# Supplementary material for: Metabolic and Proteomic Profiles Reveal the Response of the ASD-Associated Resistant Strain 6-1 of Lactobacillus plantarum to Propionic Acid
Source: Int J Environ Res Public Health. 2022 Dec 18;19(24):17020. doi: 10.3390/ijerph192417020 (PMC9779356; doi:10.3390/ijerph192417020)
Supplement: Supplementary file 1 [file ijerph-19-17020-s001.zip]

Archive with 1 entries (1 files):
- ijerph-1958210-Supplementary.xlsx
