# Supplementary material for: Metabolic and Proteomic Profiles Reveal the Response of the ASD-Associated Resistant Strain 6-1 of Lactobacillus plantarum to Propionic Acid
Source: Int J Environ Res Public Health. 2022 Dec 18;19(24):17020. doi: 10.3390/ijerph192417020 (PMC9779356; doi:10.3390/ijerph192417020)
Supplement: Supplementary file 1 [file ijerph-19-17020-s001.zip › ijerph-1958210-Supplementary.xlsx]

## Sheet: Supplementary Table S1
Supplementary Table S1 : The identified total proteins of Lactobacillus plantarum strain 6-1 in the absence of propionic acid.
UniProt Accession	Description	Score	Coverage	# Proteins	# Unique Peptides	# Peptides	# PSMs	Area	# AAs	MW [kDa]	calc. pI
A0A508V0Y8	N-acetylgalactosamine-specific PTS system transporter subunit IIB [Lactobacillus plantarum JDM1] OS=Lactobacillus sakei OX=1599 GN=AMBR_KLALICIF_00694 PE=4 SV=1 - [A0A508V0Y8_LACSK]	80.1407	8.7	1	1	1	35	2.19104e+08	161	17.8444	5.37646
	A2	Sequence	# PSMs	# Proteins	# Protein Groups	Protein Group Accessions	Modifications	ΔCn	Area	XCorr	Charge	MH+ [Da]	ΔM [ppm]	RT [min]	# Missed Cleavages
	High	TEITKKVYMDDNDK	31	1	1	A0A508V0Y8		0	2.19104e+08	2.66376	2	1699.81	-7.36916	121.446	2
	High	TEITKKVYMDDnDK	2	1	1	A0A508V0Y8	N12(Deamidated)	0	0	2.23963	2	1700.81	5.191	113.577	2
	High	TEITKKVYmDDNDK	2	1	1	A0A508V0Y8	M9(Oxidation)	0	63254860	2.01119	2	1715.82	0.643285	92.167	2
A0A199QJS1	GRAM_POS_ANCHORING domain-containing protein OS=Lactobacillus plantarum OX=1590 GN=A0U96_09875 PE=4 SV=1 - [A0A199QJS1_LACPN]	56.6541	2.67	1	1	1	21	18458587	900	94.2157	5.69385
	A2	Sequence	# PSMs	# Proteins	# Protein Groups	Protein Group Accessions	Modifications	ΔCn	Area	XCorr	Charge	MH+ [Da]	ΔM [ppm]	RT [min]	# Missed Cleavages
	High	AVDETSASDTTKqqALnDAKAALK	21	1	1	A0A199QJS1	Q13(Deamidated); Q14(Deamidated); N17(Deamidated)	0	18458587	2.97825	2	2479.24	14.2457	57.4954	2
A0A151G2E8	Holin OS=Lactobacillus plantarum OX=1590 GN=AYO51_17300 PE=4 SV=1 - [A0A151G2E8_LACPN]	47.747	25.29	1	1	1	23	3.24932e+07	87	9.85435	7.23975
	A2	Sequence	# PSMs	# Proteins	# Protein Groups	Protein Group Accessions	Modifications	ΔCn	Area	XCorr	Charge	MH+ [Da]	ΔM [ppm]	RT [min]	# Missed Cleavages
	High	mPqLDDTTKLLmSIQKDVAATK	21	1	1	A0A151G2E8	M1(Oxidation); Q3(Deamidated); M12(Oxidation)	0	3.24932e+07	2.57687	2	2480.24	-7.14075	60.8602	2
	High	mPQLDDTTKLLmSIQKDVAATK	2	1	1	A0A151G2E8	M1(Oxidation); M12(Oxidation)	0	0	2.00522	2	2479.25	-12.3106	57.7311	2
D7VA60	Diadenylate cyclase OS=Lactobacillus plantarum subsp. plantarum ATCC 14917 = JCM 1149 = CGMCC 1.2437 OX=525338 GN=dacA PE=3 SV=1 - [D7VA60_LACPN]	43.696	6.25	1	1	1	19	5.05891e+08	288	32.5984	7.50342
	A2	Sequence	# PSMs	# Proteins	# Protein Groups	Protein Group Accessions	Modifications	ΔCn	Area	XCorr	Charge	MH+ [Da]	ΔM [ppm]	RT [min]	# Missed Cleavages
	High	RLmTFNWSGLLTLqNFVR	2	1	1	D7VA60	M3(Oxidation); Q14(Deamidated)	0	0	3.12785	2	2213.17	8.57715	86.82	1
	High	RLmTFNWSGLLTLQNFVR	17	1	1	D7VA60	M3(Oxidation)	0	5.05891e+08	2.59326	3	2212.16	-3.97553	91.4795	1
A0A5F0Y0H7	Asp23/Gls24 family envelope stress response protein OS=Lactobacillus plantarum OX=1590 GN=E2P76_16035 PE=4 SV=1 - [A0A5F0Y0H7_LACPN]	39.853	23.33	2	1	2	17	3.20534e+08	180	19.6723	5.24951
	A2	Sequence	# PSMs	# Proteins	# Protein Groups	Protein Group Accessions	Modifications	ΔCn	Area	XCorr	Charge	MH+ [Da]	ΔM [ppm]	RT [min]	# Missed Cleavages
	High	nMTELEVIEVnVnVVDIKTKEQYEK	11	1	1	A0A5F0Y0H7	N1(Deamidated); N11(Deamidated); N13(Deamidated)	0	169704908	3.10629	3	2967.51	11.4393	62.2807	2
	High	nMTELEVIEVnVNVVDIKTKEQYEK	5	1	1	A0A5F0Y0H7	N1(Deamidated); N11(Deamidated)	0	6.12535e+08	2.56271	3	2966.49	-1.88682	62.7682	2
	High	LVnTSDVTSGIDVEVGK	1	3	2	A0A1S0RZQ9;A0A5F0Y0H7	N3(Deamidated)	0	2.85328e+07	2.37936	2	1733.88	-0.996374	68.6579	0
A0A199QLH3	Histidinol-phosphate aminotransferase OS=Lactobacillus plantarum OX=1590 GN=hisC PE=3 SV=1 - [A0A199QLH3_LACPN]	29.5478	5.06	1	1	1	13	1.79416e+08	356	39.4313	5.5542
	A2	Sequence	# PSMs	# Proteins	# Protein Groups	Protein Group Accessions	Modifications	ΔCn	Area	XCorr	Charge	MH+ [Da]	ΔM [ppm]	RT [min]	# Missed Cleavages
	High	VGYAVFnLqYASTmqTIR	8	1	1	A0A199QLH3	N7(Deamidated); Q9(Deamidated); M14(Oxidation); Q15(Deamidated)	0	86987594	2.71904	2	2081	5.58097	90.3703	0
	High	VGYAVFnLqYASTMqTIR	5	1	1	A0A199QLH3	N7(Deamidated); Q9(Deamidated); Q15(Deamidated)	0	1.79416e+08	2.24178	2	2064.99	-1.80384	101.19	0
T5JSC8	Oligopeptidase PepB OS=Lactobacillus plantarum EGD-AQ4 OX=1382301 GN=N692_07025 PE=3 SV=1 - [T5JSC8_LACPN]	29.3953	7.28	2	2	3	9	1.87719e+08	604	67.7229	5.42725
	A2	Sequence	# PSMs	# Proteins	# Protein Groups	Protein Group Accessions	Modifications	ΔCn	Area	XCorr	Charge	MH+ [Da]	ΔM [ppm]	RT [min]	# Missed Cleavages
	High	TFGVLNNADFKFPTVK	5	1	1	T5JSC8		0	3.50833e+07	4.84638	2	1797.97	11.7096	124.418	1
	High	TFGVLnNADFKFPTVK	2	1	1	T5JSC8	N6(Deamidated)	0	1.64926e+07	3.40316	2	1798.91	-13.8829	125.551	1
	High	TLASTLASqVK	1	12	2	A0A165XB81;T5JSC8	Q9(Deamidated)	0	524619249	2.218	2	1119.64	14.0918	42.2789	0
	High	DPKmRAYVLnYYLDGFK	1	1	1	T5JSC8	M4(Oxidation); N10(Deamidated)	0	3.45531e+06	2.02345	2	2110.03	-0.193761	119.825	2
A0A1S0RV10	Tape measure protein OS=Lactobacillus plantarum OX=1590 GN=AVR82_08260 PE=4 SV=1 - [A0A1S0RV10_LACPN]	28.0994	3.83	2	4	4	12	1.55866e+08	1411	153.531	9.30518
	A2	Sequence	# PSMs	# Proteins	# Protein Groups	Protein Group Accessions	Modifications	ΔCn	Area	XCorr	Charge	MH+ [Da]	ΔM [ppm]	RT [min]	# Missed Cleavages
	High	EMLNSTKKTLEVSDGK	8	3	1	A0A1S0RV10		0	44704022	2.70345	2	1779.91	-3.81938	122.015	2
	High	LSAWLTKNAGNIK	1	1	1	A0A1S0RV10		0	406628043	2.43722	2	1415.8	-0.780636	55.7801	1
	High	EMLnSTKKTLEVSDGK	1	3	1	A0A1S0RV10	N4(Deamidated)	0	0	2.21785	2	1780.92	12.355	122.241	2
	High	SqALmGIVmAPVLK	1	1	1	A0A1S0RV10	Q2(Deamidated); M5(Oxidation); M9(Oxidation)	0	0	2.08172	2	1490.79	-2.02918	55.6525	0
	High	TTWSIIGTVVR	1	1	1	A0A1S0RV10		0	1.62668e+07	2.06791	2	1232.69	-4.09798	57.2421	0
A0A165RH80	DUF4767 domain-containing protein OS=Lactobacillus plantarum OX=1590 GN=Lp19_2313 PE=4 SV=1 - [A0A165RH80_LACPN]	27.3327	8.23	4	2	2	13	1.42105e+09	316	34.7161	8.71924
	A2	Sequence	# PSMs	# Proteins	# Protein Groups	Protein Group Accessions	Modifications	ΔCn	Area	XCorr	Charge	MH+ [Da]	ΔM [ppm]	RT [min]	# Missed Cleavages
	High	NSIAVDGKNEVTQLR	6	3	1	A0A165RH80		0	6.65298e+08	2.54253	2	1643.89	13.701	41.217	1
	High	DLSDVIVKGQR	2	3	1	A0A165RH80		0	2176799090	2.13712	2	1229.69	5.03894	28.2723	1
	High	NSIAVDGKnEVTQLR	5	3	1	A0A165RH80	N9(Deamidated)	0	513820996	2.10522	2	1644.88	12.8721	41.9002	1
A0A1E3KT83	Leucine--tRNA ligase OS=Lactobacillus plantarum OX=1590 GN=larS PE=3 SV=1 - [A0A1E3KT83_LACPN]	26.3506	2.1	1	1	1	11	169386118	808	92.5855	5.64307
	A2	Sequence	# PSMs	# Proteins	# Protein Groups	Protein Group Accessions	Modifications	ΔCn	Area	XCorr	Charge	MH+ [Da]	ΔM [ppm]	RT [min]	# Missed Cleavages
	High	TGVFTGSYGINPVnGKK	6	1	1	A0A1E3KT83	N14(Deamidated)	0	8.09716e+07	3.24494	2	1739.91	10.2792	63.0084	1
	High	TGVFTGSYGInPVnGKK	5	1	1	A0A1E3KT83	N11(Deamidated); N14(Deamidated)	0	169386118	3.13927	2	1740.9	11.8819	67.6352	1
T5JTD1	GTP-binding protein OS=Lactobacillus plantarum EGD-AQ4 OX=1382301 GN=N692_06690 PE=4 SV=1 - [T5JTD1_LACPN]	26.1212	11.27	8	4	4	16	5.33321e+08	612	68.4389	5.26221
	A2	Sequence	# PSMs	# Proteins	# Protein Groups	Protein Group Accessions	Modifications	ΔCn	Area	XCorr	Charge	MH+ [Da]	ΔM [ppm]	RT [min]	# Missed Cleavages
	High	QEHTMKPIFDTIIK	2	1	1	T5JTD1		0	5.32572e+07	3.31501	2	1700.92	6.54203	76.0253	0
	High	VFRGTIKVGDSVSVmK	1	6	1	T5JTD1	M15(Oxidation)	0	2.30007e+07	2.70243	2	1738.94	-6.48257	137.903	2
	High	MVDGVLLVVDAFEGTMPQTR	1	6	1	T5JTD1		0.0348	8.32996e+06	2.21909	2	2178.06	-14.8704	142.78	0
	High	nMESTGnnQTRLTFLAPSR	12	6	1	T5JTD1	N1(Deamidated); N7(Deamidated); N8(Deamidated)	0	1523705868	2.0635	2	2140	0.792466	110.687	1
A0A484HUP8	Sodium, potassium, lithium and rubidium/H(+) antiporter OS=Lactobacillus plantarum OX=1590 GN=nhaK_4 PE=4 SV=1 - [A0A484HUP8_LACPN]	25.5725	5.64	7	1	3	16	18286754	709	78.1206	6.59521
	A2	Sequence	# PSMs	# Proteins	# Protein Groups	Protein Group Accessions	Modifications	ΔCn	Area	XCorr	Charge	MH+ [Da]	ΔM [ppm]	RT [min]	# Missed Cleavages
	High	LEVASQTADELAPILTDELELR	1	1	1	A0A484HUP8		0	0	2.76184	2	2426.26	-1.0229	132.992	0
	High	EmIAnKQTSKLAGQVYLR	14	7	2	A0A494RZT2;A0A484HUP8	M2(Oxidation); N5(Deamidated)	0	22834907	2.25077	2	2067.08	-5.67536	68.7039	2
	High	QTSKLAGQVYLR	1	8	2	A0A494RZT2;A0A484HUP8		0	13738601	2.0277	2	1363.77	2.64226	129.776	1
A0A2K9VC61	Uncharacterized protein OS=Lactobacillus phage Nyseid OX=2079432 PE=4 SV=1 - [A0A2K9VC61_9CAUD]	25.5562	21.28	1	1	1	12	81890016	94	10.6663	4.55127
	A2	Sequence	# PSMs	# Proteins	# Protein Groups	Protein Group Accessions	Modifications	ΔCn	Area	XCorr	Charge	MH+ [Da]	ΔM [ppm]	RT [min]	# Missed Cleavages
	High	NVITINRSEFImDIVANKLK	10	1	1	A0A2K9VC61	M12(Oxidation)	0	81890016	2.38992	2	2334.25	-14.7012	114.594	2
	High	NVITInRSEFImDIVAnKLK	1	1	1	A0A2K9VC61	N6(Deamidated); M12(Oxidation); N17(Deamidated)	0	0	2.12185	2	2336.28	10.6988	116.885	2
	High	NVITInRSEFImDIVANKLK	1	1	1	A0A2K9VC61	N6(Deamidated); M12(Oxidation)	0	7272057	2.00302	2	2335.3	11.1769	122.675	2
A0A494RZT2	Sodium:proton antiporter OS=Lactobacillus plantarum subsp. argentoratensis OX=271881 GN=nhaP1 PE=4 SV=1 - [A0A494RZT2_LACPN]	24.8512	4.09	7	1	3	16	18286754	709	78.1745	6.50732
	A2	Sequence	# PSMs	# Proteins	# Protein Groups	Protein Group Accessions	Modifications	ΔCn	Area	XCorr	Charge	MH+ [Da]	ΔM [ppm]	RT [min]	# Missed Cleavages
	High	EmIAnKQTSKLAGQVYLR	14	7	2	A0A494RZT2;A0A484HUP8	M2(Oxidation); N5(Deamidated)	0	22834907	2.25077	2	2067.08	-5.67536	68.7039	2
	High	LLLSRAmQGVR	1	1	1	A0A494RZT2	M7(Oxidation)	0	0	2.04058	2	1259.71	-9.34953	36.8797	1
	High	QTSKLAGQVYLR	1	8	2	A0A494RZT2;A0A484HUP8		0	13738601	2.0277	2	1363.77	2.64226	129.776	1
A0A494S6Z2	Uncharacterized protein OS=Lactobacillus plantarum subsp. argentoratensis OX=271881 GN=LPL03_11510 PE=4 SV=1 - [A0A494S6Z2_LACPN]	24.6755	6.69	3	2	2	7	4.09366e+07	568	60.6344	4.67822
	A2	Sequence	# PSMs	# Proteins	# Protein Groups	Protein Group Accessions	Modifications	ΔCn	Area	XCorr	Charge	MH+ [Da]	ΔM [ppm]	RT [min]	# Missed Cleavages
	High	AVNDSGAKQALVLPNNK	5	3	1	A0A494S6Z2		0	7.25559e+07	4.12015	2	1738.97	11.745	34.5124	1
	High	DSLTANDLAAALAAGAQTAYK	2	1	1	A0A494S6Z2		0	9.31731e+06	2.31853	2	2036.05	8.04242	55.1509	0
A0A512F0N5	Helicase OS=Lactobacillus plantarum subsp. argentoratensis OX=271881 GN=LPL03_26520 PE=4 SV=1 - [A0A512F0N5_LACPN]	24.6743	2.34	1	2	2	11	1.08075e+08	1580	178.963	5.89697
	A2	Sequence	# PSMs	# Proteins	# Protein Groups	Protein Group Accessions	Modifications	ΔCn	Area	XCorr	Charge	MH+ [Da]	ΔM [ppm]	RT [min]	# Missed Cleavages
	High	KKPSNLNVIGVGGAPDNDFNR	10	1	1	A0A512F0N5		0	1.08075e+08	2.58517	2	2212.16	5.7384	78.7214	1
	High	QSQIDIVqAVGRIMRK	1	1	1	A0A512F0N5	Q8(Deamidated)	0	0	2.13195	2	1843.03	2.50108	89.6178	2
T5JRJ1	Transporter OS=Lactobacillus plantarum EGD-AQ4 OX=1382301 GN=N692_08280 PE=4 SV=1 - [T5JRJ1_LACPN]	24.0341	1.75	13	2	3	13	133041841	1375	143.234	9.48096
	A2	Sequence	# PSMs	# Proteins	# Protein Groups	Protein Group Accessions	Modifications	ΔCn	Area	XCorr	Charge	MH+ [Da]	ΔM [ppm]	RT [min]	# Missed Cleavages
	High	GFKVVQnHFSK	6	1	1	T5JRJ1	N7(Deamidated)	0	4.03316e+07	2.6891	2	1291.69	8.38889	25.6176	1
	High	KGFKVVqnHFSK	6	1	1	T5JRJ1	Q7(Deamidated); N8(Deamidated)	0	85993383	2.52965	2	1420.77	11.0589	45.4765	2
	High	ITIVLNENPSSK	1	22	2	D7V871;T5JRJ1		0	2.72801e+08	2.09242	2	1314.72	-4.39838	39.4871	0
A0A151G0N8	Isoleucine--tRNA ligase OS=Lactobacillus plantarum OX=1590 GN=ileS PE=3 SV=1 - [A0A151G0N8_LACPN]	23.7169	4.08	18	2	2	10	23171822	932	106.252	5.18604
	A2	Sequence	# PSMs	# Proteins	# Protein Groups	Protein Group Accessions	Modifications	ΔCn	Area	XCorr	Charge	MH+ [Da]	ΔM [ppm]	RT [min]	# Missed Cleavages
	High	FVLAAELLDEnAKR	4	3	1	A0A151G0N8	N11(Deamidated)	0	23171822	3.99347	2	1589.87	12.9014	106.545	1
	High	MSKSLGnTIAPADVIKQmGAEIVR	4	18	1	A0A151G0N8	N7(Deamidated); M18(Oxidation)	0	0	2.33016	2	2546.34	1.7307	99.4352	2
	High	MSKSLGNTIAPADVIKQmGAEIVR	2	18	1	A0A151G0N8	M18(Oxidation)	0	0	2.00539	2	2545.32	-11.934	101.065	2
A0A162HI65	Uncharacterized protein OS=Lactobacillus plantarum OX=1590 GN=Lp19_1204 PE=4 SV=1 - [A0A162HI65_LACPN]	23.4306	3.23	1	2	2	17	9.94163e+07	991	106.48	7.81104
	A2	Sequence	# PSMs	# Proteins	# Protein Groups	Protein Group Accessions	Modifications	ΔCn	Area	XCorr	Charge	MH+ [Da]	ΔM [ppm]	RT [min]	# Missed Cleavages
	High	SNWYIDNTLDKAnK	6	1	1	A0A162HI65	N13(Deamidated)	0	5.80765e+07	2.66384	2	1682.78	-11.4898	41.7744	1
	High	SNWYIDnTLDKAnK	9	1	1	A0A162HI65	N7(Deamidated); N13(Deamidated)	0	0	2.14564	2	1683.77	-8.29743	52.3464	1
	High	LDNTKKNTDVNTAqqIVK	2	1	1	A0A162HI65	Q14(Deamidated); Q15(Deamidated)	0	140756042	2.06511	2	2032.06	3.9945	121.486	2
A0A1S0RV30	Uncharacterized protein OS=Lactobacillus plantarum OX=1590 GN=AVR82_08395 PE=4 SV=1 - [A0A1S0RV30_LACPN]	23.395	5.28	1	1	1	9	2.67065e+07	341	38.7235	5.73193
	A2	Sequence	# PSMs	# Proteins	# Protein Groups	Protein Group Accessions	Modifications	ΔCn	Area	XCorr	Charge	MH+ [Da]	ΔM [ppm]	RT [min]	# Missed Cleavages
	High	FTNGGNLLVASNNQRERK	7	1	1	A0A1S0RV30		0	2.67065e+07	3.43209	2	2018.08	11.1699	117.29	2
	High	FTNGGnLLVASNNQRERK	2	1	1	A0A1S0RV30	N6(Deamidated)	0	5.30273e+06	2.79045	2	2019.05	5.05451	115.586	2
A0A483DDU8	Uncharacterized protein OS=Lactobacillus plantarum OX=1590 GN=BV299_14105 PE=4 SV=1 - [A0A483DDU8_LACPN]	22.2693	7.71	1	2	2	10	4.25615e+07	363	41.8899	8.17725
	A2	Sequence	# PSMs	# Proteins	# Protein Groups	Protein Group Accessions	Modifications	ΔCn	Area	XCorr	Charge	MH+ [Da]	ΔM [ppm]	RT [min]	# Missed Cleavages
	High	MMNVDLEKTLEIKK	8	1	1	A0A483DDU8		0	3.18259e+07	2.22772	2	1691.89	-8.65164	53.1953	2
	High	mIVLNNGQKPmSIR	1	1	1	A0A483DDU8	M1(Oxidation); M11(Oxidation)	0.0362	5.32972e+07	2.12775	2	1632.84	-8.58178	96.6974	0
	High	mIVLnNGQKPmSIR	1	1	1	A0A483DDU8	M1(Oxidation); N5(Deamidated); M11(Oxidation)	0	0	2.02955	2	1633.86	10.3215	97.7746	0
A0A1W6NVX9	Conjugal transfer protein OS=Lactobacillus plantarum OX=1590 GN=BIZ32_15770 PE=4 SV=1 - [A0A1W6NVX9_LACPN]	21.7011	18.42	1	1	1	10	302898184	152	17.3062	8.99756
	A2	Sequence	# PSMs	# Proteins	# Protein Groups	Protein Group Accessions	Modifications	ΔCn	Area	XCorr	Charge	MH+ [Da]	ΔM [ppm]	RT [min]	# Missed Cleavages
	High	DLLTQYFTISSKDLSSQFnESLnSDVIK	3	1	1	A0A1W6NVX9	N19(Deamidated); N23(Deamidated)	0	0	3.15558	3	3194.57	2.83269	127.82	1
	High	DLLTqYFTISSKDLSSQFnESLnSDVIK	2	1	1	A0A1W6NVX9	Q5(Deamidated); N19(Deamidated); N23(Deamidated)	0	0	2.85933	3	3195.59	12.1121	130.326	1
	High	DLLTQYFTISSKDLSSQFNESLNSDVIK	2	1	1	A0A1W6NVX9		0	302898184	2.74907	3	3192.58	-4.27285	127.832	1
	High	DLLTQYFTISSKDLSSQFNESLnSDVIK	3	1	1	A0A1W6NVX9	N23(Deamidated)	0	2.82329e+08	2.62607	3	3193.56	-6.10855	130.748	1
A0A2K9VDE4	Tail protein OS=Lactobacillus phage Semele OX=2079433 PE=4 SV=1 - [A0A2K9VDE4_9CAUD]	21.2261	3.75	5	3	3	11	2010436968	1361	141.881	9.89111
	A2	Sequence	# PSMs	# Proteins	# Protein Groups	Protein Group Accessions	Modifications	ΔCn	Area	XCorr	Charge	MH+ [Da]	ΔM [ppm]	RT [min]	# Missed Cleavages
	High	nVLnSEISTLKSSIDK	1	5	1	A0A2K9VDE4	N1(Deamidated); N4(Deamidated)	0	0	2.22554	2	1749.91	-2.61226	42.4624	1
	High	NVLNSEISTLKSSIDK	5	5	1	A0A2K9VDE4		0	2010436968	2.18229	2	1747.93	-5.12108	37.1539	1
	High	nVLNSEISTLKSSIDK	3	5	1	A0A2K9VDE4	N1(Deamidated)	0	1.08538e+07	2.11405	2	1748.92	-1.63244	40.2957	1
	High	AqTqGQALASMYSGISSR	1	3	1	A0A2K9VDE4	Q2(Deamidated); Q4(Deamidated)	0	0	2.07507	2	1857.86	-0.394017	82.964	0
	High	ATKAGSnVISKATGAVK	1	3	1	A0A2K9VDE4	N7(Deamidated)	0	0	2.0334	2	1603.89	-5.11956	92.4803	2
T5JRX0	ABC transporter permease OS=Lactobacillus plantarum EGD-AQ4 OX=1382301 GN=N692_05110 PE=4 SV=1 - [T5JRX0_LACPN]	21.2159	3.2	12	2	2	8	2.55523e+08	593	66.2314	9.94971
	A2	Sequence	# PSMs	# Proteins	# Protein Groups	Protein Group Accessions	Modifications	ΔCn	Area	XCorr	Charge	MH+ [Da]	ΔM [ppm]	RT [min]	# Missed Cleavages
	High	FAQRGLNGFTLSqLSFRIR	5	1	1	T5JRX0	Q13(Deamidated)	0	5.05891e+08	2.98831	3	2212.17	-13.4388	80.2608	2
	High	FAQRGLNGFTLSQLSFRIR	1	1	1	T5JRX0		0	12311.6	2.59729	3	2211.18	-14.6837	3.95012	2
	High	GLNGFTLSqLSFRIR	2	12	1	T5JRX0	Q9(Deamidated)	0	5.15442e+06	2.21865	2	1709.94	5.77657	111.527	1
T5JUN9	2,5-diketo-D-gluconic acid reductase OS=Lactobacillus plantarum EGD-AQ4 OX=1382301 GN=N692_12440 PE=4 SV=1 - [T5JUN9_LACPN]	21.066	16.08	2	2	2	7	5.10451e+06	286	31.7081	5.40186
	A2	Sequence	# PSMs	# Proteins	# Protein Groups	Protein Group Accessions	Modifications	ΔCn	Area	XCorr	Charge	MH+ [Da]	ΔM [ppm]	RT [min]	# Missed Cleavages
	High	IPIVGFGTWQTPDGQVAYDSVLAALK	4	6	1	T5JUN9		0	5.10451e+06	4.74938	3	2746.42	-8.38109	141.186	0
	High	IPIVGFGTWqTPDGQVAYDSVLAALK	2	6	1	T5JUN9	Q10(Deamidated)	0	0	4.5629	3	2747.45	8.74733	141.23	0
	High	VIDGFHGVAGLANDPDKVNF	1	1	1	T5JUN9		0	0	2.88336	2	2085.06	9.01375	114.025	1
A0A494RYS7	Ribokinase OS=Lactobacillus plantarum subsp. argentoratensis OX=271881 GN=rbsK2 PE=3 SV=1 - [A0A494RYS7_LACPN]	20.939	10.13	6	2	2	9	10856377	306	31.7434	5.19873
	A2	Sequence	# PSMs	# Proteins	# Protein Groups	Protein Group Accessions	Modifications	ΔCn	Area	XCorr	Charge	MH+ [Da]	ΔM [ppm]	RT [min]	# Missed Cleavages
	High	ILIDGGTNQqVTAKDVER	8	1	1	A0A494RYS7	Q10(Deamidated)	0	7860382	4.31939	2	1958.05	14.8801	54.0968	1
	High	FPKPGETLPLTGK	1	6	1	A0A494RYS7		0	13852372	2.63953	2	1384.76	-14.8504	40.0735	0
A0A165MSZ3	Transcription termination factor Rho OS=Lactobacillus plantarum OX=1590 GN=rho PE=3 SV=1 - [A0A165MSZ3_LACPN]	20.781	6.51	7	2	2	10	1.47369e+07	430	48.9448	9.5249
	A2	Sequence	# PSMs	# Proteins	# Protein Groups	Protein Group Accessions	Modifications	ΔCn	Area	XCorr	Charge	MH+ [Da]	ΔM [ppm]	RT [min]	# Missed Cleavages
	High	LTRAYnLVIPSSGR	2	7	1	A0A165MSZ3	N6(Deamidated)	0	8.96579e+06	2.15708	2	1547.84	-10.7423	101.321	1
	High	ELAERRVFPALDLK	8	7	1	A0A165MSZ3		0	2.0508e+07	2.15292	2	1656.94	0.677293	67.4202	2
A0A1I9RYU8	Linoleate 10-hydratase OS=Lactobacillus reuteri OX=1598 PE=4 SV=1 - [A0A1I9RYU8_LACRE]	20.4434	6.27	1	2	2	9	8.05288e+07	590	67.6639	6.12549
	A2	Sequence	# PSMs	# Proteins	# Protein Groups	Protein Group Accessions	Modifications	ΔCn	Area	XCorr	Charge	MH+ [Da]	ΔM [ppm]	RT [min]	# Missed Cleavages
	High	GSANLAFIGNFAESPTR	8	1	1	A0A1I9RYU8		0	137996092	2.46483	2	1751.86	-4.63883	125.619	0
	High	HAYIVGAGLAGLSAAVFLIR	1	1	1	A0A1I9RYU8		0	2.30615e+07	2.2053	2	1999.15	0.0660681	116.997	0
A0A410LUQ8	Aldo/keto reductase OS=Lactobacillus plantarum OX=1590 GN=EQJ86_01525 PE=4 SV=1 - [A0A410LUQ8_LACPN]	20.2151	14.34	1	1	2	9	1.45146e+07	286	31.6651	5.8208
	A2	Sequence	# PSMs	# Proteins	# Protein Groups	Protein Group Accessions	Modifications	ΔCn	Area	XCorr	Charge	MH+ [Da]	ΔM [ppm]	RT [min]	# Missed Cleavages
	High	IPIVGFGTWQTPDGQVAYnSVLAALK	7	1	1	A0A410LUQ8	N19(Deamidated)	0	5.10451e+06	4.74938	3	2746.42	-8.37963	141.186	0
	High	IPIVGFGTWqTPDGQVAYnSVLAALK	1	1	1	A0A410LUQ8	Q10(Deamidated); N19(Deamidated)	0	0	4.5629	3	2747.45	8.74879	141.23	0
	High	HDILSEAYSPLGTGK	1	5	1	A0A410LUQ8		0	2.39247e+07	2.03241	2	1587.81	7.50008	57.0277	0
A0A151G9G7	Phage tail tape measure protein OS=Lactobacillus plantarum OX=1590 GN=AYO51_12325 PE=4 SV=1 - [A0A151G9G7_LACPN]	19.828	3.67	2	4	4	9	2.84203e+07	1606	172.201	9.64209
	A2	Sequence	# PSMs	# Proteins	# Protein Groups	Protein Group Accessions	Modifications	ΔCn	Area	XCorr	Charge	MH+ [Da]	ΔM [ppm]	RT [min]	# Missed Cleavages
	High	IVDLFGGGGLTGGGGKAVAK	5	1	1	A0A151G9G7		0	2.8394e+07	2.40556	2	1774	6.12763	72.0346	1
	High	MKLDKGqASEGLTALK	2	1	1	A0A151G9G7	Q7(Deamidated)	0	4.20939e+07	2.23659	2	1690.93	12.2544	139.113	2
	High	VKFKVTTDR	1	1	1	A0A151G9G7		0	1.47731e+07	2.07834	2	1093.64	3.61834	33.0661	2
	High	AKLMqQRDITIQAK	1	2	1	A0A151G9G7	Q5(Deamidated)	0.1441	0	2.02338	2	1644.92	7.32649	79.3846	2
A0A199QLK9	MFS transporter OS=Lactobacillus plantarum OX=1590 GN=A0U96_02345 PE=4 SV=1 - [A0A199QLK9_LACPN]	19.7556	3.54	1	1	1	9	3.18259e+07	395	42.7782	9.74463
	A2	Sequence	# PSMs	# Proteins	# Protein Groups	Protein Group Accessions	Modifications	ΔCn	Area	XCorr	Charge	MH+ [Da]	ΔM [ppm]	RT [min]	# Missed Cleavages
	High	RHLPVEQGRQQSEK	9	1	1	A0A199QLK9		0	3.18259e+07	2.07128	2	1691.9	2.99542	51.9201	2
A0A0R2GFC6	16S rRNA methyltransferase OS=Lactobacillus plantarum OX=1590 GN=AVR82_11720 PE=3 SV=1 - [A0A0R2GFC6_LACPN]	19.356	3.58	1	1	1	9	2.94681e+08	447	50.075	6.63916
	A2	Sequence	# PSMs	# Proteins	# Protein Groups	Protein Group Accessions	Modifications	ΔCn	Area	XCorr	Charge	MH+ [Da]	ΔM [ppm]	RT [min]	# Missed Cleavages
	High	DTNLLTnmVYGVIqHR	8	1	1	A0A0R2GFC6	N7(Deamidated); M8(Oxidation); Q14(Deamidated)	0	2.94681e+08	2.58678	2	1891.95	14.6538	103.373	0
	High	DTNLLTNmVYGVIqHR	1	1	1	A0A0R2GFC6	M8(Oxidation); Q14(Deamidated)	0	8224500	2.14932	2	1890.96	10.7275	107.355	0
A0A2K9VCK4	Uncharacterized protein OS=Lactobacillus phage Bacchae OX=2079429 PE=4 SV=1 - [A0A2K9VCK4_9CAUD]	18.936	18.31	3	1	1	8	198033674	71	8.24822	5.99854
	A2	Sequence	# PSMs	# Proteins	# Protein Groups	Protein Group Accessions	Modifications	ΔCn	Area	XCorr	Charge	MH+ [Da]	ΔM [ppm]	RT [min]	# Missed Cleavages
	High	mNLLKLATDKQLK	5	3	1	A0A2K9VCK4	M1(Oxidation)	0.0159	144925160	3.10383	2	1531.89	-0.215159	108.231	2
	High	mNLLKLATDKqLK	3	3	1	A0A2K9VCK4	M1(Oxidation); Q11(Deamidated)	0	198033674	2.14948	2	1532.87	-2.76805	117.622	2
T5JRZ0	Methionine import ATP-binding protein MetN OS=Lactobacillus plantarum EGD-AQ4 OX=1382301 GN=metN PE=3 SV=1 - [T5JRZ0_LACPN]	18.8579	7	1	1	1	8	6.50301e+06	343	37.75	6.1001
	A2	Sequence	# PSMs	# Proteins	# Protein Groups	Protein Group Accessions	Modifications	ΔCn	Area	XCorr	Charge	MH+ [Da]	ΔM [ppm]	RT [min]	# Missed Cleavages
	High	RFVNEEVTPSLnDTTVVVDqLLEK	1	1	1	T5JRZ0	N12(Deamidated); Q20(Deamidated)	0	0	2.70057	3	2747.38	-8.60427	102.091	1
	High	RFVnEEVTPSLNDTTVVVDQLLEK	7	1	1	T5JRZ0	N4(Deamidated)	0	6.50301e+06	2.54591	3	2746.43	6.86291	141.911	1
A0A2S3U9S0	Uncharacterized protein OS=Lactobacillus plantarum subsp. plantarum OX=337330 GN=S101258_00159 PE=4 SV=1 - [A0A2S3U9S0_LACPN]	18.3016	3.46	2	1	1	14	2.95324e+08	434	48.2453	9.99365
	A2	Sequence	# PSMs	# Proteins	# Protein Groups	Protein Group Accessions	Modifications	ΔCn	Area	XCorr	Charge	MH+ [Da]	ΔM [ppm]	RT [min]	# Missed Cleavages
	High	MKIISDKnNNIITNR	11	2	1	A0A2S3U9S0	N8(Deamidated)	0	2.95324e+08	2.5215	2	1774.97	11.1922	72.2249	2
	High	MKIISDKnnNIITNR	1	2	1	A0A2S3U9S0	N8(Deamidated); N9(Deamidated)	0	6.66857e+06	2.1979	2	1775.94	4.92708	73.0768	2
	High	MKIISDKNNNIITNR	2	2	1	A0A2S3U9S0		0.0047	2.8394e+07	2.12593	2	1773.99	13.1292	73.1672	2
A0A199QIF7	DNA polymerase III PolC-type OS=Lactobacillus plantarum OX=1590 GN=polC PE=3 SV=1 - [A0A199QIF7_LACPN]	18.1264	4.59	12	5	5	8	5.16202e+07	1437	161.926	5.71924
	A2	Sequence	# PSMs	# Proteins	# Protein Groups	Protein Group Accessions	Modifications	ΔCn	Area	XCorr	Charge	MH+ [Da]	ΔM [ppm]	RT [min]	# Missed Cleavages
	High	FSVHTmIDESASqAKIK	1	10	1	A0A199QIF7	M6(Oxidation); Q13(Deamidated)	0	7.52863e+07	2.80079	3	1908.94	-0.646447	88.0989	1
	High	EFHEQKAKSDQALAQK	3	11	1	A0A199QIF7		0	2.96744e+07	2.32213	2	1857.94	-5.4916	112.127	2
	High	AKSDQALAqKAEAAIK	1	11	1	A0A199QIF7	Q9(Deamidated)	0.1278	0	2.31716	2	1643.87	-14.3058	41.0394	2
	High	EFHEqKAKSDQALAQK	1	11	1	A0A199QIF7	Q5(Deamidated)	0	0	2.26677	2	1858.95	8.49446	111.682	2
	High	qIVAARADKPFLSK	1	12	1	A0A199QIF7	Q1(Deamidated)	0	4.99e+07	2.05054	2	1544.88	-0.252001	60.6782	1
	High	EAVKASMKAITDK	1	2	1	A0A199QIF7		0	14522770	2.04013	2	1391.76	2.9188	68.6505	2
A0A151G5M7	Transposase OS=Lactobacillus plantarum OX=1590 GN=AYO51_08115 PE=4 SV=1 - [A0A151G5M7_LACPN]	18.1244	12.05	3	2	2	9	3.94503e+07	332	38.2504	10.6089
	A2	Sequence	# PSMs	# Proteins	# Protein Groups	Protein Group Accessions	Modifications	ΔCn	Area	XCorr	Charge	MH+ [Da]	ΔM [ppm]	RT [min]	# Missed Cleavages
	High	EYFPKGTDLNDLNDQEIIAFVTDLnnRPR	4	2	1	A0A151G5M7	N25(Deamidated); N26(Deamidated)	0	7.32672e+07	3.08542	3	3409.69	10.2259	125.528	1
	High	EYFPKGTDLNDLnDQEIIAFVTDLnnRPR	4	2	1	A0A151G5M7	N13(Deamidated); N25(Deamidated); N26(Deamidated)	0	0	2.69787	3	3410.68	11.9387	126.201	1
	High	SRYLLSERVPK	1	2	1	A0A151G5M7		0	5.63339e+06	2.11553	2	1347.76	-13.6021	140.829	2
A0A199QG75	Uncharacterized protein OS=Lactobacillus plantarum OX=1590 GN=A0U96_01170 PE=4 SV=1 - [A0A199QG75_LACPN]	18.0778	4.12	1	1	1	9	91215461	267	30.0363	9.64209
	A2	Sequence	# PSMs	# Proteins	# Protein Groups	Protein Group Accessions	Modifications	ΔCn	Area	XCorr	Charge	MH+ [Da]	ΔM [ppm]	RT [min]	# Missed Cleavages
	High	mqNTWYRISKK	2	1	1	A0A199QG75	M1(Oxidation); Q2(Deamidated)	0	91215461	2.49501	2	1471.75	12.6013	42.5447	2
	High	mQNTWYRISKK	5	1	1	A0A199QG75	M1(Oxidation)	0	47497407	2.39728	2	1470.77	14.4406	36.8537	2
	High	mqnTWYRISKK	2	1	1	A0A199QG75	M1(Oxidation); Q2(Deamidated); N3(Deamidated)	0	81207511	2.01971	2	1472.74	13.0024	45.5949	2
A0A1S0RUH7	Phage tail protein OS=Lactobacillus plantarum OX=1590 GN=AVR82_08235 PE=4 SV=1 - [A0A1S0RUH7_LACPN]	17.9918	10.33	6	1	1	11	1.84516e+07	184	20.035	5.42725
	A2	Sequence	# PSMs	# Proteins	# Protein Groups	Protein Group Accessions	Modifications	ΔCn	Area	XCorr	Charge	MH+ [Da]	ΔM [ppm]	RT [min]	# Missed Cleavages
	High	AFIKnAGAREQEAAQGLER	6	6	1	A0A1S0RUH7	N5(Deamidated)	0	1.5297e+07	2.33722	2	2060.04	-7.47006	98.6836	2
	High	AFIKNAGAREQEAAQGLER	5	6	1	A0A1S0RUH7		0	1.84516e+07	2.29597	2	2059.05	-8.71512	99.782	2
A0A165RWA6	TraG-D_C domain-containing protein OS=Lactobacillus plantarum OX=1590 GN=Lp19_1246 PE=4 SV=1 - [A0A165RWA6_LACPN]	17.9778	3.6	1	2	2	13	6.30973e+07	1279	143.65	6.63916
	A2	Sequence	# PSMs	# Proteins	# Protein Groups	Protein Group Accessions	Modifications	ΔCn	Area	XCorr	Charge	MH+ [Da]	ΔM [ppm]	RT [min]	# Missed Cleavages
	High	TRqKAVDVPNMTPDqLVNmEPYTmAIR	2	1	1	A0A165RWA6	Q3(Deamidated); Q15(Deamidated); M19(Oxidation); M24(Oxidation)	0	1.60228e+07	2.70365	3	3152.54	11.2925	96.3526	2
	High	KYnVPLIVAFQSLAQInnK	11	1	1	A0A165RWA6	N3(Deamidated); N17(Deamidated); N18(Deamidated)	0	110171784	2.15821	2	2163.19	8.71161	126.221	1
A0A165R648	Phage capsid protein OS=Lactobacillus plantarum OX=1590 GN=Lp19_3444 PE=4 SV=1 - [A0A165R648_LACPN]	17.9547	8.78	4	2	2	10	2.55514e+07	410	45.4009	4.95752
	A2	Sequence	# PSMs	# Proteins	# Protein Groups	Protein Group Accessions	Modifications	ΔCn	Area	XCorr	Charge	MH+ [Da]	ΔM [ppm]	RT [min]	# Missed Cleavages
	High	EnASLLTTnIGAGAFEKDQTKIR	2	4	1	A0A165R648	N2(Deamidated); N9(Deamidated)	0	19112339	2.6398	3	2479.24	-9.37198	63.4901	2
	High	EnASLLTTnIGAGAFEKDqTKIR	4	4	1	A0A165R648	N2(Deamidated); N9(Deamidated); Q19(Deamidated)	0	11083389	2.29778	2	2480.23	-7.12634	60.5519	2
	High	NAKIIEAMnNAPK	4	2	1	A0A165R648	N9(Deamidated)	0	31990512	2.09342	2	1414.73	-4.6225	54.2057	1
A0A199QFQ6	Endolytic murein transglycosylase OS=Lactobacillus plantarum OX=1590 GN=mltG PE=3 SV=1 - [A0A199QFQ6_LACPN]	17.8831	24.69	8	5	6	7	6.44774e+07	401	44.6423	9.70068
	A2	Sequence	# PSMs	# Proteins	# Protein Groups	Protein Group Accessions	Modifications	ΔCn	Area	XCorr	Charge	MH+ [Da]	ΔM [ppm]	RT [min]	# Missed Cleavages
	High	TNDELKPYYAqIK	2	1	1	A0A199QFQ6	Q11(Deamidated)	0.1461	111393034	3.79675	2	1583.81	9.56114	62.0551	0
	High	qTDFTSAKFLALMK	1	1	1	A0A199QFQ6	Q1(Deamidated)	0	64111560	3.13469	2	1601.83	5.22774	127.812	1
	High	GGSSEPVQSSSGKVLIVEGSQIK	1	8	1	A0A199QFQ6		0	1.90637e+06	2.12727	2	2273.21	4.01452	140.746	1
	High	LnLGYGPGPFNSPSLTSIK	1	8	1	A0A199QFQ6	N2(Deamidated)	0	1.79277e+07	2.08469	2	1963.03	8.24005	107.826	0
	High	KTTLKqLVTQmVSK	1	9	2	A0A199QFQ6;T5JZZ0	Q6(Deamidated); M11(Oxidation)	0	1.04731e+07	2.0614	2	1621.92	-1.37519	91.3162	2
	High	KYPqLLnSAMSAKqVR	1	7	1	A0A199QFQ6	Q4(Deamidated); N7(Deamidated); Q14(Deamidated)	0	0	2.03958	2	1836.95	-3.54874	106.853	2
A0A0R2G197	AP_endonuc_2 domain-containing protein OS=Lactobacillus plantarum OX=1590 GN=IV39_GL002054 PE=4 SV=1 - [A0A0R2G197_LACPN]	17.465	5.26	9	1	1	9	2.71435e+07	285	32.0783	5.78271
	A2	Sequence	# PSMs	# Proteins	# Protein Groups	Protein Group Accessions	Modifications	ΔCn	Area	XCorr	Charge	MH+ [Da]	ΔM [ppm]	RT [min]	# Missed Cleavages
	High	HDSLPLGQGLIDWQR	2	9	1	A0A0R2G197		0	0	3.3151	2	1734.89	-4.15816	93.5725	0
	High	HDSLPLGqGLIDWQR	7	9	1	A0A0R2G197	Q8(Deamidated)	0	2.71435e+07	2.91476	2	1735.89	5.12254	93.6569	0
A0A199QGJ2	DUF1801 domain-containing protein OS=Lactobacillus plantarum OX=1590 GN=A0U96_07360 PE=4 SV=1 - [A0A199QGJ2_LACPN]	17.4561	13.04	1	1	1	10	2.68886e+09	115	12.7619	8.93896
	A2	Sequence	# PSMs	# Proteins	# Protein Groups	Protein Group Accessions	Modifications	ΔCn	Area	XCorr	Charge	MH+ [Da]	ΔM [ppm]	RT [min]	# Missed Cleavages
	High	LNIqLnqPVPTELVK	10	1	1	A0A199QGJ2	Q4(Deamidated); N6(Deamidated); Q7(Deamidated)	0	2.68886e+09	2.17848	2	1708.94	2.21193	116.616	0
T5JTG4	Glucose-1-dehydrogenase OS=Lactobacillus plantarum EGD-AQ4 OX=1382301 GN=N692_03830 PE=4 SV=1 - [T5JTG4_LACPN]	17.3781	14.18	1	3	3	7		261	27.6559	5.30029
	A2	Sequence	# PSMs	# Proteins	# Protein Groups	Protein Group Accessions	Modifications	ΔCn	Area	XCorr	Charge	MH+ [Da]	ΔM [ppm]	RT [min]	# Missed Cleavages
	High	LFTQTIAMEYAKDNIR	4	1	1	T5JTG4		0	0	3.64007	3	1913.99	5.19621	102.26	1
	High	GSVKLFTQTIAMEYAKDNIR	1	1	1	T5JTG4		0	0	2.67666	3	2285.22	11.4693	114.869	2
	High	DNIRVNAIGPGAInTPINAQK	2	1	1	T5JTG4	N14(Deamidated)	0	0	2.10797	2	2177.16	-3.42538	130.111	1
T5JL26	5-formyltetrahydrofolate cyclo-ligase OS=Lactobacillus plantarum EGD-AQ4 OX=1382301 GN=N692_01145 PE=3 SV=1 - [T5JL26_LACPN]	17.3387	10.11	1	1	1	7	10948618	188	21.1188	6.20166
	A2	Sequence	# PSMs	# Proteins	# Protein Groups	Protein Group Accessions	Modifications	ΔCn	Area	XCorr	Charge	MH+ [Da]	ΔM [ppm]	RT [min]	# Missed Cleavages
	High	LARTSFGLLEPVDGQPLAK	7	1	1	T5JL26		0	10948618	2.81738	2	2012.11	-5.34374	121.465	1
A0A0R2G2T5	Phage repressor protein/antirepressor Ant OS=Lactobacillus plantarum OX=1590 GN=DQQ11_08805 PE=4 SV=1 - [A0A0R2G2T5_LACPN]	17.3206	5.6	3	1	1	6	7.25559e+07	250	28.4536	9.1001
	A2	Sequence	# PSMs	# Proteins	# Protein Groups	Protein Group Accessions	Modifications	ΔCn	Area	XCorr	Charge	MH+ [Da]	ΔM [ppm]	RT [min]	# Missed Cleavages
	High	FNRWVTHNVLPSIR	6	3	1	A0A0R2G2T5		0	7.25559e+07	2.27076	2	1738.94	-3.8209	132.602	1
A0A165S6I9	Phosphoenolpyruvate-protein phosphotransferaseof PTS system OS=Lactobacillus plantarum OX=1590 GN=Lp19_0442 PE=3 SV=1 - [A0A165S6I9_LACPN]	17.1526	6.13	6	2	2	7	1.38707e+07	506	55.6083	4.79248
	A2	Sequence	# PSMs	# Proteins	# Protein Groups	Protein Group Accessions	Modifications	ΔCn	Area	XCorr	Charge	MH+ [Da]	ΔM [ppm]	RT [min]	# Missed Cleavages
	High	TLEIPAVVGSESATTDIK	2	5	1	A0A165S6I9		0	1.23767e+07	2.75257	2	1830.99	10.5002	88.0119	0
	High	LVAAGTPVADDIK	5	6	1	A0A165S6I9		0	1.53648e+07	2.72761	2	1269.69	-12.8575	75.8547	0
T5JXZ6	Uncharacterized protein OS=Lactobacillus plantarum EGD-AQ4 OX=1382301 GN=N692_12485 PE=4 SV=1 - [T5JXZ6_LACPN]	17.0523	6.21	1	1	1	7	7.76711e+07	322	34.2517	9.5542
	A2	Sequence	# PSMs	# Proteins	# Protein Groups	Protein Group Accessions	Modifications	ΔCn	Area	XCorr	Charge	MH+ [Da]	ΔM [ppm]	RT [min]	# Missed Cleavages
	High	QVTAAQDELSTLSGITKANK	1	1	1	T5JXZ6		0	7.76711e+07	5.57501	2	2075.11	5.86654	87.2437	1
	High	QVTAAQDELSTLSGITKAnK	6	1	1	T5JXZ6	N19(Deamidated)	0	14741227	3.62602	2	2076.08	-1.84227	86.1663	1
A0A151G7W0	TPR_REGION domain-containing protein OS=Lactobacillus plantarum OX=1590 GN=AYO51_12875 PE=4 SV=1 - [A0A151G7W0_LACPN]	16.9773	4.36	1	1	1	7	50254788	367	39.6268	8.76318
	A2	Sequence	# PSMs	# Proteins	# Protein Groups	Protein Group Accessions	Modifications	ΔCn	Area	XCorr	Charge	MH+ [Da]	ΔM [ppm]	RT [min]	# Missed Cleavages
	High	ATnGAKSLnTKLSNLK	5	1	1	A0A151G7W0	N3(Deamidated); N9(Deamidated)	0	50254788	2.73806	2	1661.92	10.8676	97.8082	2
	High	ATnGAKSLnTKLSnLK	2	1	1	A0A151G7W0	N3(Deamidated); N9(Deamidated); N14(Deamidated)	0	0	2.13948	2	1662.91	14.4537	97.8654	2
A0A387DQS1	Uncharacterized protein OS=Lactobacillus plantarum OX=1590 GN=CFI62_04540 PE=4 SV=1 - [A0A387DQS1_LACPN]	16.945	5.71	1	1	1	8	91215461	210	22.7721	4.4624
	A2	Sequence	# PSMs	# Proteins	# Protein Groups	Protein Group Accessions	Modifications	ΔCn	Area	XCorr	Charge	MH+ [Da]	ΔM [ppm]	RT [min]	# Missed Cleavages
	High	EYDRISFATKNK	8	1	1	A0A387DQS1		0	91215461	2.14062	2	1471.76	6.67243	39.3417	2
A0A2S1T5H7	DNA-binding protein OS=Lactobacillus plantarum OX=1590 GN=LpLQ80_02860 PE=4 SV=1 - [A0A2S1T5H7_LACPN]	16.8057	7.82	1	2	2	8	3.29956e+08	371	42.2842	9.08545
	A2	Sequence	# PSMs	# Proteins	# Protein Groups	Protein Group Accessions	Modifications	ΔCn	Area	XCorr	Charge	MH+ [Da]	ΔM [ppm]	RT [min]	# Missed Cleavages
	High	EESGYAnKKLGLIGVAK	5	1	1	A0A2S1T5H7	N7(Deamidated)	0	170139927	2.20286	2	1777.99	14.2134	99.8617	2
	High	LHVPFGNLLLDK	1	1	1	A0A2S1T5H7		0	0	2.12472	2	1365.77	-12.6721	29.7688	0
	High	EESGYANKKLGLIGVAK	2	1	1	A0A2S1T5H7		0	3.29956e+08	2.12427	2	1777.01	12.714	90.3778	2
A0A165R7J0	Dihydrolipoamide acetyltransferase component ofpyruvate dehydrogenase complex OS=Lactobacillus plantarum OX=1590 GN=Lp19_3540 PE=4 SV=1 - [A0A165R7J0_LACPN]	16.6782	16.48	12	1	1	9	1.95499e+08	91	9.78208	5.04639
	A2	Sequence	# PSMs	# Proteins	# Protein Groups	Protein Group Accessions	Modifications	ΔCn	Area	XCorr	Charge	MH+ [Da]	ΔM [ppm]	RT [min]	# Missed Cleavages
	High	LIDGATAQRAmNLLK	1	12	1	A0A165R7J0	M11(Oxidation)	0	1.95499e+08	2.62821	2	1630.88	-6.14833	84.0848	1
	High	LIDGATAQRAmnLLK	7	12	1	A0A165R7J0	M11(Oxidation); N12(Deamidated)	0	9.43973e+07	2.52922	2	1631.87	-6.22385	90.8764	1
	High	LIDGATAqRAmnLLK	1	12	1	A0A165R7J0	Q8(Deamidated); M11(Oxidation); N12(Deamidated)	0	5.32972e+07	2.21321	2	1632.84	-12.5791	96.6974	1
T5JXX7	Peptidase S12 OS=Lactobacillus plantarum EGD-AQ4 OX=1382301 GN=N692_10235 PE=4 SV=1 - [T5JXX7_LACPN]	16.6346	9.72	1	2	3	5	1.22798e+08	391	43.5266	9.77393
	A2	Sequence	# PSMs	# Proteins	# Protein Groups	Protein Group Accessions	Modifications	ΔCn	Area	XCorr	Charge	MH+ [Da]	ΔM [ppm]	RT [min]	# Missed Cleavages
	High	SMTAVGIMQLVKAGK	3	1	1	T5JXX7		0	1.94189e+08	4.44082	2	1533.86	8.07672	114.109	1
	High	KAAPIQTAANK	1	1	1	T5JXX7		0	92996547	2.2379	2	1112.63	-10.0125	22.2086	1
	High	QmLDmTTGFRLK	1	9	2	A0A166AI59;T5JXX7	M2(Oxidation); M5(Oxidation)	0.2235	81207511	2.04852	2	1472.73	3.39777	45.9213	1
A0A5F0Y299	Uncharacterized protein OS=Lactobacillus plantarum OX=1590 GN=E2P76_14845 PE=4 SV=1 - [A0A5F0Y299_LACPN]	16.1734	6.24	3	1	3	10	6.60641e+07	881	93.5791	4.84326
	A2	Sequence	# PSMs	# Proteins	# Protein Groups	Protein Group Accessions	Modifications	ΔCn	Area	XCorr	Charge	MH+ [Da]	ΔM [ppm]	RT [min]	# Missed Cleavages
	High	AGTVLTTVAREQGGDKqSmVNLPEIK	4	4	2	A0A165QKT9;A0A5F0Y299	Q17(Deamidated); M19(Oxidation)	0	80208144	2.40449	2	2759.46	11.9715	133.953	2
	High	nGTALGALmGLGLGLTASGKVVK	3	1	1	A0A5F0Y299	N1(Deamidated); M9(Oxidation)	0	91472802	2.23161	2	2145.18	-6.84274	107.64	1
	High	EQGGDKqSMVNLPEIKIDDSIY	3	4	2	A0A165QKT9;A0A5F0Y299	Q7(Deamidated)	0	2.65114e+07	2.03085	2	2480.22	14.9038	57.9337	2
A0A1W6NVR6	DNA topoisomerase III OS=Lactobacillus plantarum OX=1590 GN=BIZ32_15750 PE=4 SV=1 - [A0A1W6NVR6_LACPN]	15.9533	7.58	16	3	3	9	6.14843e+07	712	80.1393	9.42236
	A2	Sequence	# PSMs	# Proteins	# Protein Groups	Protein Group Accessions	Modifications	ΔCn	Area	XCorr	Charge	MH+ [Da]	ΔM [ppm]	RT [min]	# Missed Cleavages
	High	NFKPEPYFELnAEFVAnqQKFVAK	2	1	1	A0A1W6NVR6	N11(Deamidated); N17(Deamidated); Q18(Deamidated)	0	0	3.06852	2	2861.41	2.64798	138.856	1
	High	QKFYIVKPKQGESFTLPK	1	3	1	A0A1W6NVR6		0	6.32333e+07	2.58473	3	2138.19	-4.80516	80.9323	2
	High	NFKPEPYFELNAEFVAnqQKFVAK	5	1	1	A0A1W6NVR6	N17(Deamidated); Q18(Deamidated)	0	5.97353e+07	2.5253	3	2860.39	-11.1163	138.558	1
	High	qVALTNTTPNKR	1	16	1	A0A1W6NVR6	Q1(Deamidated)	0	0	2.00263	2	1343.71	-10.9748	25.3392	1
A0A2S3U608	Pyruvate kinase OS=Lactobacillus plantarum subsp. plantarum OX=337330 GN=S101258_01555 PE=3 SV=1 - [A0A2S3U608_LACPN]	15.9023	11.6	4	4	4	6	1.46871e+08	586	62.8274	5.13525
	A2	Sequence	# PSMs	# Proteins	# Protein Groups	Protein Group Accessions	Modifications	ΔCn	Area	XCorr	Charge	MH+ [Da]	ΔM [ppm]	RT [min]	# Missed Cleavages
	High	AVIATSAQEAIDKAVEGGVLVTK	1	3	1	A0A2S3U608		0	9.24384e+07	3.34883	3	2270.28	10.439	117.055	1
	High	DATSVIADGqLITVDSR	2	1	1	A0A2S3U608	Q10(Deamidated)	0	233463850	2.96557	2	1761.9	6.4757	91.6653	0
	High	TSVTETIGIAIAR	1	4	1	A0A2S3U608		0	114710649	2.45672	2	1331.77	10.4538	77.465	0
	High	DATSVIADGQLITVDSR	1	1	1	A0A2S3U608		0.0405	719791	2.36816	2	1760.9	-4.26157	144.852	0
	High	AENTLAENGTLQLNR	1	4	1	A0A2S3U608		0	47123455	2.09367	2	1643.86	14.8231	49.0702	0
A0A199QIH8	Gamma-D-glutamyl-meso-diaminopimelate peptidase OS=Lactobacillus plantarum OX=1590 GN=A0U96_06775 PE=4 SV=1 - [A0A199QIH8_LACPN]	15.8248	4.24	1	2	2	6	3.45273e+08	495	48.4516	7.60596
	A2	Sequence	# PSMs	# Proteins	# Protein Groups	Protein Group Accessions	Modifications	ΔCn	Area	XCorr	Charge	MH+ [Da]	ΔM [ppm]	RT [min]	# Missed Cleavages
	High	ANDTVWGLAqQHGVSVKSIEK	3	1	1	A0A199QIH8	Q10(Deamidated)	0	43837231	4.7069	2	2268.18	6.53305	95.3588	1
	High	ANDTVWGLAQQHGVSVKSIEK	1	1	1	A0A199QIH8		0	4.65251e+08	4.01863	2	2267.21	13.9153	84.4804	1
	High	ANDTVWGLAQQHGVSVK	2	1	1	A0A199QIH8		0	2.25295e+08	3.55759	2	1809.94	10.4211	81.0456	0
A0A1E3KQX4	DUF3324 domain-containing protein OS=Lactobacillus plantarum OX=1590 GN=LPJSA22_01237 PE=4 SV=1 - [A0A1E3KQX4_LACPN]	15.7468	4.13	1	1	1	7	144925160	339	38.0419	10.1987
	A2	Sequence	# PSMs	# Proteins	# Protein Groups	Protein Group Accessions	Modifications	ΔCn	Area	XCorr	Charge	MH+ [Da]	ΔM [ppm]	RT [min]	# Missed Cleavages
	High	FNLnKAISGKQAIK	2	1	1	A0A1E3KQX4	N4(Deamidated)	0	16315194	2.66646	2	1532.89	8.35302	109.949	2
	High	FNLNKAISGKQAIK	5	1	1	A0A1E3KQX4		0	144925160	2.61745	2	1531.88	-6.93656	109.649	2
A0A165KAN7	Uncharacterized protein OS=Lactobacillus plantarum OX=1590 GN=Nizo2802_1817 PE=4 SV=1 - [A0A165KAN7_LACPN]	15.5995	44.74	1	1	1	7	4.08022e+08	38	4.02703	9.74463
	A2	Sequence	# PSMs	# Proteins	# Protein Groups	Protein Group Accessions	Modifications	ΔCn	Area	XCorr	Charge	MH+ [Da]	ΔM [ppm]	RT [min]	# Missed Cleavages
	High	MGAAFQPYSPVQAVGIR	4	1	1	A0A165KAN7		0	4.08022e+08	2.51833	2	1791.91	-7.26189	109.49	0
	High	MGAAFqPYSPVqAVGIR	1	1	1	A0A165KAN7	Q6(Deamidated); Q12(Deamidated)	0	0	2.11197	2	1793.91	9.47777	109.963	0
	High	MGAAFQPYSPVqAVGIR	2	1	1	A0A165KAN7	Q12(Deamidated)	0	14400028	2.08422	2	1792.9	-5.35552	116.278	0
A0A199QAZ5	ATP-dependent exonuclease (Fragment) OS=Lactobacillus plantarum OX=1590 GN=A0U96_15445 PE=4 SV=1 - [A0A199QAZ5_LACPN]	15.5886	3.06	1	1	1	17	1.4509e+08	490	56.7221	7.7085
	A2	Sequence	# PSMs	# Proteins	# Protein Groups	Protein Group Accessions	Modifications	ΔCn	Area	XCorr	Charge	MH+ [Da]	ΔM [ppm]	RT [min]	# Missed Cleavages
	High	mAYQGqNQLEDLLKK	15	1	1	A0A199QAZ5	M1(Oxidation); Q6(Deamidated)	0	2.04643e+07	2.31061	2	1795.89	2.52702	123.472	1
	High	mAYQGqNqLEDLLKK	1	1	1	A0A199QAZ5	M1(Oxidation); Q6(Deamidated); Q8(Deamidated)	0.0271	0	2.15422	2	1796.9	14.7497	123.921	1
	High	mAYQGQNQLEDLLKK	1	1	1	A0A199QAZ5	M1(Oxidation)	0	1.4509e+08	2.10626	2	1794.91	-0.255949	135.615	1
T5JTC2	ATP-dependent Clp protease ATP-binding protein OS=Lactobacillus plantarum EGD-AQ4 OX=1382301 GN=N692_15260 PE=3 SV=1 - [T5JTC2_LACPN]	15.4758	13.24	13	6	6	9	7.5154e+07	740	81.6836	5.43994
	A2	Sequence	# PSMs	# Proteins	# Protein Groups	Protein Group Accessions	Modifications	ΔCn	Area	XCorr	Charge	MH+ [Da]	ΔM [ppm]	RT [min]	# Missed Cleavages
	High	LIGSPPGYVGYEEAGQLTEqVR	4	12	1	T5JTC2	Q20(Deamidated)	0	1.40111e+07	2.21216	2	2364.17	-1.32331	97.2348	0
	High	IVAGQVPQKLLDK	1	2	1	T5JTC2		0	199496176	2.17739	2	1408.86	7.91391	62.2396	1
	High	FLPDKAIDLLDEAGSR	1	12	1	T5JTC2		0.0273	0	2.13839	2	1759.91	-5.37399	108.216	1
	High	EIIRLDVASLVqGTGIR	1	11	1	T5JTC2	Q12(Deamidated)	0	1.19547e+07	2.11092	2	1841.07	11.1024	134.905	1
	High	TAVVEGLAqKIVAGqVPqK	1	2	1	T5JTC2	Q9(Deamidated); Q15(Deamidated); Q18(Deamidated)	0	0	2.05804	2	1939.07	-0.55867	87.9216	1
	High	DMEQIVEEKTSIPVGDLQAK	1	11	1	T5JTC2		0	0	2.04908	2	2230.15	10.2831	130.182	1
A0A1W6NTA2	ABC transporter ATP-binding protein OS=Lactobacillus plantarum OX=1590 GN=BIZ32_12180 PE=3 SV=1 - [A0A1W6NTA2_LACPN]	15.4329	2.85	10	3	3	7	1.63118e+08	666	72.5607	9.78857
	A2	Sequence	# PSMs	# Proteins	# Protein Groups	Protein Group Accessions	Modifications	ΔCn	Area	XCorr	Charge	MH+ [Da]	ΔM [ppm]	RT [min]	# Missed Cleavages
	High	qLLTqVGLADqIK	2	10	1	A0A1W6NTA2	Q1(Deamidated); Q5(Deamidated); Q11(Deamidated)	0	4.44075e+08	2.62689	2	1429.76	-9.75359	60.7099	0
	High	EQRTKqLLTqVGLADQIK	2	1	1	A0A1W6NTA2	Q6(Deamidated); Q10(Deamidated)	0	0	2.2741	2	2071.15	7.30767	78.2569	2
	High	QLLTqVGLADQIKK	1	10	1	A0A1W6NTA2	Q5(Deamidated)	0	9039165	2.1224	2	1555.92	9.01325	129.716	1
	High	EQRTKQLLTqVGLADQIK	2	1	1	A0A1W6NTA2	Q10(Deamidated)	0	36240626	2.00669	2	2070.14	-5.12733	78.1642	2
A0A199QIF5	ATP-dependent RecD-like DNA helicase OS=Lactobacillus plantarum OX=1590 GN=recD2 PE=3 SV=1 - [A0A199QIF5_LACPN]	15.3607	5.07	14	2	2	11	1.42737e+07	848	92.9057	5.16064
	A2	Sequence	# PSMs	# Proteins	# Protein Groups	Protein Group Accessions	Modifications	ΔCn	Area	XCorr	Charge	MH+ [Da]	ΔM [ppm]	RT [min]	# Missed Cleavages
	High	NLLYTAVTRAEKMLILLGDVQSFER	1	1	1	A0A199QIF5		0	27388785	2.60559	3	2880.55	-4.41786	127.329	2
	High	IqEnPYcLVEDIKGVGFK	1	14	1	A0A199QIF5	Q2(Deamidated); N4(Deamidated); C7(Carbamidomethyl)	0	0	2.06809	2	2111.02	-7.26637	145.613	1
	High	IQEnPYcLVEDIKGVGFK	9	14	1	A0A199QIF5	N4(Deamidated); C7(Carbamidomethyl)	0	1.15867e+06	2.00656	2	2110.06	1.58503	138.112	1
A0A151G2F6	Phage head protein OS=Lactobacillus plantarum OX=1590 GN=AYO51_17320 PE=4 SV=1 - [A0A151G2F6_LACPN]	15.3367	9.31	2	1	1	8	96145823	204	22.7628	5.43994
	A2	Sequence	# PSMs	# Proteins	# Protein Groups	Protein Group Accessions	Modifications	ΔCn	Area	XCorr	Charge	MH+ [Da]	ΔM [ppm]	RT [min]	# Missed Cleavages
	High	VDLSKTqLQNISDRLDNIK	4	2	1	A0A151G2F6	Q7(Deamidated)	0	96145823	2.50519	3	2201.18	3.31965	108.347	2
	High	VDLSKTqLqNISDRLDNIK	4	2	1	A0A151G2F6	Q7(Deamidated); Q9(Deamidated)	0	41923730	2.10368	2	2202.17	4.15247	106.099	2
A0A165RLL8	DUF1828 domain-containing protein OS=Lactobacillus plantarum OX=1590 GN=DQQ11_10715 PE=4 SV=1 - [A0A165RLL8_LACPN]	14.8215	4.17	1	1	1	5	4.95676e+07	264	30.1635	5.33838
	A2	Sequence	# PSMs	# Proteins	# Protein Groups	Protein Group Accessions	Modifications	ΔCn	Area	XCorr	Charge	MH+ [Da]	ΔM [ppm]	RT [min]	# Missed Cleavages
	High	FFDKEKILYSR	5	1	1	A0A165RLL8		0	4.95676e+07	3.40779	3	1445.77	-4.30578	85.2556	2
A0A199QK44	HTH_11 domain-containing protein OS=Lactobacillus plantarum OX=1590 GN=A0U96_09250 PE=4 SV=1 - [A0A199QK44_LACPN]	14.7131	6.13	1	1	1	9	6.64562e+07	310	35.9025	7.12256
	A2	Sequence	# PSMs	# Proteins	# Protein Groups	Protein Group Accessions	Modifications	ΔCn	Area	XCorr	Charge	MH+ [Da]	ΔM [ppm]	RT [min]	# Missed Cleavages
	High	ITHVGnAnVnLNSQAIEAK	9	1	1	A0A199QK44	N6(Deamidated); N8(Deamidated); N10(Deamidated)	0	6.64562e+07	2.05995	2	1996.03	14.7785	83.7726	0
A0A0G9FFA3	Spermidine/putrescine import ATP-binding protein PotA OS=Lactobacillus plantarum OX=1590 GN=potA PE=3 SV=1 - [A0A0G9FFA3_LACPN]	14.7046	4.38	7	1	1	10	133471942	365	40.6615	4.66553
	A2	Sequence	# PSMs	# Proteins	# Protein Groups	Protein Group Accessions	Modifications	ΔCn	Area	XCorr	Charge	MH+ [Da]	ΔM [ppm]	RT [min]	# Missed Cleavages
	High	MAVnTqPIIRLTnVTK	2	7	1	A0A0G9FFA3	N4(Deamidated); Q6(Deamidated); N13(Deamidated)	0.0418	0	2.52479	2	1801.98	1.85607	46.2812	1
	High	MAVnTQPIIRLTnVTK	8	7	1	A0A0G9FFA3	N4(Deamidated); N13(Deamidated)	0	133471942	2.16772	2	1800.98	-5.32358	45.6176	1
A0A1W6NTJ8	Uncharacterized protein OS=Lactobacillus plantarum OX=1590 GN=BIZ32_12670 PE=4 SV=1 - [A0A1W6NTJ8_LACPN]	14.5707	15.96	1	1	1	5	50678142	94	11.0506	5.47803
	A2	Sequence	# PSMs	# Proteins	# Protein Groups	Protein Group Accessions	Modifications	ΔCn	Area	XCorr	Charge	MH+ [Da]	ΔM [ppm]	RT [min]	# Missed Cleavages
	High	VAPSQVGFESIKLNR	5	1	1	A0A1W6NTJ8		0	50678142	3.10511	2	1644.88	-13.8493	45.5524	1
A0A484I2K4	Uncharacterized protein OS=Lactobacillus plantarum OX=1590 GN=LAP9492_02999 PE=4 SV=1 - [A0A484I2K4_LACPN]	14.4721	7.69	1	1	1	10	4.79978e+08	234	27.1761	10.2134
	A2	Sequence	# PSMs	# Proteins	# Protein Groups	Protein Group Accessions	Modifications	ΔCn	Area	XCorr	Charge	MH+ [Da]	ΔM [ppm]	RT [min]	# Missed Cleavages
	High	TVKQcPQQIILYTYSKTR	4	1	1	A0A484I2K4	C5(Carbamidomethyl)	0	4.79978e+08	2.84252	3	2227.16	-13.8406	90.9479	2
	High	TVKQcPQqIILYTYSKTR	6	1	1	A0A484I2K4	C5(Carbamidomethyl); Q8(Deamidated)	0	0	2.10504	2	2228.16	-6.92866	90.5974	2
A0A165SDU1	Uncharacterized protein OS=Lactobacillus plantarum OX=1590 GN=Lp19_0074 PE=4 SV=1 - [A0A165SDU1_LACPN]	14.427	2.62	20	1	2	6	2.04906e+07	1106	115.356	9.26123
	A2	Sequence	# PSMs	# Proteins	# Protein Groups	Protein Group Accessions	Modifications	ΔCn	Area	XCorr	Charge	MH+ [Da]	ΔM [ppm]	RT [min]	# Missed Cleavages
	High	TASNGAGMLSQGANKLK	1	1	1	A0A165SDU1		0	2.83355e+07	4.23504	2	1647.87	10.7066	31.9904	1
	High	TASnGAGMLSQGANKLK	2	1	1	A0A165SDU1	N4(Deamidated)	0	1.11448e+07	3.4953	2	1648.85	10.918	44.4447	1
	High	VITDTGVSRVNK	3	21	2	T5JSH2;A0A165SDU1		0	1.26457e+07	2.34429	2	1288.73	7.4598	69.2529	1
A0A1W6NV63	Uncharacterized protein OS=Lactobacillus plantarum OX=1590 GN=BIZ32_14920 PE=4 SV=1 - [A0A1W6NV63_LACPN]	14.3568	13.89	1	1	1	6	7.76711e+07	144	16.5488	8.85107
	A2	Sequence	# PSMs	# Proteins	# Protein Groups	Protein Group Accessions	Modifications	ΔCn	Area	XCorr	Charge	MH+ [Da]	ΔM [ppm]	RT [min]	# Missed Cleavages
	High	GWSITALGGLIAVYIGNQNK	6	1	1	A0A1W6NV63		0	7.76711e+07	2.55212	2	2075.14	3.75241	87.1119	0
A0A2S3U5B7	DNA-formamidopyrimidine glycosylase OS=Lactobacillus plantarum subsp. plantarum OX=337330 GN=S101258_01801 PE=4 SV=1 - [A0A2S3U5B7_LACPN]	14.3189	9.93	6	1	1	12	1.4477e+07	141	16.3305	9.48096
	A2	Sequence	# PSMs	# Proteins	# Protein Groups	Protein Group Accessions	Modifications	ΔCn	Area	XCorr	Charge	MH+ [Da]	ΔM [ppm]	RT [min]	# Missed Cleavages
	High	LAnQTIQTIDRRGK	12	6	1	A0A2S3U5B7	N3(Deamidated)	0	1.4477e+07	2.27201	2	1614.9	4.07704	121.957	2
A0A1E3KPF0	Uncharacterized protein OS=Lactobacillus plantarum OX=1590 GN=LPJSA22_00680 PE=4 SV=1 - [A0A1E3KPF0_LACPN]	14.2371	22.52	1	1	1	6	924415	111	12.3386	4.85596
	A2	Sequence	# PSMs	# Proteins	# Protein Groups	Protein Group Accessions	Modifications	ΔCn	Area	XCorr	Charge	MH+ [Da]	ΔM [ppm]	RT [min]	# Missed Cleavages
	High	LTVqAATLSEqLDGLnATLTKRIDR	5	1	1	A0A1E3KPF0	Q4(Deamidated); Q11(Deamidated); N16(Deamidated)	0	924415	2.56854	3	2730.44	-4.37682	143.872	2
	High	LTVqAATLSEqLDGLNATLTKRIDR	1	1	1	A0A1E3KPF0	Q4(Deamidated); Q11(Deamidated)	0	0	2.20653	2	2729.47	-0.0103035	142.806	2
A0A199QJ95	Uncharacterized protein OS=Lactobacillus plantarum OX=1590 GN=A0U96_13770 PE=4 SV=1 - [A0A199QJ95_LACPN]	14.2272	8.98	1	1	1	6	2.37109e+07	167	18.8605	8.77783
	A2	Sequence	# PSMs	# Proteins	# Protein Groups	Protein Group Accessions	Modifications	ΔCn	Area	XCorr	Charge	MH+ [Da]	ΔM [ppm]	RT [min]	# Missed Cleavages
	High	FDAVLAKSSSNPTIK	6	1	1	A0A199QJ95		0	2.37109e+07	2.49593	2	1577.87	10.8435	119.546	1
A0A0M0CIW9	NAD-dependent epimerase/dehydratase family protein OS=Lactobacillus plantarum OX=1590 GN=AYO51_10310 PE=4 SV=1 - [A0A0M0CIW9_LACPN]	13.7564	13.02	12	1	2	6	81066264	215	23.0329	5.96045
	A2	Sequence	# PSMs	# Proteins	# Protein Groups	Protein Group Accessions	Modifications	ΔCn	Area	XCorr	Charge	MH+ [Da]	ΔM [ppm]	RT [min]	# Missed Cleavages
	High	IMIIGATGmAGSAITK	4	12	1	A0A0M0CIW9	M9(Oxidation)	0	18568186	2.56446	2	1550.84	6.30106	118.158	0
	High	LIAQLREQQRPR	2	12	2	A0A0M0CIW9;A0A165R891		0	143564342	2.25684	2	1507.87	-8.50159	33.9635	1
A0A2S3U2C2	Uncharacterized protein OS=Lactobacillus plantarum subsp. plantarum OX=337330 GN=S101258_03061 PE=4 SV=1 - [A0A2S3U2C2_LACPN]	13.7441	9.03	5	1	1	5	50254788	155	18.0284	9.90576
	A2	Sequence	# PSMs	# Proteins	# Protein Groups	Protein Group Accessions	Modifications	ΔCn	Area	XCorr	Charge	MH+ [Da]	ΔM [ppm]	RT [min]	# Missed Cleavages
	High	WVKRYGLqGIDGLR	5	5	1	A0A2S3U2C2	Q8(Deamidated)	0	50254788	2.59928	2	1661.93	8.52138	97.9767	2
A0A151G950	Tape measure protein OS=Lactobacillus plantarum OX=1590 GN=AYO51_07710 PE=4 SV=1 - [A0A151G950_LACPN]	13.7069	3.53	1	3	3	6	5.27462e+07	1358	148.326	9.42236
	A2	Sequence	# PSMs	# Proteins	# Protein Groups	Protein Group Accessions	Modifications	ΔCn	Area	XCorr	Charge	MH+ [Da]	ΔM [ppm]	RT [min]	# Missed Cleavages
	High	TVSKGFSqVLKTIGnILK	1	1	1	A0A151G950	Q8(Deamidated); N15(Deamidated)	0	60923368	2.61831	2	1935.09	-13.7183	127.875	2
	High	DASKSVGGLASGLKALAnnnAAIK	4	1	1	A0A151G950	N18(Deamidated); N19(Deamidated); N20(Deamidated)	0	44569015	2.25115	2	2273.2	-0.0745706	65.5183	2
	High	VSNNSKDASKSVGGLASGLK	1	1	1	A0A151G950		0	0	2.03777	2	1919.02	0.823504	144.26	2
A0A165N6P9	Chaperone protein DnaK OS=Lactobacillus plantarum OX=1590 GN=dnaK PE=2 SV=1 - [A0A165N6P9_LACPN]	13.6747	10.29	23	4	4	7	3.89456e+07	622	66.6671	4.83057
	A2	Sequence	# PSMs	# Proteins	# Protein Groups	Protein Group Accessions	Modifications	ΔCn	Area	XCorr	Charge	MH+ [Da]	ΔM [ppm]	RT [min]	# Missed Cleavages
	High	ESNHSINPDEAVALGAAVqGGVITGDVK	2	23	1	A0A165N6P9	Q19(Deamidated)	0	0	2.8108	3	2749.37	0.425623	124.724	0
	High	QAITnPNTVASIK	2	15	1	A0A165N6P9	N5(Deamidated)	0	53096837	2.7621	2	1357.75	9.61856	23.1362	0
	High	qAITNPNTVASIKR	1	15	1	A0A165N6P9	Q1(Deamidated)	0.1049	4.39943e+07	2.73009	3	1513.85	11.4703	62.3848	1
	High	IIGIDLGTTnSAVAVLEGnEPK	1	8	1	A0A165N6P9	N10(Deamidated); N19(Deamidated)	0	0	2.69138	3	2213.13	-11.295	133.686	0
	High	ESNHSInPDEAVALGAAVqGGVITGDVK	1	23	1	A0A165N6P9	N7(Deamidated); Q19(Deamidated)	0	19745736	2.68032	3	2750.36	5.0831	124.281	0
A0A450RT38	Uncharacterized protein OS=Lactobacillus plantarum OX=1590 GN=LAP9434_03242 PE=4 SV=1 - [A0A450RT38_LACPN]	13.6134	24.05	1	1	1	9	6.64562e+07	79	8.60746	8.63135
	A2	Sequence	# PSMs	# Proteins	# Protein Groups	Protein Group Accessions	Modifications	ΔCn	Area	XCorr	Charge	MH+ [Da]	ΔM [ppm]	RT [min]	# Missed Cleavages
	High	AFAnFKqPAGGqQLFAGLK	9	1	1	A0A450RT38	N4(Deamidated); Q7(Deamidated); Q12(Deamidated)	0	6.64562e+07	2.27582	2	1996.03	7.61668	90.3125	1
A0A199QGK1	Phosphate--nucleotide phosphotransferase OS=Lactobacillus plantarum OX=1590 GN=A0U96_07420 PE=4 SV=1 - [A0A199QGK1_LACPN]	13.584	5.78	1	1	1	11	4.85551e+07	294	34.5326	7.60596
	A2	Sequence	# PSMs	# Proteins	# Protein Groups	Protein Group Accessions	Modifications	ΔCn	Area	XCorr	Charge	MH+ [Da]	ΔM [ppm]	RT [min]	# Missed Cleavages
	High	nIKQLSELQGKLYAQDR	10	1	1	A0A199QGK1	N1(Deamidated)	0	4.85551e+07	2.36184	2	2005.07	-0.253816	103.332	2
	High	NIKqLSELqGKLYAQDR	1	1	1	A0A199QGK1	Q4(Deamidated); Q9(Deamidated)	0	0	2.2258	2	2006.05	-0.257287	103.629	2
A0A165VAE8	Ribonuclease J OS=Lactobacillus plantarum OX=1590 GN=rnj PE=3 SV=1 - [A0A165VAE8_LACPN]	13.4276	1.92	1	1	1	5	30197586	574	63.9322	6.27783
	A2	Sequence	# PSMs	# Proteins	# Protein Groups	Protein Group Accessions	Modifications	ΔCn	Area	XCorr	Charge	MH+ [Da]	ΔM [ppm]	RT [min]	# Missed Cleavages
	High	DLMKESAELVK	5	1	1	A0A165VAE8		0	30197586	2.9485	2	1262.67	1.77502	74.8956	1
A0A165PM18	Putative transcriptional regulator OS=Lactobacillus plantarum OX=1590 GN=Nizo2891_2775 PE=4 SV=1 - [A0A165PM18_LACPN]	13.4216	12.28	1	1	1	6	9.43973e+07	114	12.9318	9.78857
	A2	Sequence	# PSMs	# Proteins	# Protein Groups	Protein Group Accessions	Modifications	ΔCn	Area	XCorr	Charge	MH+ [Da]	ΔM [ppm]	RT [min]	# Missed Cleavages
	High	LTKqEEILSqqLAK	6	1	1	A0A165PM18	Q4(Deamidated); Q10(Deamidated); Q11(Deamidated)	0	9.43973e+07	2.05281	2	1631.86	-6.68969	91.6398	1
A0A162DVP8	Glutamine--fructose-6-phosphate aminotransferase [isomerizing] OS=Lactobacillus plantarum OX=1590 GN=glmS PE=3 SV=1 - [A0A162DVP8_LACPN]	13.3954	10.08	8	1	3	5	1.48771e+08	605	65.396	5.33838
	A2	Sequence	# PSMs	# Proteins	# Protein Groups	Protein Group Accessions	Modifications	ΔCn	Area	XCorr	Charge	MH+ [Da]	ΔM [ppm]	RT [min]	# Missed Cleavages
	High	SPLLIGVGKGFnVVcSDSLAMLDQTK	2	1	1	A0A162DVP8	N12(Deamidated); C15(Carbamidomethyl)	0	21686246	4.73873	3	2750.45	14.7473	139.76	1
	High	EISYVQAEGFASGELK	2	9	2	A0A162DVP8;A0A484HVY0		0	383136883	2.8185	2	1727.83	-9.77907	89.553	0
	High	nTAGLTRSNLQEVAARGAK	1	8	2	A0A162DVP8;A0A484HVY0	N1(Deamidated)	0.0764	4.14893e+07	2.53954	2	1958.07	12.3193	87.9197	2
Q6LWE6	Conjugation protein OS=Lactobacillus plantarum (strain ATCC BAA-793 / NCIMB 8826 / WCFS1) OX=220668 GN=traF PE=4 SV=1 - [Q6LWE6_LACPL]	13.3529	4.66	1	1	1	6	2.39247e+07	472	53.2775	9.01221
	A2	Sequence	# PSMs	# Proteins	# Protein Groups	Protein Group Accessions	Modifications	ΔCn	Area	XCorr	Charge	MH+ [Da]	ΔM [ppm]	RT [min]	# Missed Cleavages
	High	VVNAAYANKDSGqVAnWqLPTK	6	1	1	Q6LWE6	Q13(Deamidated); N16(Deamidated); Q18(Deamidated)	0	2.39247e+07	2.29419	2	2377.15	-8.76743	124.305	1
A0A0L7Y4Z5	Glutamyl-tRNA(Gln) amidotransferase subunit A OS=Lactobacillus plantarum OX=1590 GN=gatA PE=3 SV=1 - [A0A0L7Y4Z5_LACPN]	13.272	6.37	7	1	1	4	1.24659e+07	487	52.0701	5.14795
	A2	Sequence	# PSMs	# Proteins	# Protein Groups	Protein Group Accessions	Modifications	ΔCn	Area	XCorr	Charge	MH+ [Da]	ΔM [ppm]	RT [min]	# Missed Cleavages
	High	VPGGSSGGSAVAVASGqVPVALGSDTGGSIR	2	7	1	A0A0L7Y4Z5	Q17(Deamidated)	0	1.24659e+07	4.00938	2	2698.4	13.722	84.5527	0
	High	VPGGSSGGSAVAVASGQVPVALGSDTGGSIR	2	7	1	A0A0L7Y4Z5		0	0	3.21467	2	2697.4	5.99121	84.4605	0
A0A2S3U8T1	1-deoxy-D-xylulose-5-phosphate synthase OS=Lactobacillus plantarum subsp. plantarum OX=337330 GN=S101258_00529 PE=3 SV=1 - [A0A2S3U8T1_LACPN]	13.2467	3.94	1	1	1	7	781429831	406	44.5379	6.11279
	A2	Sequence	# PSMs	# Proteins	# Protein Groups	Protein Group Accessions	Modifications	ΔCn	Area	XCorr	Charge	MH+ [Da]	ΔM [ppm]	RT [min]	# Missed Cleavages
	High	SWLPVAALTqAIQLIK	5	1	1	A0A2S3U8T1	Q10(Deamidated)	0	266225449	2.39903	2	1753.01	-6.67966	72.533	0
	High	SWLPVAALTQAIQLIK	2	1	1	A0A2S3U8T1		0	781429831	2.35099	2	1752.04	-3.89234	66.7291	0
A0A0R2G4J7	ABC superfamily ATP binding cassette transporter, ABC protein OS=Lactobacillus plantarum OX=1590 GN=IV39_GL001235 PE=4 SV=1 - [A0A0R2G4J7_LACPN]	13.2233	17.43	13	2	2	6	2.59279e+07	218	23.8835	9.5249
	A2	Sequence	# PSMs	# Proteins	# Protein Groups	Protein Group Accessions	Modifications	ΔCn	Area	XCorr	Charge	MH+ [Da]	ΔM [ppm]	RT [min]	# Missed Cleavages
	High	LLASLnmGLEARLnTqVK	1	13	1	A0A0R2G4J7	N6(Deamidated); M7(Oxidation); N14(Deamidated); Q16(Deamidated)	0	1.02007e+07	2.42635	2	1990.08	12.5311	141.881	1
	High	MSDALAYGNRLVmVQDGQIK	5	2	1	A0A0R2G4J7	M13(Oxidation)	0	4.16551e+07	2.182	2	2225.12	8.16425	88.2113	1
A0A0R2GBL7	ATP-dependent Clp protease ATP-binding subunit ClpX OS=Lactobacillus plantarum OX=1590 GN=clpX PE=3 SV=1 - [A0A0R2GBL7_LACPN]	13.1946	13.87	7	3	3	5	41163826	411	45.4014	4.67822
	A2	Sequence	# PSMs	# Proteins	# Protein Groups	Protein Group Accessions	Modifications	ΔCn	Area	XCorr	Charge	MH+ [Da]	ΔM [ppm]	RT [min]	# Missed Cleavages
	High	ETVADHAEPELVLADqK	1	6	1	A0A0R2GBL7	Q16(Deamidated)	0	51569185	3.14282	2	1865.94	14.829	43.0662	0
	High	KSEnVSITRDVSGEGVqQALLK	1	6	1	A0A0R2GBL7	N4(Deamidated); Q17(Deamidated)	0	52894417	2.80776	3	2360.23	-1.20287	125.018	2
	High	IVAGPGVYIcnEcIDLcK	3	6	1	A0A0R2GBL7	C10(Carbamidomethyl); N11(Deamidated); C13(Carbamidomethyl); C17(Carbamidomethyl)	0	19027876	2.77366	2	2081.97	0.218814	94.6968	0
D7VBT9	Site-specific recombinase, phage integrase family OS=Lactobacillus plantarum subsp. plantarum ATCC 14917 = JCM 1149 = CGMCC 1.2437 OX=525338 GN=xerC2 PE=3 SV=1 - [D7VBT9_LACPN]	13.154	15.53	5	5	5	6	4.85658e+07	309	35.5246	9.74463
	A2	Sequence	# PSMs	# Proteins	# Protein Groups	Protein Group Accessions	Modifications	ΔCn	Area	XCorr	Charge	MH+ [Da]	ΔM [ppm]	RT [min]	# Missed Cleavages
	High	FLDVKDMKILAnEVnK	2	5	1	D7VBT9	N12(Deamidated); N15(Deamidated)	0	7.28507e+07	2.35014	2	1879.01	11.4847	84.4457	2
	High	QIRELLGNIKLNSmTR	1	6	1	D7VBT9	M14(Oxidation)	0	9100573	2.2651	2	1902.06	-0.528534	110.856	2
	High	DMKILAnEVnKNIR	1	5	1	D7VBT9	N7(Deamidated); N10(Deamidated)	0	5.67922e+07	2.19672	2	1659.87	-2.02336	75.0912	2
	High	DmKILANEVNK	1	5	1	D7VBT9	M2(Oxidation)	0	1.60546e+07	2.13908	2	1290.68	6.14953	28.1918	1
	High	KISVTDELLNHLK	1	5	1	D7VBT9		0	0	2.02437	2	1509.85	-12.2946	143.518	1
T5JT50	Uncharacterized protein OS=Lactobacillus plantarum EGD-AQ4 OX=1382301 GN=N692_04210 PE=4 SV=1 - [T5JT50_LACPN]	13.1494	18.64	3	3	3	6	1.17629e+08	279	29.4397	6.55127
	A2	Sequence	# PSMs	# Proteins	# Protein Groups	Protein Group Accessions	Modifications	ΔCn	Area	XCorr	Charge	MH+ [Da]	ΔM [ppm]	RT [min]	# Missed Cleavages
	High	LASGDVTVIDTQAADRGMSFQVLTAAR	1	1	1	T5JT50		0	2.84225e+07	2.61266	3	2793.41	-3.70806	113.264	1
	High	LLqqVVPqADLLVAR	3	1	1	T5JT50	Q3(Deamidated); Q4(Deamidated); Q8(Deamidated)	0	3.87071e+07	2.21584	2	1665.95	4.21204	49.8282	0
	High	LAGVVTNLIK	2	3	1	T5JT50		0	2.85758e+08	2.0235	2	1027.65	0.819117	58.7612	0
D7VF40	LysR substrate binding domain protein OS=Lactobacillus plantarum subsp. plantarum ATCC 14917 = JCM 1149 = CGMCC 1.2437 OX=525338 GN=HMPREF0531_12752 PE=3 SV=1 - [D7VF40_LACPN]	13.0866	9.48	8	2	2	6	5.51697e+07	327	36.9042	6.63916
	A2	Sequence	# PSMs	# Proteins	# Protein Groups	Protein Group Accessions	Modifications	ΔCn	Area	XCorr	Charge	MH+ [Da]	ΔM [ppm]	RT [min]	# Missed Cleavages
	High	YVTATLnDLSQGNELVK	5	8	1	D7VF40	N7(Deamidated)	0	46515507	2.40902	2	1865.95	2.40819	108.209	0
	High	mDELFKSSKLSMSK	1	1	1	D7VF40	M1(Oxidation)	0	6.3824e+07	2.00886	2	1646.83	10.3881	71.8324	2
A0A165MAI6	Uncharacterized protein OS=Lactobacillus plantarum OX=1590 GN=Nizo1839_2248 PE=4 SV=1 - [A0A165MAI6_LACPN]	13.0166	45.76	5	1	1	5	45678556	59	6.50722	10.6235
	A2	Sequence	# PSMs	# Proteins	# Protein Groups	Protein Group Accessions	Modifications	ΔCn	Area	XCorr	Charge	MH+ [Da]	ΔM [ppm]	RT [min]	# Missed Cleavages
	High	YHAEAQMGQAAENAGVTTSVIRAMGLK	4	5	1	A0A165MAI6		0	45678556	2.63065	3	2804.42	14.1176	108.75	1
	High	YHAEAqMGQAAENAGVTTSVIRAMGLK	1	5	1	A0A165MAI6	Q6(Deamidated)	0	0	2.6031	3	2805.4	12.7394	79.7041	1
A0A494RW07	50S ribosomal protein L29 OS=Lactobacillus plantarum subsp. argentoratensis OX=271881 GN=rpmC PE=3 SV=1 - [A0A494RW07_LACPN]	12.9694	23.44	1	1	1	8	3.18259e+07	64	7.53314	9.92041
	A2	Sequence	# PSMs	# Proteins	# Protein Groups	Protein Group Accessions	Modifications	ΔCn	Area	XCorr	Charge	MH+ [Da]	ΔM [ppm]	RT [min]	# Missed Cleavages
	High	FqLATGqLENTARLK	5	1	1	A0A494RW07	Q2(Deamidated); Q7(Deamidated)	0	3.18259e+07	2.13151	2	1691.89	-1.1931	53.4352	1
	High	FqLATGQLENTARLK	3	1	1	A0A494RW07	Q2(Deamidated)	0	0	2.07671	2	1690.94	13.6096	138.311	1
A0A483DM07	Dihydroxyacetone kinase subunit DhaK OS=Lactobacillus plantarum OX=1590 GN=BV299_14600 PE=4 SV=1 - [A0A483DM07_LACPN]	12.8855	3.83	2	1	1	6	1998508032	339	35.9505	5.32568
	A2	Sequence	# PSMs	# Proteins	# Protein Groups	Protein Group Accessions	Modifications	ΔCn	Area	XCorr	Charge	MH+ [Da]	ΔM [ppm]	RT [min]	# Missed Cleavages
	High	EVDqGAGVLmIVK	6	2	1	A0A483DM07	Q4(Deamidated); M10(Oxidation)	0	1998508032	2.08816	2	1375.72	4.67402	59.8347	0
A0A151G9Z7	ATP synthase subunit beta OS=Lactobacillus plantarum OX=1590 GN=atpD PE=3 SV=1 - [A0A151G9Z7_LACPN]	12.7766	7.07	9	2	2	7	1396779448	467	50.8159	4.71631
	A2	Sequence	# PSMs	# Proteins	# Protein Groups	Protein Group Accessions	Modifications	ΔCn	Area	XCorr	Charge	MH+ [Da]	ΔM [ppm]	RT [min]	# Missed Cleavages
	High	IPSAVGYqPTLATEMGqLqER	1	8	1	A0A151G9Z7	Q8(Deamidated); Q17(Deamidated); Q19(Deamidated)	0	0	3.65144	3	2292.12	4.48716	98.7437	0
	High	LPDINnALIIQK	6	9	1	A0A151G9Z7	N6(Deamidated)	0	1396779448	2.62726	2	1352.79	5.79928	80.3108	0
F9UT26	2,5 diketo-D-gluconic acid-like reductase,NADP dependent (Promiscuous) OS=Lactobacillus plantarum (strain ATCC BAA-793 / NCIMB 8826 / WCFS1) OX=220668 GN=lp_0221 PE=4 SV=1 - [F9UT26_LACPL]	12.7652	6.88	1	1	1	6	5.57235e+07	276	31.2139	6.06201
	A2	Sequence	# PSMs	# Proteins	# Protein Groups	Protein Group Accessions	Modifications	ΔCn	Area	XCorr	Charge	MH+ [Da]	ΔM [ppm]	RT [min]	# Missed Cleavages
	High	LLDTAFNYEnEGAVGKAVR	6	1	1	F9UT26	N10(Deamidated)	0	5.57235e+07	3.77685	2	2068.06	12.4237	89.566	1
A0A387DNR6	Glycine/betaine ABC transporter OS=Lactobacillus plantarum OX=1590 GN=CFI62_15670 PE=4 SV=1 - [A0A387DNR6_LACPN]	12.7123	8.85	4	2	2	7	3.62187e+07	305	33.8511	10.0522
	A2	Sequence	# PSMs	# Proteins	# Protein Groups	Protein Group Accessions	Modifications	ΔCn	Area	XCorr	Charge	MH+ [Da]	ΔM [ppm]	RT [min]	# Missed Cleavages
	High	NLKGAKTGLAVPK	5	2	1	A0A387DNR6		0	3.27646e+07	2.17446	2	1296.8	-3.40342	54.2985	2
	High	AVNQFIKNHPKqVK	2	4	1	A0A387DNR6	Q12(Deamidated)	0	39672698	2.1324	2	1651.92	-5.84582	134.816	2
A0A162EJY2	Uncharacterized protein OS=Lactobacillus plantarum OX=1590 GN=Lp19_2927 PE=4 SV=1 - [A0A162EJY2_LACPN]	12.634	12.15	8	3	3	6	5.09939e+07	321	37.6823	5.33838
	A2	Sequence	# PSMs	# Proteins	# Protein Groups	Protein Group Accessions	Modifications	ΔCn	Area	XCorr	Charge	MH+ [Da]	ΔM [ppm]	RT [min]	# Missed Cleavages
	High	TVAREAFDqPVLPVK	4	8	1	A0A162EJY2	Q9(Deamidated)	0	3.04734e+07	2.20953	2	1670.93	13.7434	108.142	1
	High	AAVRTVAREAFDqPVLPVK	1	8	1	A0A162EJY2	Q13(Deamidated)	0	29477254	2.04931	2	2068.14	-8.96705	120.462	2
	High	NEKGLTNTAYYDKLEAVELK	1	2	1	A0A162EJY2		0.1288	93031001	2.02697	2	2299.22	14.6477	132.411	2
A0A2S3U6T0	ATP phosphoribosyltransferase regulatory subunit OS=Lactobacillus plantarum subsp. plantarum OX=337330 GN=hisZ PE=3 SV=1 - [A0A2S3U6T0_LACPN]	12.6332	5.22	1	1	1	4	1.45171e+08	383	42.6171	5.99854
	A2	Sequence	# PSMs	# Proteins	# Protein Groups	Protein Group Accessions	Modifications	ΔCn	Area	XCorr	Charge	MH+ [Da]	ΔM [ppm]	RT [min]	# Missed Cleavages
	High	IFKDLAAAPLPETVqPSLKR	4	1	1	A0A2S3U6T0	Q15(Deamidated)	0	1.45171e+08	3.61832	3	2195.22	-11.6697	95.9958	2
A0A162EEP6	Oxidoreductase OS=Lactobacillus plantarum OX=1590 GN=Nizo2802_0089 PE=4 SV=1 - [A0A162EEP6_LACPN]	12.4672	15.17	9	2	2	8	1.55241e+08	290	31.6036	9.67139
	A2	Sequence	# PSMs	# Proteins	# Protein Groups	Protein Group Accessions	Modifications	ΔCn	Area	XCorr	Charge	MH+ [Da]	ΔM [ppm]	RT [min]	# Missed Cleavages
	High	QLmAQNINAFVVRLSPAVHGAGDK	1	6	1	A0A162EEP6	M3(Oxidation)	0	2.90082e+06	2.76995	3	2552.36	6.56394	141.551	1
	High	qILGWVPVqPDLLTDISSSR	1	6	1	A0A162EEP6	Q1(Deamidated); Q9(Deamidated)	0	41787786	2.59022	3	2226.19	9.36493	87.5823	0
	High	qILGWVPVQPDLLTDISSSR	6	6	1	A0A162EEP6	Q1(Deamidated)	0	3.07581e+08	2.4149	2	2225.19	4.00229	82.9863	0
A0A0R2GF40	Phage terminase OS=Lactobacillus plantarum OX=1590 GN=IV39_GL000622 PE=4 SV=1 - [A0A0R2GF40_LACPN]	12.4595	1.74	1	1	1	5	72907032	634	72.5594	5.47803
	A2	Sequence	# PSMs	# Proteins	# Protein Groups	Protein Group Accessions	Modifications	ΔCn	Area	XCorr	Charge	MH+ [Da]	ΔM [ppm]	RT [min]	# Missed Cleavages
	High	LSDIESAIVPK	5	1	1	A0A0R2GF40		0	72907032	2.6932	2	1171.67	9.45238	65.7671	0
A0A1W6NNB4	CTP synthase OS=Lactobacillus plantarum OX=1590 GN=pyrG PE=3 SV=1 - [A0A1W6NNB4_LACPN]	12.3505	8.57	9	2	2	4	1.32071e+07	537	59.6976	5.87158
	A2	Sequence	# PSMs	# Proteins	# Protein Groups	Protein Group Accessions	Modifications	ΔCn	Area	XCorr	Charge	MH+ [Da]	ΔM [ppm]	RT [min]	# Missed Cleavages
	High	ISAEDVTPEnVKELLGDADGILVPGGFGDR	2	1	1	A0A1W6NNB4	N10(Deamidated)	0	9.51815e+06	4.64113	2	3084.58	12.6813	142.671	1
	High	YVALQDAYISVTEALK	2	9	1	A0A1W6NNB4		0	1.6896e+07	2.34416	2	1783.95	-1.03866	63.6306	0
A0A199QFW8	Malonyl CoA-acyl carrier protein transacylase OS=Lactobacillus plantarum OX=1590 GN=A0U96_01115 PE=3 SV=1 - [A0A199QFW8_LACPN]	12.253	9.03	14	2	2	5	113454993	310	33.2251	5.46533
	A2	Sequence	# PSMs	# Proteins	# Protein Groups	Protein Group Accessions	Modifications	ΔCn	Area	XCorr	Charge	MH+ [Da]	ΔM [ppm]	RT [min]	# Missed Cleavages
	High	AGLqHPGKMVAALK	4	1	1	A0A199QFW8	Q4(Deamidated)	0	113454993	2.88728	2	1421.81	8.38944	33.0291	1
	High	qLVSPTHFAAcLqR	1	14	1	A0A199QFW8	Q1(Deamidated); C11(Carbamidomethyl); Q13(Deamidated)	0	0	2.13641	2	1629.83	12.3889	51.318	0
A0A162GK49	DNA topoisomerase (ATP-hydrolyzing) OS=Lactobacillus plantarum OX=1590 GN=Lp19_0906 PE=3 SV=1 - [A0A162GK49_LACPN]	12.2184	3.99	15	2	2	5	6.30229e+07	776	85.9659	5.31299
	A2	Sequence	# PSMs	# Proteins	# Protein Groups	Protein Group Accessions	Modifications	ΔCn	Area	XCorr	Charge	MH+ [Da]	ΔM [ppm]	RT [min]	# Missed Cleavages
	High	GIPVInLLGVnSGEK	1	15	1	A0A162GK49	N6(Deamidated); N11(Deamidated)	0	0	2.8329	2	1511.83	-0.512726	106.943	0
	High	RTPVQEFANIRSNGLK	3	15	1	A0A162GK49		0	6.30229e+07	2.57408	3	1829.99	-6.7035	112.708	2
	High	RTPVQEFAnIRSNGLK	1	15	1	A0A162GK49	N9(Deamidated)	0.0811	0	2.04109	2	1830.97	-8.62993	82.7114	2
A0A165QKT9	Uncharacterized protein OS=Lactobacillus plantarum OX=1590 GN=Nizo2891_0624 PE=4 SV=1 - [A0A165QKT9_LACPN]	12.2032	6.6	3	1	3	8	5.64648e+07	803	83.7355	5.04639
	A2	Sequence	# PSMs	# Proteins	# Protein Groups	Protein Group Accessions	Modifications	ΔCn	Area	XCorr	Charge	MH+ [Da]	ΔM [ppm]	RT [min]	# Missed Cleavages
	High	LFLIVLDYLGSADnPGVAFLK	1	1	1	A0A165QKT9	N14(Deamidated)	0	6.26747e+07	2.69155	3	2266.26	9.44275	105.876	0
	High	AGTVLTTVAREQGGDKqSmVNLPEIK	4	4	2	A0A165QKT9;A0A5F0Y299	Q17(Deamidated); M19(Oxidation)	0	80208144	2.40449	2	2759.46	11.9715	133.953	2
	High	EQGGDKqSMVNLPEIKIDDSIY	3	4	2	A0A165QKT9;A0A5F0Y299	Q7(Deamidated)	0	2.65114e+07	2.03085	2	2480.22	14.9038	57.9337	2
A0A165P1V0	Putative peptidoglycan binding domain protein OS=Lactobacillus plantarum OX=1590 GN=Nizo2802_0513 PE=4 SV=1 - [A0A165P1V0_LACPN]	12.1757	26.35	5	2	2	4	5678943	148	16.4201	6.55127
	A2	Sequence	# PSMs	# Proteins	# Protein Groups	Protein Group Accessions	Modifications	ΔCn	Area	XCorr	Charge	MH+ [Da]	ΔM [ppm]	RT [min]	# Missed Cleavages
	High	ALqHELGITDLVDnFGPSTAAK	2	5	1	A0A165P1V0	Q3(Deamidated); N14(Deamidated)	0	0	4.90971	2	2299.15	0.198444	106.183	0
	High	VPEDGnTGWNTVYGLTR	2	5	1	A0A165P1V0	N6(Deamidated)	0	5678943	2.52103	2	1879.88	-1.3794	82.4062	0
K4ICZ3	Prophage tail super family protein OS=Lactobacillus virus ATCC8014 OX=1225794 GN=8014-B1_0017 PE=4 SV=1 - [K4ICZ3_9CAUD]	12.0527	3.25	1	2	2	9	4.91755e+07	832	90.6752	5.16064
	A2	Sequence	# PSMs	# Proteins	# Protein Groups	Protein Group Accessions	Modifications	ΔCn	Area	XCorr	Charge	MH+ [Da]	ΔM [ppm]	RT [min]	# Missed Cleavages
	High	TAITAnAIDGQVINIKNLNAANIVAGK	6	1	1	K4ICZ3	N6(Deamidated)	0	0	2.81301	3	2708.46	-12.3796	142.686	1
	High	TAITANAIDGQVINIKNLNAANIVAGK	1	1	1	K4ICZ3		0	3.07631e+07	2.58897	3	2707.48	-10.7584	142.733	1
	High	TAITAnAIDGQVInIKNLNAANIVAGK	1	1	1	K4ICZ3	N6(Deamidated); N14(Deamidated)	0	0	2.5459	3	2709.46	-5.14667	141.341	1
	High	TAITANAIDGQVINIK	1	1	1	K4ICZ3		0	6.75879e+07	2.02568	2	1641.92	4.42938	102.415	0
A0A168G3Y1	Peptide ABC transporter substrate-binding protein OS=Lactobacillus plantarum OX=1590 GN=DM37_07290 PE=4 SV=1 - [A0A168G3Y1_LACPN]	11.7638	8.71	3	1	2	6	4.41627e+07	356	38.6058	10.1841
	A2	Sequence	# PSMs	# Proteins	# Protein Groups	Protein Group Accessions	Modifications	ΔCn	Area	XCorr	Charge	MH+ [Da]	ΔM [ppm]	RT [min]	# Missed Cleavages
	High	VTAPFAGDDLQTEELLK	3	6	2	A0A165QEL4;A0A168G3Y1		0	6.95774e+07	2.42548	2	1846.96	6.49099	97.7267	0
	High	TLTTNLnDVKTRLK	3	2	1	A0A168G3Y1	N7(Deamidated)	0	1.8748e+07	2.01619	2	1617.93	11.0677	132.443	2
A0A483D8M2	Aminotransferase OS=Lactobacillus plantarum OX=1590 GN=BV299_14800 PE=3 SV=1 - [A0A483D8M2_LACPN]	11.6481	6.02	1	2	2	10	8.81578e+07	532	60.342	5.2876
	A2	Sequence	# PSMs	# Proteins	# Protein Groups	Protein Group Accessions	Modifications	ΔCn	Area	XCorr	Charge	MH+ [Da]	ΔM [ppm]	RT [min]	# Missed Cleavages
	High	QLEHLGAFEISNK	1	1	1	A0A483D8M2		0	129651140	2.24455	2	1485.77	0.999119	49.8148	0
	High	mLSLAQKNGKNnIFLNAGR	9	1	1	A0A483D8M2	M1(Oxidation); N12(Deamidated)	0	4.66644e+07	2.1883	2	2106.11	-1.24942	136.911	2
T5JS56	GRAM_POS_ANCHORING domain-containing protein OS=Lactobacillus plantarum EGD-AQ4 OX=1382301 GN=N692_05365 PE=4 SV=1 - [T5JS56_LACPN]	11.6051	2.74	1	2	2	5	5.931e+08	1093	117.121	4.43701
	A2	Sequence	# PSMs	# Proteins	# Protein Groups	Protein Group Accessions	Modifications	ΔCn	Area	XCorr	Charge	MH+ [Da]	ΔM [ppm]	RT [min]	# Missed Cleavages
	High	nVTSIKLGSKFDAALVqnFR	4	1	1	T5JS56	N1(Deamidated); Q17(Deamidated); N18(Deamidated)	0	1105128706	2.6453	2	2211.17	4.14847	81.8416	2
	High	NVKSYVGLDK	1	1	1	T5JS56		0	8.10711e+07	2.06559	2	1122.62	3.05599	82.1384	1
A0A162HDZ9	Anthranilate phosphoribosyltransferase OS=Lactobacillus plantarum OX=1590 GN=Lp19_3061 PE=4 SV=1 - [A0A162HDZ9_LACPN]	11.5938	17.28	10	1	1	4	6658528	191	20.2227	7.6499
	A2	Sequence	# PSMs	# Proteins	# Protein Groups	Protein Group Accessions	Modifications	ΔCn	Area	XCorr	Charge	MH+ [Da]	ΔM [ppm]	RT [min]	# Missed Cleavages
	High	HAmVVHSRDGLDEISAAAPTDVIVINHGQQVTR	1	10	1	A0A162HDZ9	M3(Oxidation)	0	0	3.51396	3	3552.79	-1.6987	84.8036	1
	High	HAMVVHSRDGLDEISAAAPTDVIVINHGQQVTR	2	10	1	A0A162HDZ9		0	0	2.94801	3	3536.82	3.96581	92.385	1
	High	HAmVVHSRDGLDEISAAAPTDVIVINHGQqVTR	1	10	1	A0A162HDZ9	M3(Oxidation); Q30(Deamidated)	0	6658528	2.51914	3	3553.77	-2.11246	84.8626	1
T5JUS4	Probable cell division protein WhiA OS=Lactobacillus plantarum EGD-AQ4 OX=1382301 GN=whiA PE=3 SV=1 - [T5JUS4_LACPN]	11.5337	13.23	6	1	2	5	2.84503e+07	310	35.0624	9.18799
	A2	Sequence	# PSMs	# Proteins	# Protein Groups	Protein Group Accessions	Modifications	ΔCn	Area	XCorr	Charge	MH+ [Da]	ΔM [ppm]	RT [min]	# Missed Cleavages
	High	MNGAISLANHHFILNIQTEnPAIAR	1	1	1	T5JUS4	N20(Deamidated)	0.0652	5.10451e+06	2.57916	3	2746.44	12.2861	140.934	0
	High	IADFLSLVGATNAMLK	4	6	1	T5JUS4		0	51796005	2.17247	2	1663.9	-4.68942	100.553	0
A0A165Q3W1	Acyltransferase OS=Lactobacillus plantarum OX=1590 GN=Nizo2891_1946 PE=4 SV=1 - [A0A165Q3W1_LACPN]	11.4037	12.45	8	3	3	5	534797972	233	25.4403	8.99756
	A2	Sequence	# PSMs	# Proteins	# Protein Groups	Protein Group Accessions	Modifications	ΔCn	Area	XCorr	Charge	MH+ [Da]	ΔM [ppm]	RT [min]	# Missed Cleavages
	High	YqLSTSEIHVLR	3	6	1	A0A165Q3W1	Q2(Deamidated)	0	0	2.68969	2	1446.76	-1.97015	49.9043	0
	High	qqVVSIGNAITGNTKTK	1	8	1	A0A165Q3W1	Q1(Deamidated); Q2(Deamidated)	0	534797972	2.28159	2	1760.96	13.5567	90.3951	1
	High	QQVVSIGNAITGNTK	1	8	1	A0A165Q3W1		0	0	2.02133	2	1529.82	-7.71821	41.2936	0
A0A162GCB2	Uncharacterized protein OS=Lactobacillus plantarum OX=1590 GN=Lp19_2999 PE=4 SV=1 - [A0A162GCB2_LACPN]	11.4022	4.09	5	1	1	9	1.04103e+08	318	35.7229	5.37646
	A2	Sequence	# PSMs	# Proteins	# Protein Groups	Protein Group Accessions	Modifications	ΔCn	Area	XCorr	Charge	MH+ [Da]	ΔM [ppm]	RT [min]	# Missed Cleavages
	High	FnSSAFTNLFINK	9	5	1	A0A162GCB2	N2(Deamidated)	0	1.04103e+08	2.06086	2	1503.74	-1.96619	113.053	0
A0A0R2G2R1	Glycosyltransferase OS=Lactobacillus plantarum OX=1590 GN=AVR82_06710 PE=4 SV=1 - [A0A0R2G2R1_LACPN]	11.3233	5.45	9	2	2	9	1.47255e+07	514	58.3102	6.68311
	A2	Sequence	# PSMs	# Proteins	# Protein Groups	Protein Group Accessions	Modifications	ΔCn	Area	XCorr	Charge	MH+ [Da]	ΔM [ppm]	RT [min]	# Missed Cleavages
	High	HYEVYqNDQLLMK	8	7	1	A0A0R2G2R1	Q6(Deamidated)	0	12434053	2.54966	2	1681.79	-1.94026	41.612	0
	High	FSTTAVWQqWqPLmK	1	8	1	A0A0R2G2R1	Q9(Deamidated); Q11(Deamidated); M14(Oxidation)	0	1.70169e+07	2.02443	2	1868.91	13.6582	52.2648	0
A0A0R2G387	Minor tail protein OS=Lactobacillus plantarum OX=1590 GN=IV39_GL002245 PE=4 SV=1 - [A0A0R2G387_LACPN]	11.3069	3.04	6	2	4	5	3.57961e+08	1943	209.306	9.83252
	A2	Sequence	# PSMs	# Proteins	# Protein Groups	Protein Group Accessions	Modifications	ΔCn	Area	XCorr	Charge	MH+ [Da]	ΔM [ppm]	RT [min]	# Missed Cleavages
	High	FGNAAIKGInAVnQKnGK	1	11	2	A0A165RKU4;A0A0R2G387	N10(Deamidated); N13(Deamidated); N16(Deamidated)	0.0378	6.95774e+07	2.2902	2	1846.98	5.76008	98.0301	2
	High	QDLqAMLSDINAK	1	10	2	A0A165RKU4;A0A0R2G387	Q4(Deamidated)	0	41586038	2.28264	2	1447.72	6.80711	55.6221	0
	High	qFAKVqPmIDKLmGK	2	1	1	A0A0R2G387	Q1(Deamidated); Q6(Deamidated); M8(Oxidation); M13(Oxidation)	0	0	2.22378	2	1767.88	-10.3789	106.633	2
	High	mnKLINSNDNLNK	1	1	1	A0A0R2G387	M1(Oxidation); N2(Deamidated)	0.045	9.62718e+08	2.12427	2	1534.75	-1.00333	73.4865	1
A0A199QL20	FMN_red domain-containing protein OS=Lactobacillus plantarum OX=1590 GN=A0U96_05315 PE=4 SV=1 - [A0A199QL20_LACPN]	11.3069	15.56	1	1	1	4	3.39483e+07	180	19.5001	5.09717
	A2	Sequence	# PSMs	# Proteins	# Protein Groups	Protein Group Accessions	Modifications	ΔCn	Area	XCorr	Charge	MH+ [Da]	ΔM [ppm]	RT [min]	# Missed Cleavages
	High	TLLTFMGLKPnDnLVGLqIPTSAFMTGK	4	1	1	A0A199QL20	N11(Deamidated); N13(Deamidated); Q18(Deamidated)	0	3.39483e+07	2.99167	3	3010.55	-0.401612	60.0609	0
A0A291I9L3	Uncharacterized protein OS=Lactobacillus phage LpeD OX=2041210 GN=LpeD_136 PE=4 SV=1 - [A0A291I9L3_9CAUD]	11.2775	9.95	1	1	1	5	5.05891e+08	191	21.8379	9.1001
	A2	Sequence	# PSMs	# Proteins	# Protein Groups	Protein Group Accessions	Modifications	ΔCn	Area	XCorr	Charge	MH+ [Da]	ΔM [ppm]	RT [min]	# Missed Cleavages
	High	IEVSKPFKYKNTDISTVNK	1	1	1	A0A291I9L3		0	0	3.0098	3	2211.18	-10.1492	83.2446	2
	High	IEVSKPFKYKNTDISTVnK	4	1	1	A0A291I9L3	N18(Deamidated)	0	5.05891e+08	2.78507	3	2212.16	-10.148	87.6879	2
A0A0M4RB00	2,5-diketo-D-gluconic acid reductase OS=Lactobacillus plantarum OX=1590 GN=AVR82_06550 PE=4 SV=1 - [A0A0M4RB00_LACPN]	11.2285	10.2	1	1	1	4	3.32777e+08	294	32.9899	5.36377
	A2	Sequence	# PSMs	# Proteins	# Protein Groups	Protein Group Accessions	Modifications	ΔCn	Area	XCorr	Charge	MH+ [Da]	ΔM [ppm]	RT [min]	# Missed Cleavages
	High	IAQLDQHRSQFFDHHDPLTIDQIFGTSIQK	4	1	1	A0A0M4RB00		0	3.32777e+08	3.23559	3	3535.81	10.8412	92.5482	1
A0A484HVY0	Glutamine--fructose-6-phosphate aminotransferase [isomerizing] OS=Lactobacillus plantarum OX=1590 GN=glmS PE=3 SV=1 - [A0A484HVY0_LACPN]	11.1964	10.08	8	1	3	4	1.48168e+08	605	65.403	5.19873
	A2	Sequence	# PSMs	# Proteins	# Protein Groups	Protein Group Accessions	Modifications	ΔCn	Area	XCorr	Charge	MH+ [Da]	ΔM [ppm]	RT [min]	# Missed Cleavages
	High	EISYVQAEGFASGELK	2	9	2	A0A162DVP8;A0A484HVY0		0	383136883	2.8185	2	1727.83	-9.77907	89.553	0
	High	EVLLnVnDQLFPSLTITNVPNSTLSR	1	1	1	A0A484HVY0	N5(Deamidated); N7(Deamidated)	0	1.98785e+07	2.53974	3	2886.53	6.06974	131.074	0
	High	nTAGLTRSNLQEVAARGAK	1	8	2	A0A162DVP8;A0A484HVY0	N1(Deamidated)	0.0764	4.14893e+07	2.53954	2	1958.07	12.3193	87.9197	2
K4I1Q7	Tape measure protein OS=Lactobacillus virus ATCC8014 OX=1225794 GN=8014-B1_0015 PE=4 SV=1 - [K4I1Q7_9CAUD]	11.1034	2.86	2	2	2	6	2.70473e+07	1084	110.844	9.56885
	A2	Sequence	# PSMs	# Proteins	# Protein Groups	Protein Group Accessions	Modifications	ΔCn	Area	XCorr	Charge	MH+ [Da]	ΔM [ppm]	RT [min]	# Missed Cleavages
	High	FLVGQAGEMQKnIGAK	5	2	1	K4I1Q7	N12(Deamidated)	0	3.18259e+07	2.39572	2	1691.89	9.00123	53.5432	1
	High	nIGKIIDAAVnVVVK	1	1	1	K4I1Q7	N1(Deamidated); N11(Deamidated)	0	2.22688e+07	2.04634	2	1554.9	-9.43336	132.278	1
A0A162EGB1	Transposase OS=Lactobacillus plantarum OX=1590 GN=Nizo2891_2657 PE=4 SV=1 - [A0A162EGB1_LACPN]	11.0849	12.61	1	1	1	8	215309035	119	14.2227	10.5063
	A2	Sequence	# PSMs	# Proteins	# Protein Groups	Protein Group Accessions	Modifications	ΔCn	Area	XCorr	Charge	MH+ [Da]	ΔM [ppm]	RT [min]	# Missed Cleavages
	High	IVSSNIHGAqAILLR	8	1	1	A0A162EGB1	Q10(Deamidated)	0	215309035	2.6825	2	1592.91	-0.781695	29.6237	0
A0A5F0YAB1	Phage_lysozyme2 domain-containing protein OS=Lactobacillus plantarum OX=1590 GN=E2P76_05830 PE=4 SV=1 - [A0A5F0YAB1_LACPN]	11.0076	1.94	1	2	2	7	4.81981e+07	1494	160.624	9.31982
	A2	Sequence	# PSMs	# Proteins	# Protein Groups	Protein Group Accessions	Modifications	ΔCn	Area	XCorr	Charge	MH+ [Da]	ΔM [ppm]	RT [min]	# Missed Cleavages
	High	MNGIEnFESLLKK	4	1	1	A0A5F0YAB1	N6(Deamidated)	0	0	2.57113	2	1523.76	-8.71496	25.405	1
	High	MnGIEnFESLLKK	2	1	1	A0A5F0YAB1	N2(Deamidated); N6(Deamidated)	0	45536645	2.18518	2	1524.77	3.69508	25.2942	1
	High	ISATDAMnVInQLGDK	1	1	1	A0A5F0YAB1	N8(Deamidated); N11(Deamidated)	0	50859502	2.03866	2	1691.8	-10.1086	27.911	0
Q597U7	Uncharacterized protein OS=Lactobacillus virus phiJL1 OX=235201 PE=4 SV=1 - [Q597U7_9CAUD]	10.9825	12.14	1	1	1	6	2.94212e+07	140	16.0703	8.32373
	A2	Sequence	# PSMs	# Proteins	# Protein Groups	Protein Group Accessions	Modifications	ΔCn	Area	XCorr	Charge	MH+ [Da]	ΔM [ppm]	RT [min]	# Missed Cleavages
	High	RNNLELAAFNAGVTNAR	3	1	1	Q597U7		0	2.94212e+07	2.19536	2	1830.96	1.90366	82.0215	1
	High	RNNLELAAFnAGVTNAR	3	1	1	Q597U7	N10(Deamidated)	0	0	2.06113	2	1831.97	14.6923	82.4517	1
A0A192YMV7	Uncharacterized protein OS=Lactobacillus plantarum OX=1590 GN=LPJSA22_03302 PE=4 SV=1 - [A0A192YMV7_LACPN]	10.9598	16.55	1	1	1	5	12079891	145	16.9109	9.979
	A2	Sequence	# PSMs	# Proteins	# Protein Groups	Protein Group Accessions	Modifications	ΔCn	Area	XCorr	Charge	MH+ [Da]	ΔM [ppm]	RT [min]	# Missed Cleavages
	High	TFDQSHNLEKLAKQVETLSQQLAK	3	1	1	A0A192YMV7		0	12079891	3.15643	3	2756.46	2.50848	139.699	2
	High	TFDQSHNLEKLAKqVETLSQQLAK	2	1	1	A0A192YMV7	Q14(Deamidated)	0	5.19818e+06	2.68415	3	2757.46	7.48523	139.206	2
A0A1E3KVE4	Putative aga operon transcriptional repressor OS=Lactobacillus plantarum OX=1590 GN=LPJSA22_02862 PE=4 SV=1 - [A0A1E3KVE4_LACPN]	10.9593	13.25	1	3	3	6	27018605	249	27.6335	6.37939
	A2	Sequence	# PSMs	# Proteins	# Protein Groups	Protein Group Accessions	Modifications	ΔCn	Area	XCorr	Charge	MH+ [Da]	ΔM [ppm]	RT [min]	# Missed Cleavages
	High	KDLAQLEKQGLLIK	2	1	1	A0A1E3KVE4		0	0	2.63013	2	1596.95	-8.69526	142.131	2
	High	KDLAQLEKqGLLIK	2	1	1	A0A1E3KVE4	Q9(Deamidated)	0	4.45012e+06	2.1697	2	1597.95	-1.7427	141.833	2
	High	SHGGAVLKqKTVEnPFnVR	1	1	1	A0A1E3KVE4	Q9(Deamidated); N14(Deamidated); N17(Deamidated)	0	0	2.0454	2	2084.1	9.96052	100.748	2
	High	DLAQLEKqGLLIK	1	1	1	A0A1E3KVE4	Q8(Deamidated)	0	4.95871e+07	2.0152	2	1469.87	9.89783	95.6524	1
A0A2K9VC53	Uncharacterized protein OS=Lactobacillus phage Nyseid OX=2079432 PE=4 SV=1 - [A0A2K9VC53_9CAUD]	10.8157	9.49	1	1	1	9	128742137	158	18.1607	4.90674
	A2	Sequence	# PSMs	# Proteins	# Protein Groups	Protein Group Accessions	Modifications	ΔCn	Area	XCorr	Charge	MH+ [Da]	ΔM [ppm]	RT [min]	# Missed Cleavages
	High	mYLSIKGQVTnmLVK	9	1	1	A0A2K9VC53	M1(Oxidation); N11(Deamidated); M12(Oxidation)	0	128742137	2.07664	2	1757.92	-0.229461	96.0298	1
A0A165RW69	Uncharacterized protein OS=Lactobacillus plantarum OX=1590 GN=Lp19_1237 PE=4 SV=1 - [A0A165RW69_LACPN]	10.7499	4.57	1	1	1	5	45649092	372	42.941	7.95752
	A2	Sequence	# PSMs	# Proteins	# Protein Groups	Protein Group Accessions	Modifications	ΔCn	Area	XCorr	Charge	MH+ [Da]	ΔM [ppm]	RT [min]	# Missed Cleavages
	High	NSIGQVSLGDRNALLNK	3	1	1	A0A165RW69		0	45649092	2.74158	3	1798.99	6.14845	98.7229	1
	High	nSIGQVSLGDRnALLnK	2	1	1	A0A165RW69	N1(Deamidated); N12(Deamidated); N16(Deamidated)	0	4.10739e+06	2.65085	2	1801.91	-10.4974	141.706	1
A0A2S1TA89	Uncharacterized protein OS=Lactobacillus plantarum OX=1590 GN=LpLQ80_11425 PE=4 SV=1 - [A0A2S1TA89_LACPN]	10.7363	5.19	1	1	1	8	1.46481e+07	385	41.2876	8.5874
	A2	Sequence	# PSMs	# Proteins	# Protein Groups	Protein Group Accessions	Modifications	ΔCn	Area	XCorr	Charge	MH+ [Da]	ΔM [ppm]	RT [min]	# Missed Cleavages
	High	qTTAAnTGqIKSTMALGQIK	8	1	1	A0A2S1TA89	Q1(Deamidated); N6(Deamidated); Q9(Deamidated)	0	1.46481e+07	2.65543	2	2065.02	-13.8887	111.575	1
F9UQU4	Prophage P2a protein 53 OS=Lactobacillus plantarum (strain ATCC BAA-793 / NCIMB 8826 / WCFS1) OX=220668 GN=lp_2404 PE=4 SV=1 - [F9UQU4_LACPL]	10.6985	5.53	1	1	1	5	1.8169e+07	380	39.4913	5.07178
	A2	Sequence	# PSMs	# Proteins	# Protein Groups	Protein Group Accessions	Modifications	ΔCn	Area	XCorr	Charge	MH+ [Da]	ΔM [ppm]	RT [min]	# Missed Cleavages
	High	GDTGTVDnAGLTTAPAFVELK	3	1	1	F9UQU4	N8(Deamidated)	0	1.8169e+07	2.15738	2	2078.05	12.3065	103.173	0
	High	GDTGTVDNAGLTTAPAFVELK	2	1	1	F9UQU4		0	0	2.02533	2	2077.05	3.20645	103.229	0
A0A151G3T4	Phage tail protein OS=Lactobacillus plantarum OX=1590 GN=AYO51_11640 PE=4 SV=1 - [A0A151G3T4_LACPN]	10.674	3.1	4	1	3	5	1.88142e+08	1740	187.229	9.5542
	A2	Sequence	# PSMs	# Proteins	# Protein Groups	Protein Group Accessions	Modifications	ΔCn	Area	XCorr	Charge	MH+ [Da]	ΔM [ppm]	RT [min]	# Missed Cleavages
	High	GFAKAISDLADNFGGGVGNIK	2	4	3	A0A151G3T4;A0A1E3KRG6;A0A1S0RY68		0	3.45494e+08	2.28777	2	2051.04	-7.04225	131.418	1
	High	ISDTVSWAEKVLGIK	2	6	2	A0A151G3T4;A0A1E3KRG6		0	3.07896e+07	2.08844	2	1645.92	0.761051	59.6787	1
	High	VNSqYAAqQETNAQKTHK	1	2	1	A0A151G3T4	Q4(Deamidated); Q8(Deamidated)	0	0	2.05901	2	2047.99	12.3137	114.467	1
A0A165MEI4	Mobile element protein OS=Lactobacillus plantarum OX=1590 GN=Nizo2802_2959 PE=4 SV=1 - [A0A165MEI4_LACPN]	10.6418	4.21	2	1	2	5	1.99486e+07	903	94.4083	5.8208
	A2	Sequence	# PSMs	# Proteins	# Protein Groups	Protein Group Accessions	Modifications	ΔCn	Area	XCorr	Charge	MH+ [Da]	ΔM [ppm]	RT [min]	# Missed Cleavages
	High	KVYLDSLTHADANLAAAK	3	6	2	A0A165MEI4;A0A518UGD9		0	1.11972e+07	2.25751	2	1901.02	5.18106	66.6038	1
	High	AKLANAEAALKAGQQALANK	2	2	1	A0A165MEI4		0	28699984	2.03879	2	1981.14	9.02367	112.94	2
A0A199QGE9	Cyclic-di-AMP phosphodiesterase OS=Lactobacillus plantarum OX=1590 GN=A0U96_11905 PE=3 SV=1 - [A0A199QGE9_LACPN]	10.6333	2.99	1	1	1	5	1.75687e+09	670	75.8518	4.83057
	A2	Sequence	# PSMs	# Proteins	# Protein Groups	Protein Group Accessions	Modifications	ΔCn	Area	XCorr	Charge	MH+ [Da]	ΔM [ppm]	RT [min]	# Missed Cleavages
	High	GGDqVVVKAEDGPARFYGGK	5	1	1	A0A199QGE9	Q4(Deamidated)	0	1.75687e+09	2.26791	2	2051.04	12.0113	55.3429	2
A0A1E3KRG6	DNA ligase (ATP) OS=Lactobacillus plantarum OX=1590 GN=lig1 PE=4 SV=1 - [A0A1E3KRG6_LACPN]	10.6289	2.64	4	1	3	5	1.46106e+08	1740	187.17	9.61279
	A2	Sequence	# PSMs	# Proteins	# Protein Groups	Protein Group Accessions	Modifications	ΔCn	Area	XCorr	Charge	MH+ [Da]	ΔM [ppm]	RT [min]	# Missed Cleavages
	High	GFAKAISDLADNFGGGVGNIK	2	4	3	A0A151G3T4;A0A1E3KRG6;A0A1S0RY68		0	3.45494e+08	2.28777	2	2051.04	-7.04225	131.418	1
	High	ISDTVSWAEKVLGIK	2	6	2	A0A151G3T4;A0A1E3KRG6		0	3.07896e+07	2.08844	2	1645.92	0.761051	59.6787	1
	High	ASIISKWnAR	1	2	1	A0A1E3KRG6	N8(Deamidated)	0	62033402	2.01398	2	1146.62	-3.08979	49.7339	1
A0A0G9FCH7	Aldo/keto reductase OS=Lactobacillus plantarum OX=1590 GN=AVR82_04790 PE=4 SV=1 - [A0A0G9FCH7_LACPN]	10.6247	7.84	8	1	1	6	428051388	306	33.854	5.98584
	A2	Sequence	# PSMs	# Proteins	# Protein Groups	Protein Group Accessions	Modifications	ΔCn	Area	XCorr	Charge	MH+ [Da]	ΔM [ppm]	RT [min]	# Missed Cleavages
	High	VRHFGVSNFNPmQVDmLqAALNQR	2	8	1	A0A0G9FCH7	M12(Oxidation); M16(Oxidation); Q18(Deamidated)	0	0	2.24633	2	2805.4	14.6849	72.0731	1
	High	VRHFGVSNFNPmQVDmLQAALNQR	4	8	1	A0A0G9FCH7	M12(Oxidation); M16(Oxidation)	0	428051388	2.19206	2	2804.41	12.7339	70.1159	1
A0A494RXA2	Bifunctional protein GlmU OS=Lactobacillus plantarum subsp. argentoratensis OX=271881 GN=glmU PE=3 SV=1 - [A0A494RXA2_LACPN]	10.6222	8.7	9	2	2	5	6.51037e+07	460	50.048	5.77002
	A2	Sequence	# PSMs	# Proteins	# Protein Groups	Protein Group Accessions	Modifications	ΔCn	Area	XCorr	Charge	MH+ [Da]	ΔM [ppm]	RT [min]	# Missed Cleavages
	High	TKYAVQTEQLGTGHAVLqAESLLK	2	1	1	A0A494RXA2	Q18(Deamidated)	0	7.19222e+07	4.03165	3	2586.41	13.3401	103.61	1
	High	MTTKNAIIMAAGKGTR	2	9	1	A0A494RXA2		0	51796005	2.26781	2	1663.9	2.15864	97.1426	2
	High	mTTKNAIImAAGKGTR	1	9	1	A0A494RXA2	M1(Oxidation); M9(Oxidation)	0	5.82851e+07	2.04993	2	1695.9	8.83451	80.83	2
A0A410LUB0	ATP-dependent Clp protease ATP-binding subunit OS=Lactobacillus plantarum OX=1590 GN=EQJ86_00755 PE=3 SV=1 - [A0A410LUB0_LACPN]	10.5939	7.39	10	4	4	6	2.05873e+08	704	77.7156	5.51611
	A2	Sequence	# PSMs	# Proteins	# Protein Groups	Protein Group Accessions	Modifications	ΔCn	Area	XCorr	Charge	MH+ [Da]	ΔM [ppm]	RT [min]	# Missed Cleavages
	High	QDLSqIVDLmLADVqK	3	9	1	A0A410LUB0	Q5(Deamidated); M10(Oxidation); Q15(Deamidated)	0	1.59216e+07	2.13938	2	1833.89	-14.9275	118.168	0
	High	qLALDMFGNEnAIIR	1	1	1	A0A410LUB0	Q1(Deamidated); N11(Deamidated)	0	8.70106e+06	2.11816	2	1706.84	1.75935	123.718	0
	High	VIEQqIRDK	1	10	1	A0A410LUB0	Q5(Deamidated)	0	592995584	2.11768	2	1129.62	0.14889	17.441	1
	High	FNGIVEFSHLTK	1	10	1	A0A410LUB0		0	0	2.08376	2	1391.73	1.24794	61.4297	0
A0A5F0XVK9	GramPos_pilinD1 domain-containing protein OS=Lactobacillus plantarum OX=1590 GN=E2P76_16480 PE=4 SV=1 - [A0A5F0XVK9_LACPN]	10.5541	12.41	6	2	2	6		266	29.6148	6.44287
	A2	Sequence	# PSMs	# Proteins	# Protein Groups	Protein Group Accessions	Modifications	ΔCn	Area	XCorr	Charge	MH+ [Da]	ΔM [ppm]	RT [min]	# Missed Cleavages
	High	LNADqLKLVTTVK	2	1	1	A0A5F0XVK9	Q5(Deamidated)	0	0	2.1011	2	1443.86	12.1295	28.523	1
	High	HSLFLYnSEIFYAFTqDILR	4	6	1	A0A5F0XVK9	N7(Deamidated); Q16(Deamidated)	0	0	2.0927	2	2479.24	9.54869	57.8511	0
A0A165X2T1	ATP-dependent DNA helicase RecQ OS=Lactobacillus plantarum OX=1590 GN=Nizo1839_1466 PE=4 SV=1 - [A0A165X2T1_LACPN]	10.5229	3.85	2	3	3	7	1.69824e+07	1092	126.258	5.5542
	A2	Sequence	# PSMs	# Proteins	# Protein Groups	Protein Group Accessions	Modifications	ΔCn	Area	XCorr	Charge	MH+ [Da]	ΔM [ppm]	RT [min]	# Missed Cleavages
	High	KnqIQAVmQKVLDIYR	2	2	1	A0A165X2T1	N2(Deamidated); Q3(Deamidated); M8(Oxidation)	0	28027005	2.37252	2	1965.06	8.36211	116.777	2
	High	FLFTHKEnGNSGKELVEK	3	2	1	A0A165X2T1	N8(Deamidated)	0	4.75118e+06	2.09236	2	2078.07	6.61773	104.131	2
	High	LqGmSAIRKnQIQAVmQK	2	2	1	A0A165X2T1	Q2(Deamidated); M4(Oxidation); N10(Deamidated); M16(Oxidation)	0.0648	1.8169e+07	2.02279	2	2078.05	-9.09136	103.173	2
A0A0R2GDL6	Uncharacterized protein OS=Lactobacillus plantarum OX=1590 GN=IV39_GL000790 PE=4 SV=1 - [A0A0R2GDL6_LACPN]	10.4137	18.56	4	1	1	5	4.61046e+07	97	10.9208	9.75928
	A2	Sequence	# PSMs	# Proteins	# Protein Groups	Protein Group Accessions	Modifications	ΔCn	Area	XCorr	Charge	MH+ [Da]	ΔM [ppm]	RT [min]	# Missed Cleavages
	High	nSFnqKSQVTQImQRVAK	5	4	1	A0A0R2GDL6	N1(Deamidated); N4(Deamidated); Q5(Deamidated); M13(Oxidation)	0	4.61046e+07	2.11785	2	2126.03	-9.87533	104.026	2
A0A5F0Y5K6	Glycerol-3-phosphate dehydrogenase [NAD(P)+] OS=Lactobacillus plantarum OX=1590 GN=gpsA PE=3 SV=1 - [A0A5F0Y5K6_LACPN]	10.4109	7.69	7	2	2	6	8.38829e+07	338	36.5091	5.51611
	A2	Sequence	# PSMs	# Proteins	# Protein Groups	Protein Group Accessions	Modifications	ΔCn	Area	XCorr	Charge	MH+ [Da]	ΔM [ppm]	RT [min]	# Missed Cleavages
	High	LSQVLAEEIPAELR	2	7	1	A0A5F0Y5K6		0	41401866	2.6983	2	1567.85	-14.9585	64.5851	0
	High	KVAqQVTAVLAK	4	1	1	A0A5F0Y5K6	Q4(Deamidated)	0	1.26364e+08	2.42881	2	1256.76	0.423947	45.9663	1
A0A0G9GPE8	Tannase OS=Lactobacillus plantarum OX=1590 GN=E3U93_06765 PE=4 SV=1 - [A0A0G9GPE8_LACPN]	10.3945	7.67	3	2	3	5	227497075	626	67.4244	9.93506
	A2	Sequence	# PSMs	# Proteins	# Protein Groups	Protein Group Accessions	Modifications	ΔCn	Area	XCorr	Charge	MH+ [Da]	ΔM [ppm]	RT [min]	# Missed Cleavages
	High	DVGAFDGLTRQQTENK	3	3	1	A0A0G9GPE8		0	615510256	2.24022	2	1778.87	0.00988709	32.9202	1
	High	GLSqSDKSnGSSPWGVTDLK	1	2	1	A0A0G9GPE8	Q4(Deamidated); N9(Deamidated)	0.2083	1.46481e+07	2.09286	2	2064.99	10.0989	110.747	1
	High	QTVTKADVKnAK	1	2	1	A0A0G9GPE8	N10(Deamidated)	0	5.23329e+07	2.01074	2	1303.72	-2.20117	17.0739	2
A0A1S0RZ91	Adhesin_P1_N domain-containing protein OS=Lactobacillus plantarum OX=1590 GN=AVR82_16925 PE=4 SV=1 - [A0A1S0RZ91_LACPN]	10.367	3.51	2	2	2	4	6.92321e+08	997	108.5	8.22119
	A2	Sequence	# PSMs	# Proteins	# Protein Groups	Protein Group Accessions	Modifications	ΔCn	Area	XCorr	Charge	MH+ [Da]	ΔM [ppm]	RT [min]	# Missed Cleavages
	High	ALqTAVTqAKAAGVNVTQK	3	5	1	A0A1S0RZ91	Q3(Deamidated); Q8(Deamidated)	0	1380405019	2.83075	3	1901.04	3.36345	87.297	1
	High	FTASLPTDKADSELTK	1	1	1	A0A1S0RZ91		0	4.23641e+06	2.28843	2	1723.89	11.598	136.351	1
T5JSA5	Cell division protein FtsA OS=Lactobacillus plantarum EGD-AQ4 OX=1382301 GN=ftsA PE=3 SV=1 - [T5JSA5_LACPN]	10.3296	13.17	8	3	4	6	1.19987e+08	448	48.5363	5.21143
	A2	Sequence	# PSMs	# Proteins	# Protein Groups	Protein Group Accessions	Modifications	ΔCn	Area	XCorr	Charge	MH+ [Da]	ΔM [ppm]	RT [min]	# Missed Cleavages
	High	AAETIqSAVRQAEEKASIEIK	1	1	1	T5JSA5	Q6(Deamidated)	0	3.30893e+07	2.137	2	2273.2	-1.35809	65.2077	2
	High	VKGQMNVIGVGSARSNGLSR	1	8	1	T5JSA5		0.0234	1.63436e+08	2.09163	2	2030.12	14.0573	119.509	2
	High	DISVVLnTSIENAEKLKR	3	8	1	T5JSA5	N7(Deamidated)	0	1.63436e+08	2.03455	2	2030.13	6.94214	120.582	2
	High	VKGQmNVIGVGSAR	1	8	1	T5JSA5	M5(Oxidation)	0	0	2.00909	2	1431.76	-10.243	54.9297	1
A0A2S3U151	DNA helicase OS=Lactobacillus plantarum subsp. plantarum OX=337330 GN=S101258_03180 PE=4 SV=1 - [A0A2S3U151_LACPN]	10.1665	4.69	13	2	2	4	2.96328e+07	768	87.9761	6.354
	A2	Sequence	# PSMs	# Proteins	# Protein Groups	Protein Group Accessions	Modifications	ΔCn	Area	XCorr	Charge	MH+ [Da]	ΔM [ppm]	RT [min]	# Missed Cleavages
	High	IIKLADHGISATDWDATVER	3	1	1	A0A2S3U151		0	0	2.81944	3	2211.17	11.3751	88.7474	1
	High	FRNITLNDEVIISREK	1	13	1	A0A2S3U151		0	2.96328e+07	2.28268	2	1947.09	12.4515	135.383	2
A0A1Z2RUH2	Putative GTFB OS=Lactobacillus plantarum OX=1590 PE=4 SV=1 - [A0A1Z2RUH2_LACPN]	10.0943	3.6	1	1	1	4	110133948	890	98.9225	5.07178
	A2	Sequence	# PSMs	# Proteins	# Protein Groups	Protein Group Accessions	Modifications	ΔCn	Area	XCorr	Charge	MH+ [Da]	ΔM [ppm]	RT [min]	# Missed Cleavages
	High	NLLDTTDNGLTYNADGAKnPETLTTDDNGILK	4	1	1	A0A1Z2RUH2	N19(Deamidated)	0	110133948	3.84713	2	3408.66	7.7825	123.454	1
T5JZU3	DNA polymerase I OS=Lactobacillus plantarum EGD-AQ4 OX=1382301 GN=polA PE=3 SV=1 - [T5JZU3_LACPN]	10.0127	1.93	1	1	1	3	1.25751e+07	882	98.7184	5.46533
	A2	Sequence	# PSMs	# Proteins	# Protein Groups	Protein Group Accessions	Modifications	ΔCn	Area	XCorr	Charge	MH+ [Da]	ΔM [ppm]	RT [min]	# Missed Cleavages
	High	LVPSVMDSAVKLAVPLK	3	1	1	T5JZU3		0	1.25751e+07	3.55885	2	1767.06	11.3339	124.455	1
A0A1S0RQU3	SAM-dependent methyltransferase OS=Lactobacillus plantarum OX=1590 GN=AVR82_03135 PE=4 SV=1 - [A0A1S0RQU3_LACPN]	9.97734	5.98	1	1	1	5	1.31328e+07	234	25.8546	8.63135
	A2	Sequence	# PSMs	# Proteins	# Protein Groups	Protein Group Accessions	Modifications	ΔCn	Area	XCorr	Charge	MH+ [Da]	ΔM [ppm]	RT [min]	# Missed Cleavages
	High	YKImETIVDNIQLK	2	1	1	A0A1S0RQU3	M4(Oxidation)	0	1.31328e+07	2.95978	2	1723.95	14.3874	110.58	1
	High	YKIMETIVDNIqLK	3	1	1	A0A1S0RQU3	Q12(Deamidated)	0	0	2.12081	2	1708.94	10.1055	131.147	1
F9UM10	Glyceraldehyde 3-phosphate dehydrogenase OS=Lactobacillus plantarum (strain ATCC BAA-793 / NCIMB 8826 / WCFS1) OX=220668 GN=gapB PE=3 SV=1 - [F9UM10_LACPL]	9.9489	17.35	3	3	3	4	1.21942e+08	340	36.4156	5.5415
	A2	Sequence	# PSMs	# Proteins	# Protein Groups	Protein Group Accessions	Modifications	ΔCn	Area	XCorr	Charge	MH+ [Da]	ΔM [ppm]	RT [min]	# Missed Cleavages
	High	IVSAGScTTncLAPLAFFENK	2	3	1	F9UM10	C7(Carbamidomethyl); N10(Deamidated); C11(Carbamidomethyl)	0	1.21942e+08	4.15653	2	2301.06	-12.5938	129.561	0
	High	VGTMTTIHAYTSTqMLLDGPVR	1	3	1	F9UM10	Q14(Deamidated)	0	0	3.39288	3	2393.2	8.34293	103.619	0
	High	TIVYNVNDDILTADDR	1	3	1	F9UM10		0	0	2.39949	2	1836.92	12.3142	107.414	0
A0A165C1J5	Glycine cleavage system H protein OS=Lactobacillus plantarum OX=1590 GN=E3U93_03085 PE=4 SV=1 - [A0A165C1J5_LACPN]	9.88	12.9	10	1	1	5	1.43247e+07	124	13.9651	6.72705
	A2	Sequence	# PSMs	# Proteins	# Protein Groups	Protein Group Accessions	Modifications	ΔCn	Area	XCorr	Charge	MH+ [Da]	ΔM [ppm]	RT [min]	# Missed Cleavages
	High	LNKDLQAAPqSLINNK	5	10	1	A0A165C1J5	Q10(Deamidated)	0	1.43247e+07	2.34257	2	1767.98	8.69475	128.343	1
A0A512F138	Uncharacterized protein OS=Lactobacillus plantarum subsp. argentoratensis OX=271881 GN=LPL03_28130 PE=4 SV=1 - [A0A512F138_LACPN]	9.84901	18.32	1	1	1	4	43605597	131	14.5104	8.1626
	A2	Sequence	# PSMs	# Proteins	# Protein Groups	Protein Group Accessions	Modifications	ΔCn	Area	XCorr	Charge	MH+ [Da]	ΔM [ppm]	RT [min]	# Missed Cleavages
	High	GVSLDAVSPAAVAIAEEKLNQLPR	2	1	1	A0A512F138		0	36141769	3.64828	2	2448.32	-10.9896	134.949	1
	High	GVSLDAVSPAAVAIAEEKLnQLPR	2	1	1	A0A512F138	N20(Deamidated)	0	43605597	3.25442	3	2449.33	-0.577304	134.98	1
T5JT00	NADH oxidase OS=Lactobacillus plantarum EGD-AQ4 OX=1382301 GN=N692_07300 PE=4 SV=1 - [T5JT00_LACPN]	9.83973	3.33	1	1	1	3	129101614	450	49.4118	5.49072
	A2	Sequence	# PSMs	# Proteins	# Protein Groups	Protein Group Accessions	Modifications	ΔCn	Area	XCorr	Charge	MH+ [Da]	ΔM [ppm]	RT [min]	# Missed Cleavages
	High	MALNQMVKGFSDDGK	3	1	1	T5JT00		0	129101614	3.54493	2	1640.8	12.0998	87.0574	1
A0A199QBL6	AraC family transcriptional regulator OS=Lactobacillus plantarum OX=1590 GN=A0U96_15315 PE=4 SV=1 - [A0A199QBL6_LACPN]	9.81804	4.47	1	1	1	8	2.67935e+09	246	29.3823	7.89893
	A2	Sequence	# PSMs	# Proteins	# Protein Groups	Protein Group Accessions	Modifications	ΔCn	Area	XCorr	Charge	MH+ [Da]	ΔM [ppm]	RT [min]	# Missed Cleavages
	High	ELnQIFYEKKE	8	1	1	A0A199QBL6	N3(Deamidated)	0	2.67935e+09	2.37619	2	1441.72	2.54534	24.0554	2
A0A0R2G3W5	60 kDa chaperonin OS=Lactobacillus plantarum OX=1590 GN=groL PE=3 SV=1 - [A0A0R2G3W5_LACPN]	9.77024	9.06	10	3	3	3	6.34767e+06	541	57.4177	4.80518
	A2	Sequence	# PSMs	# Proteins	# Protein Groups	Protein Group Accessions	Modifications	ΔCn	Area	XCorr	Charge	MH+ [Da]	ΔM [ppm]	RT [min]	# Missed Cleavages
	High	QIAENAGLEGSVIVEK	1	5	1	A0A0R2G3W5		0	6.68975e+06	3.98864	2	1656.87	-8.08172	73.1069	0
	High	AAVEEGFVAGGGTALInVIK	1	10	1	A0A0R2G3W5	N17(Deamidated)	0	1.9906e+06	3.60399	2	1917.05	9.10423	142.259	0
	High	ETGDVQTGINIVK	1	6	1	A0A0R2G3W5		0	1.03627e+07	2.17761	2	1373.72	-2.70435	40.033	0
A0A2S3U1D5	tRNA modification GTPase MnmE OS=Lactobacillus plantarum subsp. plantarum OX=337330 GN=mnmE PE=3 SV=1 - [A0A2S3U1D5_LACPN]	9.73508	4.54	3	2	2	5	1.91122e+07	463	51.0044	5.021
	A2	Sequence	# PSMs	# Proteins	# Protein Groups	Protein Group Accessions	Modifications	ΔCn	Area	XCorr	Charge	MH+ [Da]	ΔM [ppm]	RT [min]	# Missed Cleavages
	High	ATEVAQSINQLLATAK	1	3	1	A0A2S3U1D5		0	0	3.05243	2	1657.93	9.15017	104.513	0
	High	MLKEKATEVAqSINQLLATAK	2	3	1	A0A2S3U1D5	Q11(Deamidated)	0	1.91122e+07	2.36896	2	2288.24	-4.65338	105.289	2
	High	MLKEKATEVAQSINQLLATAK	2	3	1	A0A2S3U1D5		0	1.65339e+07	2.18906	2	2287.24	-13.7786	105.209	2
T5JWA0	Uncharacterized protein OS=Lactobacillus plantarum EGD-AQ4 OX=1382301 GN=N692_00195 PE=4 SV=1 - [T5JWA0_LACPN]	9.72233	15.79	1	1	1	3	3.33646e+07	95	10.6184	4.95752
	A2	Sequence	# PSMs	# Proteins	# Protein Groups	Protein Group Accessions	Modifications	ΔCn	Area	XCorr	Charge	MH+ [Da]	ΔM [ppm]	RT [min]	# Missed Cleavages
	High	FDDLIEQVKPLLLKK	3	1	1	T5JWA0		0	3.33646e+07	3.74139	2	1799.07	1.15644	118.036	1
A0A199QJ55	Pyruvate oxidase OS=Lactobacillus plantarum OX=1590 GN=A0U96_12735 PE=3 SV=1 - [A0A199QJ55_LACPN]	9.6937	1.82	1	1	1	3	468170468	603	66.3049	5.5542
	A2	Sequence	# PSMs	# Proteins	# Protein Groups	Protein Group Accessions	Modifications	ΔCn	Area	XCorr	Charge	MH+ [Da]	ΔM [ppm]	RT [min]	# Missed Cleavages
	High	IADGVHMKAFR	3	1	1	A0A199QJ55		0	468170468	3.30485	2	1244.65	-4.21995	23.5802	1
A0A199QIG2	Ribonuclease J OS=Lactobacillus plantarum OX=1590 GN=rnj PE=3 SV=1 - [A0A199QIG2_LACPN]	9.68055	10.93	5	4	4	5	3.4502e+07	558	61.7823	6.72705
	A2	Sequence	# PSMs	# Proteins	# Protein Groups	Protein Group Accessions	Modifications	ΔCn	Area	XCorr	Charge	MH+ [Da]	ΔM [ppm]	RT [min]	# Missed Cleavages
	High	VNNIHTSGHGGqEEqKLmLRLmKPK	1	5	1	A0A199QIG2	Q12(Deamidated); Q15(Deamidated); M18(Oxidation); M22(Oxidation)	0	1.65313e+07	2.72708	3	2879.46	5.06193	122.937	2
	High	LnVKnnETAVFAVGGLGEIGK	1	5	1	A0A199QIG2	N2(Deamidated); N5(Deamidated); N6(Deamidated)	0	6.82773e+07	2.60624	3	2133.09	-9.29576	120.562	1
	High	LmLRLMKPK	1	5	1	A0A199QIG2	M2(Oxidation)	0	18697421	2.24559	2	1145.69	-2.49549	49.4931	1
	High	FDLTPITNQPPnLQK	2	5	1	A0A199QIG2	N12(Deamidated)	0	0	2.09904	2	1726.89	-7.1677	88.7717	0
A0A165QEL4	Periplasmic binding protein OS=Lactobacillus plantarum OX=1590 GN=Lp19_2897 PE=4 SV=1 - [A0A165QEL4_LACPN]	9.66715	8.71	5	1	2	4	6.95774e+07	356	38.5528	10.1548
	A2	Sequence	# PSMs	# Proteins	# Protein Groups	Protein Group Accessions	Modifications	ΔCn	Area	XCorr	Charge	MH+ [Da]	ΔM [ppm]	RT [min]	# Missed Cleavages
	High	VTAPFAGDDLQTEELLK	3	6	2	A0A165QEL4;A0A168G3Y1		0	6.95774e+07	2.42548	2	1846.96	6.49099	97.7267	0
	High	TLTTnLnDVKNRLK	1	4	1	A0A165QEL4	N5(Deamidated); N7(Deamidated)	0	0	2.2193	2	1631.91	10.5879	71.9493	2
T5JZZ0	Endolytic murein transglycosylase OS=Lactobacillus plantarum EGD-AQ4 OX=1382301 GN=mltG PE=3 SV=1 - [T5JZZ0_LACPN]	9.65449	6.73	1	1	2	3	6.09331e+07	401	44.7805	9.68604
	A2	Sequence	# PSMs	# Proteins	# Protein Groups	Protein Group Accessions	Modifications	ΔCn	Area	XCorr	Charge	MH+ [Da]	ΔM [ppm]	RT [min]	# Missed Cleavages
	High	TNDELEPYYAKIK	2	1	1	T5JZZ0		0	111393034	3.14445	2	1583.81	9.55861	61.9282	1
	High	KTTLKqLVTQmVSK	1	9	2	A0A199QFQ6;T5JZZ0	Q6(Deamidated); M11(Oxidation)	0	1.04731e+07	2.0614	2	1621.92	-1.37519	91.3162	2
A0A199QF91	Exodeoxyribonuclease III OS=Lactobacillus plantarum OX=1590 GN=A0U96_07175 PE=4 SV=1 - [A0A199QF91_LACPN]	9.59189	7.09	1	1	1	7	3.9213e+06	254	29.5954	5.45264
	A2	Sequence	# PSMs	# Proteins	# Protein Groups	Protein Group Accessions	Modifications	ΔCn	Area	XCorr	Charge	MH+ [Da]	ΔM [ppm]	RT [min]	# Missed Cleavages
	High	IDYFITSQQLDnQLLNAR	5	1	1	A0A199QF91	N12(Deamidated)	0	0	2.77042	2	2153.08	-3.2639	110.286	0
	High	IDYFITSQQLDNQLLNAR	2	1	1	A0A199QF91		0	3.9213e+06	2.32726	2	2152.08	-8.99097	114	0
A0A165X5N4	Cardiolipin synthase OS=Lactobacillus plantarum OX=1590 GN=Nizo1839_1580 PE=3 SV=1 - [A0A165X5N4_LACPN]	9.47845	4.56	8	1	1	7	44569015	482	55.4499	9.27588
	A2	Sequence	# PSMs	# Proteins	# Protein Groups	Protein Group Accessions	Modifications	ΔCn	Area	XCorr	Charge	MH+ [Da]	ΔM [ppm]	RT [min]	# Missed Cleavages
	High	VKGnTSLQIVSSGPDSDAQQIK	7	8	1	A0A165X5N4	N4(Deamidated)	0	44569015	2.2	2	2273.18	9.17728	65.3887	1
A0A2S3U2X9	Pyruvate dehydrogenase (Acetyl-transferring) OS=Lactobacillus plantarum subsp. plantarum OX=337330 GN=pdhA PE=4 SV=1 - [A0A2S3U2X9_LACPN]	9.45604	14.2	9	2	2	6	1.26384e+08	169	19.0888	9.80322
	A2	Sequence	# PSMs	# Proteins	# Protein Groups	Protein Group Accessions	Modifications	ΔCn	Area	XCorr	Charge	MH+ [Da]	ΔM [ppm]	RT [min]	# Missed Cleavages
	High	DIPQLIqHGLPVYK	5	9	1	A0A2S3U2X9	Q7(Deamidated)	0	76129359	2.09432	2	1621.91	8.24549	92.637	0
	High	KTDVLmPAYR	1	9	1	A0A2S3U2X9	M6(Oxidation)	0	176637748	2.09037	2	1209.64	6.46679	38.9923	1
A0A5F0YA91	Glycosyltransferase OS=Lactobacillus plantarum OX=1590 GN=E2P76_05595 PE=4 SV=1 - [A0A5F0YA91_LACPN]	9.44995	4.47	1	1	1	6	22057907	313	35.4903	6.31592
	A2	Sequence	# PSMs	# Proteins	# Protein Groups	Protein Group Accessions	Modifications	ΔCn	Area	XCorr	Charge	MH+ [Da]	ΔM [ppm]	RT [min]	# Missed Cleavages
	High	QMVDAILKLPEYnR	6	1	1	A0A5F0YA91	N13(Deamidated)	0	22057907	3.283	2	1690.9	11.768	110.509	1
T5JW92	Aminotransferase OS=Lactobacillus plantarum EGD-AQ4 OX=1382301 GN=N692_01930 PE=3 SV=1 - [T5JW92_LACPN]	9.37962	6.23	1	1	1	3	2.12401e+07	401	43.5541	5.14795
	A2	Sequence	# PSMs	# Proteins	# Protein Groups	Protein Group Accessions	Modifications	ΔCn	Area	XCorr	Charge	MH+ [Da]	ΔM [ppm]	RT [min]	# Missed Cleavages
	High	QAAIDSIQNGKASFYTPATGLPALK	1	1	1	T5JW92		0	2.12401e+07	5.0229	2	2562.39	12.8265	112.435	1
	High	QAAIDSIQnGKASFYTPATGLPALK	2	1	1	T5JW92	N9(Deamidated)	0	0	4.35671	2	2563.36	8.58052	113.762	1
A0A165RBC0	Rod shape-determining protein MreB OS=Lactobacillus plantarum OX=1590 GN=Lp19_1910 PE=4 SV=1 - [A0A165RBC0_LACPN]	9.36085	7.83	1	1	1	4	5.96303e+06	230	24.79	6.04932
	A2	Sequence	# PSMs	# Proteins	# Protein Groups	Protein Group Accessions	Modifications	ΔCn	Area	XCorr	Charge	MH+ [Da]	ΔM [ppm]	RT [min]	# Missed Cleavages
	High	IqIAQVSSRTAmmIRSPK	1	1	1	A0A165RBC0	Q2(Deamidated); M12(Oxidation); M13(Oxidation)	0	0	2.65945	2	2050.1	12.4795	100.45	2
	High	IQIAQVSSRTAmmIRSPK	3	1	1	A0A165RBC0	M12(Oxidation); M13(Oxidation)	0	5.96303e+06	2.42904	2	2049.11	8.97426	100.629	2
A0A1W6NTU0	Asparagine synthase (Glutamine-hydrolyzing) OS=Lactobacillus plantarum OX=1590 GN=BIZ32_12515 PE=4 SV=1 - [A0A1W6NTU0_LACPN]	9.35821	2.16	1	1	1	7	2895282062	647	74.5687	6.81494
	A2	Sequence	# PSMs	# Proteins	# Protein Groups	Protein Group Accessions	Modifications	ΔCn	Area	XCorr	Charge	MH+ [Da]	ΔM [ppm]	RT [min]	# Missed Cleavages
	High	MVISRnNLSVGVNR	7	1	1	A0A1W6NTU0	N6(Deamidated)	0	2895282062	2.06162	2	1559.85	12.4466	101.371	1
K4IDA9	Uncharacterized protein OS=Lactobacillus phage ATCC 8014-B2 OX=1225795 GN=8014-B2_00102 PE=4 SV=1 - [K4IDA9_9CAUD]	9.30793	10.2	1	1	1	4	74496936	147	16.8905	6.17627
	A2	Sequence	# PSMs	# Proteins	# Protein Groups	Protein Group Accessions	Modifications	ΔCn	Area	XCorr	Charge	MH+ [Da]	ΔM [ppm]	RT [min]	# Missed Cleavages
	High	FnEPISKnVVDIVMK	1	1	1	K4IDA9	N2(Deamidated); N8(Deamidated)	0	0	2.55578	3	1734.91	4.29566	75.6214	1
	High	FnEPISKNVVDIVMK	2	1	1	K4IDA9	N2(Deamidated)	0	0	2.30666	2	1733.91	-0.68848	75.8366	1
	High	FNEPISKNVVDIVMK	1	1	1	K4IDA9		0	74496936	2.21244	2	1732.91	-9.20822	76.1597	1
A0A165PX89	Uncharacterized protein OS=Lactobacillus plantarum OX=1590 GN=Nizo2891_2206 PE=4 SV=1 - [A0A165PX89_LACPN]	9.30756	11.59	1	2	2	7	6.37149e+06	276	30.6693	8.11865
	A2	Sequence	# PSMs	# Proteins	# Protein Groups	Protein Group Accessions	Modifications	ΔCn	Area	XCorr	Charge	MH+ [Da]	ΔM [ppm]	RT [min]	# Missed Cleavages
	High	LKLELTmPDGQLKVLnK	6	1	1	A0A165PX89	M7(Oxidation); N16(Deamidated)	0	1.02831e+07	2.31207	2	1957.09	-6.2388	78.5368	2
	High	GNKGmQKLVnNLVNK	1	1	1	A0A165PX89	M5(Oxidation); N10(Deamidated)	0.1043	2.45992e+06	2.06177	2	1673.89	-6.03141	58.8925	2
A0A162G5Y4	Aminotransferase OS=Lactobacillus plantarum OX=1590 GN=Nizo2891_2518 PE=3 SV=1 - [A0A162G5Y4_LACPN]	9.27361	8.61	27	2	2	4	1.90839e+07	395	43.8359	5.36377
	A2	Sequence	# PSMs	# Proteins	# Protein Groups	Protein Group Accessions	Modifications	ΔCn	Area	XCorr	Charge	MH+ [Da]	ΔM [ppm]	RT [min]	# Missed Cleavages
	High	AIDDnYSHYTGMAGLLELR	3	10	1	A0A162G5Y4	N5(Deamidated)	0	0	2.72588	2	2139.99	-3.47621	115.256	0
	High	LTLGEPDFNTPEHVK	1	27	1	A0A162G5Y4		0	1.90839e+07	2.3664	2	1696.83	-12.5764	50.6461	0
A0A0G9GRS6	GNAT family N-acetyltransferase OS=Lactobacillus plantarum OX=1590 GN=E3U93_03055 PE=4 SV=1 - [A0A0G9GRS6_LACPN]	9.24461	14.29	10	1	1	5	2.16871e+07	147	17.1888	6.72705
	A2	Sequence	# PSMs	# Proteins	# Protein Groups	Protein Group Accessions	Modifications	ΔCn	Area	XCorr	Charge	MH+ [Da]	ΔM [ppm]	RT [min]	# Missed Cleavages
	High	VKTFVVEQQRIYqEVDDTDLK	4	10	1	A0A0G9GRS6	Q13(Deamidated)	0	2.16871e+07	2.69925	2	2554.27	-13.1388	106.415	2
	High	VKTFVVEQqRIYqEVDDTDLK	1	10	1	A0A0G9GRS6	Q9(Deamidated); Q13(Deamidated)	0	0	2.04075	2	2555.3	6.21104	106.237	2
A0A0P7KBD8	Cell surface protein OS=Lactobacillus plantarum OX=1590 GN=IV39_GL000936 PE=4 SV=1 - [A0A0P7KBD8_LACPN]	9.23389	2.52	9	1	1	4	111393248	834	86.0929	8.55811
	A2	Sequence	# PSMs	# Proteins	# Protein Groups	Protein Group Accessions	Modifications	ΔCn	Area	XCorr	Charge	MH+ [Da]	ΔM [ppm]	RT [min]	# Missed Cleavages
	High	AMLAQGQAQVDTANEqLAAGK	3	9	1	A0A0P7KBD8	Q16(Deamidated)	0	111393248	2.20778	2	2116.01	-9.13569	63.276	0
	High	AMLAQGQAqVDTANEqLAAGK	1	9	1	A0A0P7KBD8	Q9(Deamidated); Q16(Deamidated)	0	0	2.17112	2	2117.04	12.7188	62.7554	0
A0A508VLN0	Bifunctional protein: transcriptional antiterminator, BglG family PTS system, EIIA component [Lactobacillus plantarum WCFS1] OS=Lactobacillus plantarum OX=1590 GN=AMBR_LLDLPDMO_02065 PE=4 SV=1 - [A0A508VLN0_LACPN]	9.23224	4.82	2	2	2	4	8.67248e+07	705	79.9366	6.81494
	A2	Sequence	# PSMs	# Proteins	# Protein Groups	Protein Group Accessions	Modifications	ΔCn	Area	XCorr	Charge	MH+ [Da]	ΔM [ppm]	RT [min]	# Missed Cleavages
	High	qLLDARKVSEVESVIAEGEK	2	2	1	A0A508VLN0	Q1(Deamidated)	0	164374170	2.73272	3	2201.15	-6.97696	103.571	2
	High	KELGEnRIELVGTK	2	2	1	A0A508VLN0	N6(Deamidated)	0	9.07535e+06	2.37719	2	1586.89	10.6333	139.31	2
A0A1W6NV40	LysR family transcriptional regulator OS=Lactobacillus plantarum OX=1590 GN=BIZ32_14810 PE=4 SV=1 - [A0A1W6NV40_LACPN]	9.22096	6.15	3	1	1	8	27957888	309	35.4169	9.12939
	A2	Sequence	# PSMs	# Proteins	# Protein Groups	Protein Group Accessions	Modifications	ΔCn	Area	XCorr	Charge	MH+ [Da]	ΔM [ppm]	RT [min]	# Missed Cleavages
	High	EIDLFAGKNLNnDKIVSNK	6	3	1	A0A1W6NV40	N12(Deamidated)	0	27957888	2.35887	2	2133.09	-14.3196	121.369	2
	High	EIDLFAGKNLNnDKIVSnK	2	3	1	A0A1W6NV40	N12(Deamidated); N18(Deamidated)	0.0264	9455589	2.2062	2	2134.1	-1.9038	121.096	2
Q5ULK3	Orf111 OS=Lactobacillus virus LP65 OX=298338 GN=orf111 PE=4 SV=1 - [Q5ULK3_9CAUD]	9.21979	7.19	1	1	1	9	6.63617e+07	278	30.0581	4.83057
	A2	Sequence	# PSMs	# Proteins	# Protein Groups	Protein Group Accessions	Modifications	ΔCn	Area	XCorr	Charge	MH+ [Da]	ΔM [ppm]	RT [min]	# Missed Cleavages
	High	NEnnPnVIESVLVTGVAVTK	2	1	1	Q5ULK3	N3(Deamidated); N4(Deamidated); N6(Deamidated)	0	0	2.15907	2	2100.06	-5.19378	79.0248	0
	High	NENnPnVIESVLVTGVAVTK	7	1	1	Q5ULK3	N4(Deamidated); N6(Deamidated)	0	6.63617e+07	2.03801	2	2099.08	-3.73892	79.2837	0
A0A0R2G388	p-ATPase superfamily P-type ATPase copper transporter OS=Lactobacillus plantarum OX=1590 GN=IV39_GL001306 PE=3 SV=1 - [A0A0R2G388_LACPN]	9.16071	2.9	1	1	1	5	1.34802e+07	621	65.3048	6.13818
	A2	Sequence	# PSMs	# Proteins	# Protein Groups	Protein Group Accessions	Modifications	ΔCn	Area	XCorr	Charge	MH+ [Da]	ΔM [ppm]	RT [min]	# Missed Cleavages
	High	ASKVGDqTMLAQIGELVK	5	1	1	A0A0R2G388	Q7(Deamidated)	0	1.34802e+07	2.30834	2	1889.01	1.21887	120.256	1
Q8GAS1	Tetracycline resistance protein TetM OS=Lactobacillus plantarum OX=1590 GN=tetM PE=4 SV=1 - [Q8GAS1_LACPN]	9.1523	7.51	9	3	3	5	1.07018e+08	639	72.5584	6.21436
	A2	Sequence	# PSMs	# Proteins	# Protein Groups	Protein Group Accessions	Modifications	ΔCn	Area	XCorr	Charge	MH+ [Da]	ΔM [ppm]	RT [min]	# Missed Cleavages
	High	SLSVLDGAILLISAKDGVqAqTR	2	1	1	Q8GAS1	Q19(Deamidated); Q21(Deamidated)	0	79636398	2.50199	2	2357.3	3.18118	87.0669	1
	High	MLAPIVLEqVLK	1	7	1	Q8GAS1	Q9(Deamidated)	0	143354202	2.28056	2	1354.81	6.15935	55.388	0
	High	VQMEVISALLqEK	2	9	1	Q8GAS1	Q11(Deamidated)	0	98064757	2.17919	2	1488.82	13.4546	120.301	0
A0A2S3U140	Protein cfxQ like protein OS=Lactobacillus plantarum subsp. plantarum OX=337330 GN=S101258_03170 PE=4 SV=1 - [A0A2S3U140_LACPN]	9.152	5.03	2	1	1	7	3.01281e+07	338	37.3381	7.94287
	A2	Sequence	# PSMs	# Proteins	# Protein Groups	Protein Group Accessions	Modifications	ΔCn	Area	XCorr	Charge	MH+ [Da]	ΔM [ppm]	RT [min]	# Missed Cleavages
	High	SEInEFIAIAQMNKQRK	7	2	1	A0A2S3U140	N4(Deamidated)	0	3.01281e+07	2.00498	2	2021.04	-4.00013	89.1084	2
A0A199QF24	ATP-dependent helicase/nuclease subunit A OS=Lactobacillus plantarum OX=1590 GN=addA PE=3 SV=1 - [A0A199QF24_LACPN]	9.14372	2.08	1	2	2	5	539426112	1249	140.835	5.24951
	A2	Sequence	# PSMs	# Proteins	# Protein Groups	Protein Group Accessions	Modifications	ΔCn	Area	XCorr	Charge	MH+ [Da]	ΔM [ppm]	RT [min]	# Missed Cleavages
	High	QAQKVASDADLVPKTLEVLATAQK	2	1	1	A0A199QF24		0	539426112	2.54921	2	2524.43	11.6131	94.7815	2
	High	QAqKVASDADLVPKTLEVLATAQK	2	1	1	A0A199QF24	Q3(Deamidated)	0	193557884	2.31788	2	2525.41	10.3974	95.7103	2
	High	LRQAqKVASDADLVPK	1	1	1	A0A199QF24	Q5(Deamidated)	0	0	2.18288	2	1739.96	-4.76023	57.3819	2
A0A2S3U860	Phosphoketolase OS=Lactobacillus plantarum subsp. plantarum OX=337330 GN=S101258_00959 PE=4 SV=1 - [A0A2S3U860_LACPN]	9.13026	3.6	1	1	1	4	27634987	639	71.95	5.50342
	A2	Sequence	# PSMs	# Proteins	# Protein Groups	Protein Group Accessions	Modifications	ΔCn	Area	XCorr	Charge	MH+ [Da]	ΔM [ppm]	RT [min]	# Missed Cleavages
	High	LTSSSTPITDGTVLPILNLNGFK	3	1	1	A0A2S3U860		0	0	2.46463	2	2388.3	-1.07321	92.0591	0
	High	LTSSSTPITDGTVLPILnLNGFK	1	1	1	A0A2S3U860	N18(Deamidated)	0	27634987	2.20883	2	2389.25	-13.8997	92.109	0
A0A151G322	Chromosome partition protein Smc OS=Lactobacillus plantarum OX=1590 GN=smc PE=3 SV=1 - [A0A151G322_LACPN]	9.12667	2.53	10	2	2	4	23315650	1185	131.874	5.5542
	A2	Sequence	# PSMs	# Proteins	# Protein Groups	Protein Group Accessions	Modifications	ΔCn	Area	XCorr	Charge	MH+ [Da]	ΔM [ppm]	RT [min]	# Missed Cleavages
	High	QKDELVAQNLELIK	2	11	1	A0A151G322		0.0336	21747176	2.59398	2	1640.94	8.3813	117.296	1
	High	YQQQVDAGATKLANLK	2	10	1	A0A151G322		0	24884124	2.20648	2	1747.93	-4.90456	97.0543	1
D7VB66	NADH peroxidase OS=Lactobacillus plantarum subsp. plantarum ATCC 14917 = JCM 1149 = CGMCC 1.2437 OX=525338 GN=npr PE=4 SV=1 - [D7VB66_LACPN]	9.11706	7.32	1	1	2	3	8.55116e+06	451	48.1948	5.79541
	A2	Sequence	# PSMs	# Proteins	# Protein Groups	Protein Group Accessions	Modifications	ΔCn	Area	XCorr	Charge	MH+ [Da]	ΔM [ppm]	RT [min]	# Missed Cleavages
	High	AGMHVTVIDLLPR	2	8	1	D7VB66		0	8.55116e+06	3.56401	2	1421.77	-14.5302	90.4138	0
	High	GnFLSFLScGmqLYLEGAVK	1	1	1	D7VB66	N2(Deamidated); C9(Carbamidomethyl); M11(Oxidation); Q12(Deamidated)	0	0	2.325	2	2252.07	2.21199	144.195	0
A0A3S7UPV5	HTH cro/C1-type domain-containing protein OS=Lactobacillus phage Bromius OX=2315485 PE=4 SV=1 - [A0A3S7UPV5_9CAUD]	9.11644	12.63	1	1	1	4	2.71409e+07	95	11.0758	9.61279
	A2	Sequence	# PSMs	# Proteins	# Protein Groups	Protein Group Accessions	Modifications	ΔCn	Area	XCorr	Charge	MH+ [Da]	ΔM [ppm]	RT [min]	# Missed Cleavages
	High	QVARYTGLSLSR	2	1	1	A0A3S7UPV5		0	2.71409e+07	2.21284	2	1350.76	10.4502	47.952	1
	High	qVARYTGLSLSR	2	1	1	A0A3S7UPV5	Q1(Deamidated)	0	0	2.20705	2	1351.74	5.01896	39.9952	1
A0A2S3U0D9	Enolase OS=Lactobacillus plantarum subsp. plantarum OX=337330 GN=eno PE=3 SV=1 - [A0A2S3U0D9_LACPN]	9.10714	4.07	5	1	1	5	3.41541e+07	442	47.9819	4.71631
	A2	Sequence	# PSMs	# Proteins	# Protein Groups	Protein Group Accessions	Modifications	ΔCn	Area	XCorr	Charge	MH+ [Da]	ΔM [ppm]	RT [min]	# Missed Cleavages
	High	VQIVGDDLFVTNTDYLAK	2	5	1	A0A2S3U0D9		0	3.41541e+07	2.43576	2	2011.05	8.09611	132.503	0
	High	VqIVGDDLFVTnTDYLAK	1	5	1	A0A2S3U0D9	Q2(Deamidated); N12(Deamidated)	0	4.59809e+06	2.31305	2	2013.03	13.5386	141.169	0
	High	VqIVGDDLFVTNTDYLAK	2	5	1	A0A2S3U0D9	Q2(Deamidated)	0	0	2.27946	2	2012.05	13.0028	132.604	0
T5JU50	Serine--tRNA ligase OS=Lactobacillus plantarum EGD-AQ4 OX=1382301 GN=serS PE=3 SV=1 - [T5JU50_LACPN]	9.09204	4.94	7	2	2	4	4.88623e+07	425	48.1253	5.43994
	A2	Sequence	# PSMs	# Proteins	# Protein Groups	Protein Group Accessions	Modifications	ΔCn	Area	XCorr	Charge	MH+ [Da]	ΔM [ppm]	RT [min]	# Missed Cleavages
	High	NKVSGEISQK	3	1	1	T5JU50		0	2.18749e+06	2.34957	2	1089.59	-1.58678	14.2384	1
	High	LTnnAESLLKK	1	7	1	T5JU50	N3(Deamidated); N4(Deamidated)	0	9.55371e+07	2.07895	2	1232.68	6.69504	25.925	1
A0A2S3U2A5	Type I site-specific deoxyribonuclease OS=Lactobacillus plantarum subsp. plantarum OX=337330 GN=S101258_03041 PE=4 SV=1 - [A0A2S3U2A5_LACPN]	9.08548	10.15	3	2	2	4	151748580	197	22.6991	9.90576
	A2	Sequence	# PSMs	# Proteins	# Protein Groups	Protein Group Accessions	Modifications	ΔCn	Area	XCorr	Charge	MH+ [Da]	ΔM [ppm]	RT [min]	# Missed Cleavages
	High	NNLLFLTnK	3	3	1	A0A2S3U2A5	N8(Deamidated)	0	231843076	2.40001	2	1077.59	0.106199	70.0943	0
	High	KLcqIATINPK	1	3	1	A0A2S3U2A5	C3(Carbamidomethyl); Q4(Deamidated)	0	71654084	2.29372	2	1286.72	1.84248	28.1546	1
A0A0G9GPK3	Type I restriction enzyme R Protein OS=Lactobacillus plantarum OX=1590 GN=E3U93_01330 PE=3 SV=1 - [A0A0G9GPK3_LACPN]	9.07256	3.02	1	2	2	4	4.37968e+07	1061	122.377	6.12549
	A2	Sequence	# PSMs	# Proteins	# Protein Groups	Protein Group Accessions	Modifications	ΔCn	Area	XCorr	Charge	MH+ [Da]	ΔM [ppm]	RT [min]	# Missed Cleavages
	High	VFRqVqEKVnALR	3	1	1	A0A0G9GPK3	Q4(Deamidated); Q6(Deamidated); N10(Deamidated)	0	8.54967e+07	2.40998	2	1589.85	-11.1255	81.7655	2
	High	LmnKALAIYANKDSANLSK	1	1	1	A0A0G9GPK3	M2(Oxidation); N3(Deamidated)	0	2.09697e+06	2.14652	2	2082.12	14.5749	144.427	2
A0A387DTC0	Uncharacterized protein OS=Lactobacillus plantarum OX=1590 GN=CFI62_10050 PE=4 SV=1 - [A0A387DTC0_LACPN]	9.0642	27.14	1	1	1	5	50750558	70	8.23528	9.37842
	A2	Sequence	# PSMs	# Proteins	# Protein Groups	Protein Group Accessions	Modifications	ΔCn	Area	XCorr	Charge	MH+ [Da]	ΔM [ppm]	RT [min]	# Missed Cleavages
	High	FRTEqQVTAQLTDRVLASF	2	1	1	A0A387DTC0	Q5(Deamidated)	0	3.5509e+07	2.50596	3	2211.16	8.64876	76.3734	2
	High	FRTEqqVTAQLTDRVLASF	3	1	1	A0A387DTC0	Q5(Deamidated); Q6(Deamidated)	0	50750558	2.26002	2	2212.15	12.0414	91.6167	2
T5JR51	Uncharacterized protein OS=Lactobacillus plantarum EGD-AQ4 OX=1382301 GN=N692_05485 PE=4 SV=1 - [T5JR51_LACPN]	8.98634	5.73	1	1	1	3	2.2506e+07	192	21.2528	4.76709
	A2	Sequence	# PSMs	# Proteins	# Protein Groups	Protein Group Accessions	Modifications	ΔCn	Area	XCorr	Charge	MH+ [Da]	ΔM [ppm]	RT [min]	# Missed Cleavages
	High	LFnDFHLIKnK	3	1	1	T5JR51	N3(Deamidated); N10(Deamidated)	0	2.2506e+07	3.15628	2	1390.72	-12.6133	46.5265	1
T5JY44	Methionine--tRNA ligase OS=Lactobacillus plantarum EGD-AQ4 OX=1382301 GN=metG PE=3 SV=1 - [T5JY44_LACPN]	8.93772	3.22	1	2	2	3	7.4703e+07	683	76.8102	5.36377
	A2	Sequence	# PSMs	# Proteins	# Protein Groups	Protein Group Accessions	Modifications	ΔCn	Area	XCorr	Charge	MH+ [Da]	ΔM [ppm]	RT [min]	# Missed Cleavages
	High	DLWKLLEISNDK	2	1	1	T5JY44		0	17278956	3.45417	2	1473.8	6.21614	135.352	1
	High	YEDGKLPAFK	1	1	1	T5JY44		0	132126993	2.15252	2	1167.61	6.61942	39.4854	1
A0A5E9J6X3	dTDP-4-dehydrorhamnose reductase OS=Lactobacillus plantarum OX=1590 GN=DM37_13720 PE=3 SV=1 - [A0A5E9J6X3_LACPN]	8.90771	5.4	1	1	1	6	90005423	278	31.0167	5.5542
	A2	Sequence	# PSMs	# Proteins	# Protein Groups	Protein Group Accessions	Modifications	ΔCn	Area	XCorr	Charge	MH+ [Da]	ΔM [ppm]	RT [min]	# Missed Cleavages
	High	LLNEqGIAFDALTKK	6	1	1	A0A5E9J6X3	Q5(Deamidated)	0	90005423	3.06938	2	1661.93	8.9544	93.567	1
D7VCT1	Uncharacterized protein OS=Lactobacillus plantarum subsp. plantarum ATCC 14917 = JCM 1149 = CGMCC 1.2437 OX=525338 GN=HMPREF0531_11954 PE=4 SV=1 - [D7VCT1_LACPN]	8.84638	32.61	1	1	1	4	51796005	46	5.07357	9.46631
	A2	Sequence	# PSMs	# Proteins	# Protein Groups	Protein Group Accessions	Modifications	ΔCn	Area	XCorr	Charge	MH+ [Da]	ΔM [ppm]	RT [min]	# Missed Cleavages
	High	VFIGTTLDIQQKMAV	4	1	1	D7VCT1		0	51796005	2.4207	2	1663.89	-8.79182	97.0093	1
T5JD50	Glutathione synthetase OS=Lactobacillus plantarum EGD-AQ4 OX=1382301 GN=N692_09180 PE=3 SV=1 - [T5JD50_LACPN]	8.83897	3.74	3	2	2	4	7.00406e+06	749	82.8371	6.90283
	A2	Sequence	# PSMs	# Proteins	# Protein Groups	Protein Group Accessions	Modifications	ΔCn	Area	XCorr	Charge	MH+ [Da]	ΔM [ppm]	RT [min]	# Missed Cleavages
	High	QKQLLSVNDFDGPVR	1	3	1	T5JD50		0	0	2.55823	2	1715.93	11.8378	81.7708	1
	High	nAIYLKVAqGFVR	1	1	1	T5JD50	N1(Deamidated); Q9(Deamidated)	0	0	2.20406	2	1480.83	11.4179	91.2106	1
	High	NAIYLKVAqGFVR	2	1	1	T5JD50	Q9(Deamidated)	0	7.00406e+06	2.04477	2	1479.84	8.3783	92.2517	1
A0A162DW35	S-adenosylmethionine:tRNA ribosyltransferase-isomerase OS=Lactobacillus plantarum OX=1590 GN=queA PE=3 SV=1 - [A0A162DW35_LACPN]	8.83638	3.49	3	1	1	4	41533763	344	38.9628	5.49072
	A2	Sequence	# PSMs	# Proteins	# Protein Groups	Protein Group Accessions	Modifications	ΔCn	Area	XCorr	Charge	MH+ [Da]	ΔM [ppm]	RT [min]	# Missed Cleavages
	High	ELLqKVqDKGVK	4	3	1	A0A162DW35	Q4(Deamidated); Q7(Deamidated)	0	41533763	2.31071	2	1386.77	-12.5589	25.2857	2
A0A508WFE8	AAA_31 domain-containing protein OS=Lactobacillus plantarum OX=1590 GN=AMBR_LLDLPDMO_01082 PE=4 SV=1 - [A0A508WFE8_LACPN]	8.81201	6.63	2	1	1	8	40321218	196	22.0236	8.68994
	A2	Sequence	# PSMs	# Proteins	# Protein Groups	Protein Group Accessions	Modifications	ΔCn	Area	XCorr	Charge	MH+ [Da]	ΔM [ppm]	RT [min]	# Missed Cleavages
	High	INMNVSSSKQnIK	8	2	1	A0A508WFE8	N11(Deamidated)	0	40321218	2.10514	2	1463.74	-5.8872	44.1782	1
A0A2S3U2I6	Calcium-transporting ATPase OS=Lactobacillus plantarum subsp. plantarum OX=337330 GN=S101258_02801 PE=4 SV=1 - [A0A2S3U2I6_LACPN]	8.80107	4.29	16	2	2	4	2.38255e+07	909	99.1339	4.90674
	A2	Sequence	# PSMs	# Proteins	# Protein Groups	Protein Group Accessions	Modifications	ΔCn	Area	XCorr	Charge	MH+ [Da]	ΔM [ppm]	RT [min]	# Missed Cleavages
	High	IFYLFnLRNDHPVISKYFFQNK	3	16	1	A0A2S3U2I6	N6(Deamidated)	0	2.82463e+07	2.30903	2	2804.44	-5.95867	72.1165	2
	High	FSARLADLDGQRLLMVK	1	16	1	A0A2S3U2I6		0	1.94047e+07	2.22103	2	1933.06	-4.41837	137.719	2
A0A410M1G8	Phage tail tape measure protein OS=Lactobacillus plantarum OX=1590 GN=EQJ86_13240 PE=4 SV=1 - [A0A410M1G8_LACPN]	8.78794	2.88	7	2	3	5	2.84523e+07	1876	200.324	8.99756
	A2	Sequence	# PSMs	# Proteins	# Protein Groups	Protein Group Accessions	Modifications	ΔCn	Area	XCorr	Charge	MH+ [Da]	ΔM [ppm]	RT [min]	# Missed Cleavages
	High	VPINSVTGTAqTIKDVMALGQK	2	1	1	A0A410M1G8	Q11(Deamidated)	0	0	2.35036	2	2272.23	2.42723	71.8525	1
	High	VPINSVTGTAQTIKDVMALGQK	1	1	1	A0A410M1G8		0	43057208	2.23722	2	2271.23	-4.6093	72.2267	1
	High	EGLKSGDITDSQLKSR	1	2	1	A0A410M1G8		0	0	2.19881	2	1733.88	-13.7411	127.295	2
	High	nKQQTQASLEYIKTEK	1	9	2	A0A2S1T5H6;A0A410M1G8	N1(Deamidated)	0	13847379	2.00155	2	1909.97	-8.42982	61.8575	2
A0A0R2GB85	Phage tail protein OS=Lactobacillus plantarum OX=1590 GN=DQQ11_08665 PE=4 SV=1 - [A0A0R2GB85_LACPN]	8.76792	2.54	3	1	1	6	2313822976	590	64.4232	6.32861
	A2	Sequence	# PSMs	# Proteins	# Protein Groups	Protein Group Accessions	Modifications	ΔCn	Area	XCorr	Charge	MH+ [Da]	ΔM [ppm]	RT [min]	# Missed Cleavages
	High	GPSGSSSNGKDqKIK	6	3	1	A0A0R2GB85	Q12(Deamidated)	0	2313822976	2.07112	2	1490.75	5.37566	51.3976	2
T5JSH2	Membrane protein OS=Lactobacillus plantarum EGD-AQ4 OX=1382301 GN=N692_02665 PE=4 SV=1 - [T5JSH2_LACPN]	8.76123	2.01	20	1	2	4	5.53552e+07	1291	134.331	9.08545
	A2	Sequence	# PSMs	# Proteins	# Protein Groups	Protein Group Accessions	Modifications	ΔCn	Area	XCorr	Charge	MH+ [Da]	ΔM [ppm]	RT [min]	# Missed Cleavages
	High	VITDTGVSRVNK	3	21	2	T5JSH2;A0A165SDU1		0	1.26457e+07	2.34429	2	1288.73	7.4598	69.2529	1
	High	LqIGSqSITEGLLK	1	1	1	T5JSH2	Q2(Deamidated); Q6(Deamidated)	0	98064757	2.06453	2	1488.83	7.76634	119.526	0
A0A162GAD8	Uncharacterized protein OS=Lactobacillus plantarum OX=1590 GN=Nizo2891_2164 PE=4 SV=1 - [A0A162GAD8_LACPN]	8.69508	17.09	1	1	1	4	2.78248e+08	117	12.9396	8.39697
	A2	Sequence	# PSMs	# Proteins	# Protein Groups	Protein Group Accessions	Modifications	ΔCn	Area	XCorr	Charge	MH+ [Da]	ΔM [ppm]	RT [min]	# Missed Cleavages
	High	TASEmVTILIENYVSSLNPK	3	1	1	A0A162GAD8	M5(Oxidation)	0	2.78248e+08	2.1579	2	2225.12	-8.03466	88.3858	0
	High	TASEmVTILIENYVSSLnPK	1	1	1	A0A162GAD8	M5(Oxidation); N18(Deamidated)	0	0	2.04052	2	2226.13	4.96169	88.2385	0
A0A151G7G5	Uncharacterized protein OS=Lactobacillus plantarum OX=1590 GN=AYO51_16180 PE=4 SV=1 - [A0A151G7G5_LACPN]	8.68156	8.33	1	1	1	4	283946983	204	23.4709	5.2749
	A2	Sequence	# PSMs	# Proteins	# Protein Groups	Protein Group Accessions	Modifications	ΔCn	Area	XCorr	Charge	MH+ [Da]	ΔM [ppm]	RT [min]	# Missed Cleavages
	High	LASDGLPIDEARQAMIK	3	1	1	A0A151G7G5		0	283946983	2.39711	2	1827.94	-10.4816	85.7743	1
	High	LASDGLPIDEARqAMIK	1	1	1	A0A151G7G5	Q13(Deamidated)	0.1555	0	2.00774	2	1828.94	-4.53967	81.8069	1
A0A484I350	Uncharacterized protein OS=Lactobacillus plantarum OX=1590 GN=LAP9492_03150 PE=4 SV=1 - [A0A484I350_LACPN]	8.65728	9.42	1	1	1	8	1.75074e+07	191	21.1039	8.83643
	A2	Sequence	# PSMs	# Proteins	# Protein Groups	Protein Group Accessions	Modifications	ΔCn	Area	XCorr	Charge	MH+ [Da]	ΔM [ppm]	RT [min]	# Missed Cleavages
	High	AGDILYAKVInQALQVAK	8	1	1	A0A484I350	N11(Deamidated)	0	1.75074e+07	2.34275	2	1916.11	13.3281	138.727	1
A0A165XB81	Oligoendopeptidase F OS=Lactobacillus plantarum OX=1590 GN=Nizo1839_1428 PE=3 SV=1 - [A0A165XB81_LACPN]	8.64307	4.48	11	1	2	4	2.70556e+08	603	67.6698	5.47803
	A2	Sequence	# PSMs	# Proteins	# Protein Groups	Protein Group Accessions	Modifications	ΔCn	Area	XCorr	Charge	MH+ [Da]	ΔM [ppm]	RT [min]	# Missed Cleavages
	High	TFGVLNnADFQFPTVK	3	10	1	A0A165XB81	N7(Deamidated)	0	1.64926e+07	3.16717	2	1798.91	3.97098	125.675	0
	High	TLASTLASqVK	1	12	2	A0A165XB81;T5JSC8	Q9(Deamidated)	0	524619249	2.218	2	1119.64	14.0918	42.2789	0
A0A518UGD9	SEC10/PgrA surface exclusion domain-containing protein OS=Lactobacillus plantarum OX=1590 GN=DQQ11_03810 PE=4 SV=1 - [A0A518UGD9_LACPN]	8.63985	3.73	4	1	2	4	1.11972e+07	857	89.6047	5.59229
	A2	Sequence	# PSMs	# Proteins	# Protein Groups	Protein Group Accessions	Modifications	ΔCn	Area	XCorr	Charge	MH+ [Da]	ΔM [ppm]	RT [min]	# Missed Cleavages
	High	KVYLDSLTHADANLAAAK	3	6	2	A0A165MEI4;A0A518UGD9		0	1.11972e+07	2.25751	2	1901.02	5.18106	66.6038	1
	High	LATANqALAQAKVK	1	4	1	A0A518UGD9	Q6(Deamidated)	0	0	2.04974	2	1427.81	-10.704	41.5261	1
A0A450RS92	Uncharacterized protein OS=Lactobacillus plantarum OX=1590 GN=LAP9434_03077 PE=4 SV=1 - [A0A450RS92_LACPN]	8.58857	22.7	1	2	2	5	51359909	141	16.3566	9.80322
	A2	Sequence	# PSMs	# Proteins	# Protein Groups	Protein Group Accessions	Modifications	ΔCn	Area	XCorr	Charge	MH+ [Da]	ΔM [ppm]	RT [min]	# Missed Cleavages
	High	ITFETAVqKqLNSFVK	3	1	1	A0A450RS92	Q8(Deamidated); Q10(Deamidated)	0	81233876	2.13211	2	1854.96	-13.5145	88.9659	1
	High	nGFEVTLLYVALKSEK	1	1	1	A0A450RS92	N1(Deamidated)	0	21485942	2.07281	2	1811.98	-1.59797	87.9847	1
	High	ITFETAVqKqLnSFVK	1	1	1	A0A450RS92	Q8(Deamidated); Q10(Deamidated); N12(Deamidated)	0	0	2.0476	2	1855.96	-6.5393	88.7531	1
A0A2P0ZL57	Prophage_tail domain-containing protein OS=Lactobacillus phage Silenus OX=2079434 PE=4 SV=1 - [A0A2P0ZL57_9CAUD]	8.57684	3.81	4	2	2	4	55502309	735	81.7206	4.69092
	A2	Sequence	# PSMs	# Proteins	# Protein Groups	Protein Group Accessions	Modifications	ΔCn	Area	XCorr	Charge	MH+ [Da]	ΔM [ppm]	RT [min]	# Missed Cleavages
	High	LLKTAmTYEEVK	1	2	1	A0A2P0ZL57	M6(Oxidation)	0	0	2.21944	2	1441.77	9.42123	34.7741	1
	High	TAITAESIDGqnInIK	3	4	1	A0A2P0ZL57	Q11(Deamidated); N12(Deamidated); N14(Deamidated)	0	55502309	2.07382	2	1690.83	-7.7527	24.5321	0
A0A1S0RY68	Phage_lysozyme2 domain-containing protein OS=Lactobacillus plantarum OX=1590 GN=AVR82_14425 PE=4 SV=1 - [A0A1S0RY68_LACPN]	8.57327	2.32	2	1	2	4	1.84674e+08	1635	176.441	9.48096
	A2	Sequence	# PSMs	# Proteins	# Protein Groups	Protein Group Accessions	Modifications	ΔCn	Area	XCorr	Charge	MH+ [Da]	ΔM [ppm]	RT [min]	# Missed Cleavages
	High	GFAKAISDLADNFGGGVGNIK	2	4	3	A0A151G3T4;A0A1E3KRG6;A0A1S0RY68		0	3.45494e+08	2.28777	2	2051.04	-7.04225	131.418	1
	High	LNSSVSKSVSKGAAQQK	1	2	1	A0A1S0RY68		0	0	2.04596	2	1718.96	10.1617	141.501	2
	High	LNSSVSKSVSKGAAqqK	1	2	1	A0A1S0RY68	Q15(Deamidated); Q16(Deamidated)	0	23852638	2.01317	2	1720.89	-12.699	95.1844	2
A0A199QGN0	Hydroxyacid dehydrogenase OS=Lactobacillus plantarum OX=1590 GN=A0U96_15540 PE=3 SV=1 - [A0A199QGN0_LACPN]	8.52819	8.15	6	2	2	6	5.7647e+08	319	35.9269	7.10791
	A2	Sequence	# PSMs	# Proteins	# Protein Groups	Protein Group Accessions	Modifications	ΔCn	Area	XCorr	Charge	MH+ [Da]	ΔM [ppm]	RT [min]	# Missed Cleavages
	High	LAnEADIKNALNEGK	4	3	1	A0A199QGN0	N3(Deamidated)	0	1.20656e+07	2.19912	2	1600.84	14.5766	125.369	1
	High	LANEADIKNALNEGK	1	3	1	A0A199QGN0		0	5.8603e+06	2.12023	2	1599.82	-6.92693	128.598	1
	High	IVLLDGYELNK	1	6	1	A0A199QGN0		0	1.14087e+09	2.02172	2	1276.73	12.5157	49.8977	0
T5JHC4	Uncharacterized protein OS=Lactobacillus plantarum EGD-AQ4 OX=1382301 GN=N692_13505 PE=4 SV=1 - [T5JHC4_LACPN]	8.52553	16.52	1	1	1	4	86987594	115	12.9454	4.729
	A2	Sequence	# PSMs	# Proteins	# Protein Groups	Protein Group Accessions	Modifications	ΔCn	Area	XCorr	Charge	MH+ [Da]	ΔM [ppm]	RT [min]	# Missed Cleavages
	High	VFIAEALDnIGDADYDLAR	3	1	1	T5JHC4	N9(Deamidated)	0	19027876	2.16885	2	2082	-1.27267	85.8318	0
	High	VFIAEALDNIGDADYDLAR	1	1	1	T5JHC4		0.1345	86987594	2.06474	2	2081.02	1.60448	89.0153	0
A0A0R2G7R4	Lipoprotein OS=Lactobacillus plantarum OX=1590 GN=IV39_GL003109 PE=4 SV=1 - [A0A0R2G7R4_LACPN]	8.49988	5	8	1	1	6	1.8169e+07	380	41.3365	9.01221
	A2	Sequence	# PSMs	# Proteins	# Protein Groups	Protein Group Accessions	Modifications	ΔCn	Area	XCorr	Charge	MH+ [Da]	ΔM [ppm]	RT [min]	# Missed Cleavages
	High	TSKSRGVVVSQnDnVMNLK	3	8	1	A0A0R2G7R4	N12(Deamidated); N14(Deamidated)	0	1.8169e+07	2.29479	2	2078.07	8.68988	103.896	2
	High	TSKSRGVVVSQnDNVMNLK	3	8	1	A0A0R2G7R4	N12(Deamidated)	0.0144	0	2.04564	2	2077.05	-10.4029	103.587	2
A0A199QJE2	ATP-dependent Clp protease ATP-binding subunit ClpC OS=Lactobacillus plantarum OX=1590 GN=A0U96_05700 PE=3 SV=1 - [A0A199QJE2_LACPN]	8.48047	7.55	1	4	4	5	3.65443e+07	834	92.0241	5.73193
	A2	Sequence	# PSMs	# Proteins	# Protein Groups	Protein Group Accessions	Modifications	ΔCn	Area	XCorr	Charge	MH+ [Da]	ΔM [ppm]	RT [min]	# Missed Cleavages
	High	EELHEIVKLMSqEIVNR	2	1	1	A0A199QJE2	Q12(Deamidated)	0	2.72216e+07	2.31278	2	2068.06	-6.21174	104.298	1
	High	VDFRNTILImTSNLGATTLR	1	11	1	A0A199QJE2	M10(Oxidation)	0	5.0524e+07	2.08583	2	2252.21	1.3001	129.439	1
	High	MDnLFTPSAK	1	11	1	A0A199QJE2	N3(Deamidated)	0	3.18873e+07	2.06622	2	1124.53	1.67023	33.3358	0
	High	GAITINIKNQPKPDGR	1	1	1	A0A199QJE2		0	14592156	2.01564	2	1721.95	-9.23639	64.6334	1
A0A165UUR7	ThrE domain-containing protein OS=Lactobacillus plantarum OX=1590 GN=Nizo1839_2940 PE=4 SV=1 - [A0A165UUR7_LACPN]	8.4795	6	5	1	1	4	55502309	250	26.6339	5.30029
	A2	Sequence	# PSMs	# Proteins	# Protein Groups	Protein Group Accessions	Modifications	ΔCn	Area	XCorr	Charge	MH+ [Da]	ΔM [ppm]	RT [min]	# Missed Cleavages
	High	GMDLEKVDQVNSLSR	4	5	1	A0A165UUR7		0	55502309	2.33302	2	1690.83	-8.8849	24.9696	1
A0A151G386	Multidrug DMT transporter permease OS=Lactobacillus plantarum OX=1590 GN=AYO51_09255 PE=4 SV=1 - [A0A151G386_LACPN]	8.46996	4.43	15	1	1	6	1.80998e+07	587	64.2003	6.11279
	A2	Sequence	# PSMs	# Proteins	# Protein Groups	Protein Group Accessions	Modifications	ΔCn	Area	XCorr	Charge	MH+ [Da]	ΔM [ppm]	RT [min]	# Missed Cleavages
	High	ETANLNSAAVqMIGQnRLVKAmVAEK	5	15	1	A0A151G386	Q11(Deamidated); N16(Deamidated); M22(Oxidation)	0	1.80998e+07	3.01498	3	2804.44	4.13815	87.0765	2
	High	ETANLNSAAVqMIGqnRLVKAmVAEK	1	15	1	A0A151G386	Q11(Deamidated); Q15(Deamidated); N16(Deamidated); M22(Oxidation)	0	0	2.53021	3	2805.42	3.48145	88.9768	2
T5JXH9	3'-5' exonuclease OS=Lactobacillus plantarum EGD-AQ4 OX=1382301 GN=N692_00900 PE=4 SV=1 - [T5JXH9_LACPN]	8.45143	8.03	1	1	1	4	4.58689e+07	299	33.1585	9.08545
	A2	Sequence	# PSMs	# Proteins	# Protein Groups	Protein Group Accessions	Modifications	ΔCn	Area	XCorr	Charge	MH+ [Da]	ΔM [ppm]	RT [min]	# Missed Cleavages
	High	qAFISNnLEVLRSqTIDLmPIVKR	4	1	1	T5JXH9	Q1(Deamidated); N7(Deamidated); Q14(Deamidated); M19(Oxidation)	0	4.58689e+07	2.54634	3	2804.45	-12.4167	124.171	2
A0A2S3U3G7	4-carboxymuconolactone decarboxylase OS=Lactobacillus plantarum subsp. plantarum OX=337330 GN=S101258_02391 PE=4 SV=1 - [A0A2S3U3G7_LACPN]	8.45025	13.21	5	1	1	4	188962661	106	11.6869	6.52197
	A2	Sequence	# PSMs	# Proteins	# Protein Groups	Protein Group Accessions	Modifications	ΔCn	Area	XCorr	Charge	MH+ [Da]	ΔM [ppm]	RT [min]	# Missed Cleavages
	High	mTVKQTAGRDnLGK	1	5	1	A0A2S3U3G7	M1(Oxidation); N11(Deamidated)	0.1146	0	2.23608	2	1535.8	10.7389	46.2363	2
	High	mTVKQTAGRDNLGK	3	5	1	A0A2S3U3G7	M1(Oxidation)	0	188962661	2.12663	2	1534.79	-4.91785	45.8818	2
Q5ULP4	Orf70 OS=Lactobacillus virus LP65 OX=298338 GN=orf70 PE=4 SV=1 - [Q5ULP4_9CAUD]	8.44942	7.37	1	2	3	4	22656156	638	71.983	6.96143
	A2	Sequence	# PSMs	# Proteins	# Protein Groups	Protein Group Accessions	Modifications	ΔCn	Area	XCorr	Charge	MH+ [Da]	ΔM [ppm]	RT [min]	# Missed Cleavages
	High	EIIEDITNISIYK	2	1	1	Q5ULP4		0	20321713	2.20331	2	1550.81	-12.9393	111.165	0
	High	IDSRGLTLISGKNGQGK	1	1	1	Q5ULP4		0	24990599	2.12489	2	1743.96	-4.28253	110.854	2
	High	SSIYAAILYALFNKTQK	1	1	1	Q5ULP4		0.0461	0	2.0686	2	1931.05	-8.26194	65.7934	1
A0A151G8I1	Phage tail tape measure protein OS=Lactobacillus plantarum OX=1590 GN=AYO51_15530 PE=4 SV=1 - [A0A151G8I1_LACPN]	8.43524	2.64	8	2	2	4	5.9162e+07	1514	159.675	9.77393
	A2	Sequence	# PSMs	# Proteins	# Protein Groups	Protein Group Accessions	Modifications	ΔCn	Area	XCorr	Charge	MH+ [Da]	ΔM [ppm]	RT [min]	# Missed Cleavages
	High	MNSDEISLLKISGNAKK	1	1	1	A0A151G8I1		0	0	2.14304	2	1848.01	10.9924	88.9843	2
	High	ALAQAFGRENQAAANALVKAGSK	3	8	1	A0A151G8I1		0	5.9162e+07	2.13473	2	2286.27	14.7634	108.829	2
A0A5F0YAQ3	Secretion protein E OS=Lactobacillus plantarum OX=1590 GN=E2P76_04785 PE=4 SV=1 - [A0A5F0YAQ3_LACPN]	8.40367	14.51	1	1	2	3	12583612	324	35.9239	6.354
	A2	Sequence	# PSMs	# Proteins	# Protein Groups	Protein Group Accessions	Modifications	ΔCn	Area	XCorr	Charge	MH+ [Da]	ΔM [ppm]	RT [min]	# Missed Cleavages
	High	LTQLGVEAAVLEqALTAMSYqR	1	9	2	A0A165QFE1;A0A5F0YAQ3	Q13(Deamidated); Q21(Deamidated)	0	12583612	2.75708	3	2394.19	-11.3745	103.951	0
	High	ISAVGDFLDRESLVVQLLYEGPAQK	2	1	1	A0A5F0YAQ3		0	0	2.70871	3	2747.44	-8.76387	144.639	1
A0A0G9GL40	Restriction endonuclease subunit S OS=Lactobacillus plantarum OX=1590 GN=E3U93_01340 PE=4 SV=1 - [A0A0G9GL40_LACPN]	8.38813	6.64	1	1	1	6	384265832	211	24.0209	9.72998
	A2	Sequence	# PSMs	# Proteins	# Protein Groups	Protein Group Accessions	Modifications	ΔCn	Area	XCorr	Charge	MH+ [Da]	ΔM [ppm]	RT [min]	# Missed Cleavages
	High	QVIVIIPSDVNEqK	6	1	1	A0A0G9GL40	Q13(Deamidated)	0	384265832	2.04807	2	1582.85	-8.7382	93.1083	0
A0A0M4S709	Sulfate adenylyltransferase OS=Lactobacillus plantarum OX=1590 GN=sat PE=3 SV=1 - [A0A0M4S709_LACPN]	8.36891	6.14	10	2	2	4	195199570	391	43.8112	6.65381
	A2	Sequence	# PSMs	# Proteins	# Protein Groups	Protein Group Accessions	Modifications	ΔCn	Area	XCorr	Charge	MH+ [Da]	ΔM [ppm]	RT [min]	# Missed Cleavages
	High	LVIYPAAMRYAGPK	2	10	1	A0A0M4S709		0	195199570	2.14129	2	1549.86	1.34111	52.0964	1
	High	IELnTKIALK	2	5	1	A0A0M4S709	N4(Deamidated)	0	0	2.0788	2	1143.7	0.21745	46.5551	1
A0A0M4RGH2	Accessory regulator protein OS=Lactobacillus plantarum OX=1590 GN=AMBR_LLDLPDMO_00685 PE=4 SV=1 - [A0A0M4RGH2_LACPN]	8.36752	9.68	9	2	2	4	3.27792e+07	248	28.5639	6.65381
	A2	Sequence	# PSMs	# Proteins	# Protein Groups	Protein Group Accessions	Modifications	ΔCn	Area	XCorr	Charge	MH+ [Da]	ΔM [ppm]	RT [min]	# Missed Cleavages
	High	LNTVLRVAQERFK	1	9	1	A0A0M4RGH2		0	3.51958e+07	2.15931	2	1573.93	8.01684	138.206	2
	High	QLqTLqqLVSK	3	9	1	A0A0M4RGH2	Q3(Deamidated); Q6(Deamidated); Q7(Deamidated)	0	3.03625e+07	2.09622	2	1288.72	13.2543	30.5653	0
A0A0R2G8E5	Cytochrome C OS=Lactobacillus plantarum OX=1590 GN=AVR82_14840 PE=3 SV=1 - [A0A0R2G8E5_LACPN]	8.35994	3.03	10	1	1	6	7.45552e+07	462	48.7559	5.64307
	A2	Sequence	# PSMs	# Proteins	# Protein Groups	Protein Group Accessions	Modifications	ΔCn	Area	XCorr	Charge	MH+ [Da]	ΔM [ppm]	RT [min]	# Missed Cleavages
	High	QVAADqLPLFTDVK	6	10	1	A0A0R2G8E5	Q6(Deamidated)	0	7.45552e+07	2.71536	2	1545.8	-13.0375	91.0626	0
A0A508W7N5	Pyridine nucleotide-disulfide oxidoreductase (Plasmid) [Lactobacillus fermentum 3872] OS=Lactobacillus plantarum OX=1590 GN=AMBR_LLDLPDMO_03081 PE=4 SV=1 - [A0A508W7N5_LACPN]	8.35746	3.6	1	1	1	4	5.93034e+07	444	48.5002	6.12549
	A2	Sequence	# PSMs	# Proteins	# Protein Groups	Protein Group Accessions	Modifications	ΔCn	Area	XCorr	Charge	MH+ [Da]	ΔM [ppm]	RT [min]	# Missed Cleavages
	High	mPAAGVPKAqVIGnPR	3	1	1	A0A508W7N5	M1(Oxidation); Q10(Deamidated); N14(Deamidated)	0	5.93034e+07	2.20911	2	1623.84	-5.82888	65.573	1
	High	mPAAGVPKAQVIGNPR	1	1	1	A0A508W7N5	M1(Oxidation)	0	39730476	2.05907	2	1621.89	3.12943	64.6935	1
A0A494RZN3	Uncharacterized protein OS=Lactobacillus plantarum subsp. argentoratensis OX=271881 GN=LPL03_24950 PE=4 SV=1 - [A0A494RZN3_LACPN]	8.33294	8.72	1	1	1	4		298	32.8842	7.04932
	A2	Sequence	# PSMs	# Proteins	# Protein Groups	Protein Group Accessions	Modifications	ΔCn	Area	XCorr	Charge	MH+ [Da]	ΔM [ppm]	RT [min]	# Missed Cleavages
	High	LQAAGYDQILVIGLSSGISGWINNLK	1	1	1	A0A494RZN3		0	0	2.76256	3	2730.46	-8.17116	147.461	0
	High	LQAAGYDqILVIGLSSGISGWINNLK	3	1	1	A0A494RZN3	Q8(Deamidated)	0	0	2.53248	3	2731.44	-10.316	140.421	0
A0A410LWL8	Uncharacterized protein OS=Lactobacillus plantarum OX=1590 GN=EQJ86_05530 PE=4 SV=1 - [A0A410LWL8_LACPN]	8.32161	7.69	1	1	1	5	5.02852e+08	312	34.903	5.41455
	A2	Sequence	# PSMs	# Proteins	# Protein Groups	Protein Group Accessions	Modifications	ΔCn	Area	XCorr	Charge	MH+ [Da]	ΔM [ppm]	RT [min]	# Missed Cleavages
	High	GqTPmIEqKAGAqSVVVNATGNAK	5	1	1	A0A410LWL8	Q2(Deamidated); M5(Oxidation); Q8(Deamidated); Q13(Deamidated)	0	5.02852e+08	2.62591	3	2418.21	9.83219	57.1217	1
A0A2S3U9A8	ATP-dependent helicase/deoxyribonuclease subunit B OS=Lactobacillus plantarum subsp. plantarum OX=337330 GN=addB PE=4 SV=1 - [A0A2S3U9A8_LACPN]	8.31139	1.66	2	1	1	5	5.53905e+07	905	102.974	5.57959
	A2	Sequence	# PSMs	# Proteins	# Protein Groups	Protein Group Accessions	Modifications	ΔCn	Area	XCorr	Charge	MH+ [Da]	ΔM [ppm]	RT [min]	# Missed Cleavages
	High	EIqGGFEAALLKKNK	5	2	1	A0A2S3U9A8	Q3(Deamidated)	0	5.53905e+07	2.13089	2	1646.9	-5.47575	25.2923	2
A0A494RVV1	50S ribosomal protein L5 OS=Lactobacillus plantarum subsp. argentoratensis OX=271881 GN=rplE PE=3 SV=1 - [A0A494RVV1_LACPN]	8.30745	16.11	2	2	2	5	3.1162e+07	180	20.2096	8.30908
	A2	Sequence	# PSMs	# Proteins	# Protein Groups	Protein Group Accessions	Modifications	ΔCn	Area	XCorr	Charge	MH+ [Da]	ΔM [ppm]	RT [min]	# Missed Cleavages
	High	LInVSLPR	1	2	1	A0A494RVV1	N3(Deamidated)	0	5.2237e+07	2.09095	2	912.546	-5.30597	46.3474	0
	High	NLDEAVEELTLIAGqKPLVTR	3	1	1	A0A494RVV1	Q15(Deamidated)	0	1.00871e+07	2.0188	2	2310.23	-12.1802	108.556	0
	High	nLDEAVEELTLIAGqKPLVTR	1	1	1	A0A494RVV1	N1(Deamidated); Q15(Deamidated)	0.0385	0	2.0046	2	2311.23	-2.82952	108.755	0
A0A165NQE0	Putative large adhesin OS=Lactobacillus plantarum OX=1590 GN=Nizo2802_0989 PE=4 SV=1 - [A0A165NQE0_LACPN]	8.29953	4.75	1	1	1	4	2.06737e+07	400	41.6638	5.14795
	A2	Sequence	# PSMs	# Proteins	# Protein Groups	Protein Group Accessions	Modifications	ΔCn	Area	XCorr	Charge	MH+ [Da]	ΔM [ppm]	RT [min]	# Missed Cleavages
	High	GISTLTITFTqEDIEAGIK	1	1	1	A0A165NQE0	Q11(Deamidated)	0.0558	0	2.02768	2	2038.08	10.358	84.2024	0
	High	GISTLTITFTQEDIEAGIK	3	1	1	A0A165NQE0		0	2.06737e+07	2.02574	2	2037.08	1.73758	83.795	0
A0A2S3U3R4	Recombination protein RecR OS=Lactobacillus plantarum subsp. plantarum OX=337330 GN=recR PE=3 SV=1 - [A0A2S3U3R4_LACPN]	8.27279	14.07	3	1	1	3	1.24337e+08	199	21.8652	5.46533
	A2	Sequence	# PSMs	# Proteins	# Protein Groups	Protein Group Accessions	Modifications	ΔCn	Area	XCorr	Charge	MH+ [Da]	ΔM [ppm]	RT [min]	# Missed Cleavages
	High	DVmAmEKIKEYnGLYHVLHGVLSPIDGK	1	3	1	A0A2S3U3R4	M3(Oxidation); M5(Oxidation); N12(Deamidated)	0	7.85416e+06	2.85724	3	3189.58	-4.09031	116.975	2
	High	DVmAmEKIKEYNGLYHVLHGVLSPIDGK	2	3	1	A0A2S3U3R4	M3(Oxidation); M5(Oxidation)	0	1.24337e+08	2.72699	3	3188.6	-2.7111	116.364	2
A0A162HDF0	Leucine--tRNA ligase OS=Lactobacillus plantarum OX=1590 GN=leuS PE=3 SV=1 - [A0A162HDF0_LACPN]	8.24179	2.1	8	1	1	6	169386118	808	92.5265	5.59229
	A2	Sequence	# PSMs	# Proteins	# Protein Groups	Protein Group Accessions	Modifications	ΔCn	Area	XCorr	Charge	MH+ [Da]	ΔM [ppm]	RT [min]	# Missed Cleavages
	High	TGVFTGSYGINPVnGEK	6	8	1	A0A162HDF0	N14(Deamidated)	0	169386118	2.93161	2	1740.85	3.75343	63.6648	0
T5JRY6	HAD family hydrolase OS=Lactobacillus plantarum EGD-AQ4 OX=1382301 GN=N692_05195 PE=4 SV=1 - [T5JRY6_LACPN]	8.2275	4.53	1	1	1	3	1.26832e+08	265	29.1399	4.89404
	A2	Sequence	# PSMs	# Proteins	# Protein Groups	Protein Group Accessions	Modifications	ΔCn	Area	XCorr	Charge	MH+ [Da]	ΔM [ppm]	RT [min]	# Missed Cleavages
	High	KDLQPLFEQAQR	3	1	1	T5JRY6		0	1.26832e+08	2.99353	2	1472.79	6.14752	56.1192	1
A0A166AI59	Beta-lactamase class C and other penicillinbinding protein OS=Lactobacillus plantarum OX=1590 GN=Nizo2802_2125 PE=4 SV=1 - [A0A166AI59_LACPN]	8.20937	15.35	8	3	4	4	76652346	391	43.3275	9.75928
	A2	Sequence	# PSMs	# Proteins	# Protein Groups	Protein Group Accessions	Modifications	ΔCn	Area	XCorr	Charge	MH+ [Da]	ΔM [ppm]	RT [min]	# Missed Cleavages
	High	YYPTLKHGRQTTLR	1	8	1	A0A166AI59		0	76690931	2.08395	2	1733.95	3.11282	55.3982	2
	High	SMTAVGImqLVqAGKVK	1	8	1	A0A166AI59	M8(Oxidation); Q9(Deamidated); Q12(Deamidated)	0	0	2.07001	2	1778.91	-13.6115	116.05	1
	High	QmLDmTTGFRLK	1	9	2	A0A166AI59;T5JXX7	M2(Oxidation); M5(Oxidation)	0.2235	81207511	2.04852	2	1472.73	3.39777	45.9213	1
	High	AAGIQATAnKIFTELMK	1	7	1	A0A166AI59	N9(Deamidated)	0	72058596	2.00689	2	1807.97	3.50019	74.2101	1
A0A1W6NUY7	Metal ABC transporter substrate-binding protein OS=Lactobacillus plantarum OX=1590 GN=BIZ32_12260 PE=3 SV=1 - [A0A1W6NUY7_LACPN]	8.20849	9.86	10	2	2	4	1.03752e+07	294	32.493	9.64209
	A2	Sequence	# PSMs	# Proteins	# Protein Groups	Protein Group Accessions	Modifications	ΔCn	Area	XCorr	Charge	MH+ [Da]	ΔM [ppm]	RT [min]	# Missed Cleavages
	High	KYIATLKPIqqEQAK	3	9	1	A0A1W6NUY7	Q10(Deamidated); Q11(Deamidated)	0	1.03752e+07	2.11411	2	1760.98	2.88435	109.953	1
	High	qVAFFVnnSQVSDK	1	10	1	A0A1W6NUY7	Q1(Deamidated); N7(Deamidated); N8(Deamidated)	0	0	2.00655	2	1585.75	9.91483	42.8853	0
A0A0R2GAB7	Exopolysaccharide biosynthesis protein OS=Lactobacillus plantarum OX=1590 GN=CFI62_01890 PE=4 SV=1 - [A0A0R2GAB7_LACPN]	8.2025	11.98	4	1	1	3	8.18657e+07	242	26.4218	9.15869
	A2	Sequence	# PSMs	# Proteins	# Protein Groups	Protein Group Accessions	Modifications	ΔCn	Area	XCorr	Charge	MH+ [Da]	ΔM [ppm]	RT [min]	# Missed Cleavages
	High	RKEQnTTTTAPInLTAINEPMSVITEQIK	3	4	1	A0A0R2GAB7	N5(Deamidated); N13(Deamidated)	0	8.18657e+07	2.87494	3	3243.65	-9.14921	135.937	2
A0A151G806	3-hydroxyacyl-[acyl-carrier-protein] dehydratase FabZ OS=Lactobacillus plantarum OX=1590 GN=fabZ PE=3 SV=1 - [A0A151G806_LACPN]	8.18407	11.56	2	1	1	3	13195244	147	15.9694	8.44092
	A2	Sequence	# PSMs	# Proteins	# Protein Groups	Protein Group Accessions	Modifications	ΔCn	Area	XCorr	Charge	MH+ [Da]	ΔM [ppm]	RT [min]	# Missed Cleavages
	High	AAcTTDLTFIVGATDSK	3	2	1	A0A151G806	C3(Carbamidomethyl)	0	13195244	3.16946	2	1770.85	-1.9118	86.4932	0
A0A199QKR3	Transcription antiterminator BglG OS=Lactobacillus plantarum OX=1590 GN=A0U96_03845 PE=4 SV=1 - [A0A199QKR3_LACPN]	8.15884	4.05	1	1	1	3	27307583	691	77.9438	6.32861
	A2	Sequence	# PSMs	# Proteins	# Protein Groups	Protein Group Accessions	Modifications	ΔCn	Area	XCorr	Charge	MH+ [Da]	ΔM [ppm]	RT [min]	# Missed Cleavages
	High	IINEKHHFQLSGSqTALTEFqGQLTAER	1	1	1	A0A199QKR3	Q14(Deamidated); Q21(Deamidated)	0	0	2.81642	3	3185.58	-3.38044	127.769	1
	High	IINEKHHFQLSGSQTALTEFQGQLTAER	2	1	1	A0A199QKR3		0	27307583	2.79181	3	3183.6	-5.67862	127.635	1
A0A165RQS7	Glucose-6-phosphate isomerase OS=Lactobacillus plantarum OX=1590 GN=Lp19_1360 PE=3 SV=1 - [A0A165RQS7_LACPN]	8.14009	6.42	12	1	1	3	2.23416e+07	265	29.3473	4.69092
	A2	Sequence	# PSMs	# Proteins	# Protein Groups	Protein Group Accessions	Modifications	ΔCn	Area	XCorr	Charge	MH+ [Da]	ΔM [ppm]	RT [min]	# Missed Cleavages
	High	nnMFALLGKPGYEELTK	3	12	1	A0A165RQS7	N1(Deamidated); N2(Deamidated)	0	2.23416e+07	3.41792	2	1926.97	8.55023	117.129	0
T5JQS7	Membrane protein OS=Lactobacillus plantarum EGD-AQ4 OX=1382301 GN=N692_09170 PE=4 SV=1 - [T5JQS7_LACPN]	7.99066	6.73	1	1	1	3		208	23.1945	10.4624
	A2	Sequence	# PSMs	# Proteins	# Protein Groups	Protein Group Accessions	Modifications	ΔCn	Area	XCorr	Charge	MH+ [Da]	ΔM [ppm]	RT [min]	# Missed Cleavages
	High	GTRPIHPMVWRRVR	3	1	1	T5JQS7		0	0	2.79988	3	1761	-0.0892601	70.93	2
T5K0J0	Molecular chaperone GroES OS=Lactobacillus plantarum EGD-AQ4 OX=1382301 GN=N692_02335 PE=3 SV=1 - [T5K0J0_LACPN]	7.9674	5.78	1	1	1	3	2.28053e+08	346	37.0238	5.8335
	A2	Sequence	# PSMs	# Proteins	# Protein Groups	Protein Group Accessions	Modifications	ΔCn	Area	XCorr	Charge	MH+ [Da]	ΔM [ppm]	RT [min]	# Missed Cleavages
	High	HADRQALAKEFGATDIIAER	3	1	1	T5K0J0		0	2.28053e+08	2.61522	3	2212.15	1.62131	87.5065	2
A0A151G5V3	Histidine kinase OS=Lactobacillus plantarum OX=1590 GN=AYO51_04830 PE=4 SV=1 - [A0A151G5V3_LACPN]	7.86226	12.91	15	2	2	4	1.12524e+08	426	47.7194	8.36768
	A2	Sequence	# PSMs	# Proteins	# Protein Groups	Protein Group Accessions	Modifications	ΔCn	Area	XCorr	Charge	MH+ [Da]	ΔM [ppm]	RT [min]	# Missed Cleavages
	High	VTLnRQSGLSDLSRLDMPTVSGLIYAK	2	15	1	A0A151G5V3	N4(Deamidated)	0	1.12524e+08	2.69646	3	2935.53	-7.50108	97.8432	2
	High	YEAANGqnVHLmVTILEKVTLADIPqIK	2	1	1	A0A151G5V3	Q7(Deamidated); N8(Deamidated); M12(Oxidation); Q26(Deamidated)	0	0	2.63188	3	3127.61	-3.5972	63.1511	1
A0A162F9G9	Fructose-bisphosphate aldolase OS=Lactobacillus plantarum OX=1590 GN=A0U96_11500 PE=4 SV=1 - [A0A162F9G9_LACPN]	7.86217	6.62	3	1	1	4		287	30.8737	5.2749
	A2	Sequence	# PSMs	# Proteins	# Protein Groups	Protein Group Accessions	Modifications	ΔCn	Area	XCorr	Charge	MH+ [Da]	ΔM [ppm]	RT [min]	# Missed Cleavages
	High	GAqDTNTPVIIqVSmGAAK	2	3	1	A0A162F9G9	Q3(Deamidated); Q12(Deamidated); M15(Oxidation)	0	0	3.46137	2	1918.93	-6.14014	78.8932	0
	High	GAqDTnTPVIIqVSmGAAK	1	3	1	A0A162F9G9	Q3(Deamidated); N6(Deamidated); Q12(Deamidated); M15(Oxidation)	0	0	2.28326	2	1919.94	5.81243	78.3033	0
	High	GAQDTNTPVIIQVSMGAAK	1	3	1	A0A162F9G9		0	0	2.11754	2	1900.98	-1.60924	80.1451	0
A0A151G0E3	Short-chain dehydrogenase OS=Lactobacillus plantarum OX=1590 GN=AYO51_09825 PE=3 SV=1 - [A0A151G0E3_LACPN]	7.79102	8.75	6	1	1	4	4.82555e+07	263	28.2539	8.96826
	A2	Sequence	# PSMs	# Proteins	# Protein Groups	Protein Group Accessions	Modifications	ΔCn	Area	XCorr	Charge	MH+ [Da]	ΔM [ppm]	RT [min]	# Missed Cleavages
	High	mVKQHAGEIVnIASmAGKIATPK	4	6	1	A0A151G0E3	M1(Oxidation); N11(Deamidated); M15(Oxidation)	0	4.82555e+07	2.67775	3	2427.27	-3.10717	37.2507	2
T5JW40	Membrane protein OS=Lactobacillus plantarum EGD-AQ4 OX=1382301 GN=N692_10055 PE=4 SV=1 - [T5JW40_LACPN]	7.76134	10	1	1	1	8		210	23.6327	6.17627
	A2	Sequence	# PSMs	# Proteins	# Protein Groups	Protein Group Accessions	Modifications	ΔCn	Area	XCorr	Charge	MH+ [Da]	ΔM [ppm]	RT [min]	# Missed Cleavages
	High	RAVLEQNGqLTITQVGDDTVK	8	1	1	T5JW40	Q9(Deamidated)	0	0	2.56924	3	2286.22	9.69601	111.063	1
A0A162HJF9	Acetyl-CoA carboxylase OS=Lactobacillus plantarum OX=1590 GN=DM37_13575 PE=4 SV=1 - [A0A162HJF9_LACPN]	7.75258	20.75	3	1	1	4	2.29448e+07	106	12.6257	9.99365
	A2	Sequence	# PSMs	# Proteins	# Protein Groups	Protein Group Accessions	Modifications	ΔCn	Area	XCorr	Charge	MH+ [Da]	ΔM [ppm]	RT [min]	# Missed Cleavages
	High	LRSMPLHKLAnYNLNDLENLLK	3	3	1	A0A162HJF9	N11(Deamidated)	0	2.29448e+07	2.54482	3	2610.39	-8.53643	78.7954	2
	High	LRSMPLHKLANYNLnDLEnLLK	1	3	1	A0A162HJF9	N15(Deamidated); N19(Deamidated)	0	0	2.5201	3	2611.4	2.68296	78.3983	2
A0A165YAC1	Cell surface protein OS=Lactobacillus plantarum OX=1590 GN=Nizo1839_0796 PE=4 SV=1 - [A0A165YAC1_LACPN]	7.65264	10.02	10	2	2	3	3.92708e+07	419	44.367	10.0815
	A2	Sequence	# PSMs	# Proteins	# Protein Groups	Protein Group Accessions	Modifications	ΔCn	Area	XCorr	Charge	MH+ [Da]	ΔM [ppm]	RT [min]	# Missed Cleavages
	High	VAGTqDqVVTAQRELSQAQAGLTTVR	2	6	1	A0A165YAC1	Q5(Deamidated); Q7(Deamidated)	0	2.55773e+06	2.88209	3	2729.41	1.26547	140.93	1
	High	TLAKNQKIqTHmGVLK	1	9	1	A0A165YAC1	Q9(Deamidated); M12(Oxidation)	0	75983771	2.09798	2	1827.01	-4.92655	66.8472	2
A0A199QKE2	Uncharacterized protein OS=Lactobacillus plantarum OX=1590 GN=A0U96_03500 PE=4 SV=1 - [A0A199QKE2_LACPN]	7.4683	0.78	1	1	1	3	50224760	1803	192.803	9.74463
	A2	Sequence	# PSMs	# Proteins	# Protein Groups	Protein Group Accessions	Modifications	ΔCn	Area	XCorr	Charge	MH+ [Da]	ΔM [ppm]	RT [min]	# Missed Cleavages
	High	GTqKGLALLInGVK	3	1	1	A0A199QKE2	Q3(Deamidated); N11(Deamidated)	0	50224760	2.43645	2	1413.84	5.17405	128.026	1
D7VCH2	Abi_C domain-containing protein OS=Lactobacillus plantarum subsp. plantarum ATCC 14917 = JCM 1149 = CGMCC 1.2437 OX=525338 GN=HMPREF0531_11845 PE=4 SV=1 - [D7VCH2_LACPN]	7.43324	7.33	1	1	1	3	86558358	273	31.1655	5.5415
	A2	Sequence	# PSMs	# Proteins	# Protein Groups	Protein Group Accessions	Modifications	ΔCn	Area	XCorr	Charge	MH+ [Da]	ΔM [ppm]	RT [min]	# Missed Cleavages
	High	FVIFAAEDITLTLLDLLFnK	3	1	1	D7VCH2	N19(Deamidated)	0	86558358	2.67844	2	2297.26	-3.04422	106.526	0
A0A5F0Y9A5	Uncharacterized protein OS=Lactobacillus plantarum OX=1590 GN=E2P76_06910 PE=4 SV=1 - [A0A5F0Y9A5_LACPN]	7.43061	8.9	12	2	2	2	219055421	292	30.9607	9.70068
	A2	Sequence	# PSMs	# Proteins	# Protein Groups	Protein Group Accessions	Modifications	ΔCn	Area	XCorr	Charge	MH+ [Da]	ΔM [ppm]	RT [min]	# Missed Cleavages
	High	TTYATTNAAAKQVGYR	1	1	1	A0A5F0Y9A5		0	219055421	5.17471	2	1715.9	14.5664	25.3217	1
	High	LAALnqqLTK	1	12	1	A0A5F0Y9A5	N5(Deamidated); Q6(Deamidated); Q7(Deamidated)	0	0	2.25589	2	1102.59	-11.7652	22.1234	0
A0A151G2U3	GNAT family acetyltransferase OS=Lactobacillus plantarum OX=1590 GN=AYO51_09010 PE=4 SV=1 - [A0A151G2U3_LACPN]	7.42913	11.72	6	1	1	4	29030917	145	16.3214	8.49951
	A2	Sequence	# PSMs	# Proteins	# Protein Groups	Protein Group Accessions	Modifications	ΔCn	Area	XCorr	Charge	MH+ [Da]	ΔM [ppm]	RT [min]	# Missed Cleavages
	High	MSNQVDSSVYADAIAIR	2	6	1	A0A151G2U3		0	29030917	2.78409	2	1839.88	-6.67316	74.08	0
	High	MSNqVDSSVYADAIAIR	2	6	1	A0A151G2U3	Q4(Deamidated)	0	0	2.38519	2	1840.86	-8.53025	78.4915	0
A0A494RZH8	Aspartyl/glutamyl-tRNA(Asn/Gln) amidotransferase subunit B OS=Lactobacillus plantarum subsp. argentoratensis OX=271881 GN=gatB PE=3 SV=1 - [A0A494RZH8_LACPN]	7.39755	3.16	1	1	1	2	8.41269e+07	474	53.1738	5.38916
	A2	Sequence	# PSMs	# Proteins	# Protein Groups	Protein Group Accessions	Modifications	ΔCn	Area	XCorr	Charge	MH+ [Da]	ΔM [ppm]	RT [min]	# Missed Cleavages
	High	AIMAGSEPVKWVNDK	2	1	1	A0A494RZH8		0	8.41269e+07	2.75429	2	1644.86	9.55951	65.4953	1
A0A199QKN2	50S ribosomal protein L6 OS=Lactobacillus plantarum OX=1590 GN=rplF PE=3 SV=1 - [A0A199QKN2_LACPN]	7.39071	30.9	3	3	3	3	8.23867e+07	178	19.2812	9.5542
	A2	Sequence	# PSMs	# Proteins	# Protein Groups	Protein Group Accessions	Modifications	ΔCn	Area	XCorr	Charge	MH+ [Da]	ΔM [ppm]	RT [min]	# Missed Cleavages
	High	nIASDITMTVEGnEVK	1	3	1	A0A199QKN2	N1(Deamidated); N13(Deamidated)	0	8.18209e+07	2.81341	2	1722.82	2.99741	93.0767	0
	High	VIELPAGVEVSqAGEVVTVKGPK	1	3	1	A0A199QKN2	Q12(Deamidated)	0	140348485	2.57511	3	2307.26	-10.8999	131.498	1
	High	NLQLVGVGYRAQLQGK	1	3	1	A0A199QKN2		0.0566	24990599	2.00219	2	1743.96	-13.0212	110.854	1
A0A450RN05	Uncharacterized protein OS=Lactobacillus plantarum OX=1590 GN=LAP9434_01438 PE=4 SV=1 - [A0A450RN05_LACPN]	7.36254	6.95	4	2	2	3	148882774	590	65.2532	5.56689
	A2	Sequence	# PSMs	# Proteins	# Protein Groups	Protein Group Accessions	Modifications	ΔCn	Area	XCorr	Charge	MH+ [Da]	ΔM [ppm]	RT [min]	# Missed Cleavages
	High	ATLPQVEKPLnnGLnMITVDGTAR	1	1	1	A0A450RN05	N11(Deamidated); N12(Deamidated); N15(Deamidated)	0	12679328	2.61565	3	2555.3	-0.190715	107.183	0
	High	ATLPQVEKPLNnGLnMITVDGTAR	1	1	1	A0A450RN05	N12(Deamidated); N15(Deamidated)	0	148882774	2.57351	3	2554.3	-7.21312	106.531	0
	High	mSVLNKNDFEYAGLNSR	1	4	1	A0A450RN05	M1(Oxidation)	0	0	2.17338	2	1973.93	-6.24095	63.5114	1
A0A199QJK4	Alkaline-shock protein OS=Lactobacillus plantarum OX=1590 GN=A0U96_09825 PE=4 SV=1 - [A0A199QJK4_LACPN]	7.35996	17.81	3	1	1	3	5.72725e+06	146	16.0552	5.13525
	A2	Sequence	# PSMs	# Proteins	# Protein Groups	Protein Group Accessions	Modifications	ΔCn	Area	XCorr	Charge	MH+ [Da]	ΔM [ppm]	RT [min]	# Missed Cleavages
	High	IASNTAQEVEGVLSLqGNLIDDISNR	2	3	1	A0A199QJK4	Q16(Deamidated)	0	0	4.60124	3	2757.43	14.6513	142.636	0
	High	IASNTAQEVEGVLSLQGNLIDDISNR	1	3	1	A0A199QJK4		0	5.72725e+06	2.75872	3	2756.43	7.68423	141.654	0
T5JVF7	S-adenosylmethionine synthase OS=Lactobacillus plantarum EGD-AQ4 OX=1382301 GN=metK PE=3 SV=1 - [T5JVF7_LACPN]	7.35739	3.04	1	1	1	2	1.30974e+08	395	42.6509	5.03369
	A2	Sequence	# PSMs	# Proteins	# Protein Groups	Protein Group Accessions	Modifications	ΔCn	Area	XCorr	Charge	MH+ [Da]	ΔM [ppm]	RT [min]	# Missed Cleavages
	High	KnFDLRPAGIIK	2	1	1	T5JVF7	N2(Deamidated)	0	1.30974e+08	3.66669	2	1372.8	5.46793	52.0629	1
A0A1S0RXR9	Uncharacterized protein OS=Lactobacillus plantarum OX=1590 GN=AVR82_13415 PE=4 SV=1 - [A0A1S0RXR9_LACPN]	7.33789	16.67	2	1	1	3	24048447	96	11.1405	5.45264
	A2	Sequence	# PSMs	# Proteins	# Protein Groups	Protein Group Accessions	Modifications	ΔCn	Area	XCorr	Charge	MH+ [Da]	ΔM [ppm]	RT [min]	# Missed Cleavages
	High	ITESLWMVnTSLTPAK	3	2	1	A0A1S0RXR9	N9(Deamidated)	0	24048447	2.51702	2	1791.92	-1.26637	103.218	0
A0A151G1C0	Gamma-D-glutamyl-meso-diaminopimelate peptidase OS=Lactobacillus plantarum OX=1590 GN=AYO51_13455 PE=4 SV=1 - [A0A151G1C0_LACPN]	7.32707	4.79	9	1	1	6	35748231	355	35.0098	8.82178
	A2	Sequence	# PSMs	# Proteins	# Protein Groups	Protein Group Accessions	Modifications	ΔCn	Area	XCorr	Charge	MH+ [Da]	ΔM [ppm]	RT [min]	# Missed Cleavages
	High	IAEANGLSnPNLIIAGK	6	9	1	A0A151G1C0	N9(Deamidated)	0	35748231	2.13552	2	1695.91	-11.737	77.6902	0
A0A165Q4C9	ATPase involved in DNA repair OS=Lactobacillus plantarum OX=1590 GN=Nizo2891_1771 PE=4 SV=1 - [A0A165Q4C9_LACPN]	7.3013	8.09	4	1	3	4	6.53686e+07	729	83.3594	9.87646
	A2	Sequence	# PSMs	# Proteins	# Protein Groups	Protein Group Accessions	Modifications	ΔCn	Area	XCorr	Charge	MH+ [Da]	ΔM [ppm]	RT [min]	# Missed Cleavages
	High	ASLAGYQAALPSAVVHqRYQKIEQLSAK	2	1	1	A0A165Q4C9	Q17(Deamidated)	0	6.15763e+06	3.13201	3	3028.59	-9.06955	140.366	2
	High	LLTKLSQKSTPFNAAER	1	1	1	A0A165Q4C9		0.4464	1.2458e+08	2.16625	2	1904.08	12.712	77.5705	2
	High	TAGRTLAHKEAELR	1	5	2	A0A165Q4C9;A0A1S0RZL3		0	0	2.00305	2	1552.86	3.31775	35.5384	2
A0A151G1G3	Cell surface protein OS=Lactobacillus plantarum OX=1590 GN=AYO51_13600 PE=4 SV=1 - [A0A151G1G3_LACPN]	7.28219	12.31	1	1	1	2	3.0663e+07	195	22.1171	6.68311
	A2	Sequence	# PSMs	# Proteins	# Protein Groups	Protein Group Accessions	Modifications	ΔCn	Area	XCorr	Charge	MH+ [Da]	ΔM [ppm]	RT [min]	# Missed Cleavages
	High	GQANEKIINNQSSMTLAQALLEAR	2	1	1	A0A151G1G3		0	3.0663e+07	4.71293	3	2600.36	5.80686	130.225	1
A0A3S7UP58	CBM-cenC domain-containing protein OS=Lactobacillus phage Dionysus OX=2315484 PE=4 SV=1 - [A0A3S7UP58_9CAUD]	7.26015	3.8	2	2	2	3	30772764	922	101.928	5.51611
	A2	Sequence	# PSMs	# Proteins	# Protein Groups	Protein Group Accessions	Modifications	ΔCn	Area	XCorr	Charge	MH+ [Da]	ΔM [ppm]	RT [min]	# Missed Cleavages
	High	SGnDITSNITTSISSGKNILR	1	1	1	A0A3S7UP58	N3(Deamidated)	0	30521899	2.50955	3	2179.12	-1.40778	108.723	1
	High	ANWSGLGQIIQVKK	2	2	1	A0A3S7UP58		0	31023629	2.13861	2	1541.89	6.66261	90.1384	1
A0A165PI75	Oxidoreductase of aldo/keto reductase family subgroup 1 OS=Lactobacillus plantarum OX=1590 GN=Nizo2891_3279 PE=4 SV=1 - [A0A165PI75_LACPN]	7.25484	9.57	1	2	2	3	34131836	282	30.8287	5.8335
	A2	Sequence	# PSMs	# Proteins	# Protein Groups	Protein Group Accessions	Modifications	ΔCn	Area	XCorr	Charge	MH+ [Da]	ΔM [ppm]	RT [min]	# Missed Cleavages
	High	qIFVTTKLPAETK	1	1	1	A0A165PI75	Q1(Deamidated)	0	0	2.55956	2	1476.84	3.61715	31.6624	1
	High	SYqGALNDFNRSLK	2	1	1	A0A165PI75	Q3(Deamidated)	0	34131836	2.48094	2	1613.79	-2.0111	47.0813	1
A0A1W6NP40	Glutamate--tRNA ligase OS=Lactobacillus plantarum OX=1590 GN=gltX PE=3 SV=1 - [A0A1W6NP40_LACPN]	7.24718	3.43	1	1	1	3	9.71429e+07	496	56.9111	6.69775
	A2	Sequence	# PSMs	# Proteins	# Protein Groups	Protein Group Accessions	Modifications	ΔCn	Area	XCorr	Charge	MH+ [Da]	ΔM [ppm]	RT [min]	# Missed Cleavages
	High	IEDIDVFEVTAIqKTIK	3	1	1	A0A1W6NP40	Q13(Deamidated)	0	9.71429e+07	2.61315	2	1963.09	12.3881	121.496	1
T5K043	Protein phosphatase OS=Lactobacillus plantarum EGD-AQ4 OX=1382301 GN=N692_01375 PE=4 SV=1 - [T5K043_LACPN]	7.17732	14.52	5	2	2	2	1.13939e+07	248	27.2043	4.79248
	A2	Sequence	# PSMs	# Proteins	# Protein Groups	Protein Group Accessions	Modifications	ΔCn	Area	XCorr	Charge	MH+ [Da]	ΔM [ppm]	RT [min]	# Missed Cleavages
	High	DGKLHQLTEDHSLVNELVK	1	1	1	T5K043		0	1.91528e+07	3.86581	3	2175.17	11.9093	76.0327	1
	High	DNITALIMALDGEVASK	1	5	1	T5K043		0	3.63505e+06	3.31151	2	1760.88	-14.7088	140.321	0
A0A165QN59	Uncharacterized protein OS=Lactobacillus plantarum OX=1590 GN=Nizo2891_0323 PE=4 SV=1 - [A0A165QN59_LACPN]	7.14797	2.49	20	1	1	4	1.75178e+07	764	79.8579	8.646
	A2	Sequence	# PSMs	# Proteins	# Protein Groups	Protein Group Accessions	Modifications	ΔCn	Area	XCorr	Charge	MH+ [Da]	ΔM [ppm]	RT [min]	# Missed Cleavages
	High	TAqVVGTYnAGETVYYnGK	2	20	1	A0A165QN59	Q3(Deamidated); N9(Deamidated); N17(Deamidated)	0	0	2.60423	2	2037.96	14.2309	126.025	0
	High	TAQVVGTYnAGETVYYnGK	2	20	1	A0A165QN59	N9(Deamidated); N17(Deamidated)	0	1.75178e+07	2.52508	2	2036.93	-6.19402	126.406	0
A0A199QKQ5	FMN-binding protein OS=Lactobacillus plantarum OX=1590 GN=A0U96_04715 PE=4 SV=1 - [A0A199QKQ5_LACPN]	7.12979	13.96	9	3	3	3	136868452	308	32.9196	9.75928
	A2	Sequence	# PSMs	# Proteins	# Protein Groups	Protein Group Accessions	Modifications	ΔCn	Area	XCorr	Charge	MH+ [Da]	ΔM [ppm]	RT [min]	# Missed Cleavages
	High	VAKTNPKTYQPALNK	1	8	1	A0A199QKQ5		0.0884	3.08206e+07	2.684	2	1672.92	-13.4892	110.572	2
	High	MSITVNSNGKITK	1	1	1	A0A199QKQ5		0	8.38616e+07	2.3697	2	1392.76	6.51685	68.9291	1
	High	IAGTnPKTYMPKLNK	1	8	1	A0A199QKQ5	N5(Deamidated)	0.028	295923131	2.07609	2	1676.88	-13.3807	130.391	2
A0A165RKU4	Phage tail length tape-measure protein OS=Lactobacillus plantarum OX=1590 GN=Lp19_2544 PE=4 SV=1 - [A0A165RKU4_LACPN]	7.11398	2.97	9	1	3	3	5.55817e+07	1916	206.094	9.78857
	A2	Sequence	# PSMs	# Proteins	# Protein Groups	Protein Group Accessions	Modifications	ΔCn	Area	XCorr	Charge	MH+ [Da]	ΔM [ppm]	RT [min]	# Missed Cleavages
	High	VTmTGLSnGIGLLGNLADKAVIIGGK	1	4	1	A0A165RKU4	M3(Oxidation); N8(Deamidated)	0	0	2.54114	3	2529.36	-12.5061	121.786	1
	High	FGNAAIKGInAVnQKnGK	1	11	2	A0A165RKU4;A0A0R2G387	N10(Deamidated); N13(Deamidated); N16(Deamidated)	0.0378	6.95774e+07	2.2902	2	1846.98	5.76008	98.0301	2
	High	QDLqAMLSDINAK	1	10	2	A0A165RKU4;A0A0R2G387	Q4(Deamidated)	0	41586038	2.28264	2	1447.72	6.80711	55.6221	0
A0A450RSA7	HTH cro/C1-type domain-containing protein OS=Lactobacillus plantarum OX=1590 GN=LAP9434_03043 PE=4 SV=1 - [A0A450RSA7_LACPN]	7.08016	11.81	6	2	2	3	26618444	254	28.8601	9.5249
	A2	Sequence	# PSMs	# Proteins	# Protein Groups	Protein Group Accessions	Modifications	ΔCn	Area	XCorr	Charge	MH+ [Da]	ΔM [ppm]	RT [min]	# Missed Cleavages
	High	KPSLATqIDHDVKLKSR	1	1	1	A0A450RSA7	Q7(Deamidated)	0	0	2.58079	2	1937.09	6.89637	56.2167	2
	High	LLFNEEIAMKKDK	2	6	1	A0A450RSA7		0	26618444	2.4039	2	1578.88	12.863	121.671	2
A0A387DJQ4	Terminase small subunit OS=Lactobacillus plantarum OX=1590 GN=CFI62_11900 PE=4 SV=1 - [A0A387DJQ4_LACPN]	7.02216	10.06	1	2	2	3	2.30905e+07	179	19.7646	9.31982
	A2	Sequence	# PSMs	# Proteins	# Protein Groups	Protein Group Accessions	Modifications	ΔCn	Area	XCorr	Charge	MH+ [Da]	ΔM [ppm]	RT [min]	# Missed Cleavages
	High	VAGAqnLTKLnIK	1	1	1	A0A387DJQ4	Q5(Deamidated); N6(Deamidated); N11(Deamidated)	0	2.30905e+07	2.79986	2	1372.78	8.23097	49.1075	1
	High	VAGAQNLTKLNIK	1	1	1	A0A387DJQ4		0	0	2.20602	2	1369.83	12.0072	46.0015	1
	High	EnTARVAGAQNLTKLNIK	1	1	1	A0A387DJQ4	N2(Deamidated)	0	0	2.01628	2	1942.06	-4.4022	69.6625	2
A0A1S0RZ36	Capsid protein OS=Lactobacillus plantarum OX=1590 GN=AVR82_00530 PE=4 SV=1 - [A0A1S0RZ36_LACPN]	7.0195	3.54	1	1	1	3		508	56.8732	4.83057
	A2	Sequence	# PSMs	# Proteins	# Protein Groups	Protein Group Accessions	Modifications	ΔCn	Area	XCorr	Charge	MH+ [Da]	ΔM [ppm]	RT [min]	# Missed Cleavages
	High	DKqLEEDAKVLAIGALSK	3	1	1	A0A1S0RZ36	Q3(Deamidated)	0	0	2.48379	2	1929.03	-12.7851	31.5416	2
A0A0M0CIY6	ADP-ribose diphosphatase OS=Lactobacillus plantarum OX=1590 GN=AMBR_LLDLPDMO_01269 PE=3 SV=1 - [A0A0M0CIY6_LACPN]	7.00652	7.07	5	1	1	4	1.31763e+07	184	20.4784	4.86865
	A2	Sequence	# PSMs	# Proteins	# Protein Groups	Protein Group Accessions	Modifications	ΔCn	Area	XCorr	Charge	MH+ [Da]	ΔM [ppm]	RT [min]	# Missed Cleavages
	High	QLVYqGGLVqVER	2	5	1	A0A0M0CIY6	Q5(Deamidated); Q10(Deamidated)	0	8.17207e+06	2.70091	2	1490.77	-11.2407	59.2242	0
	High	qLVYqGGLVqVER	2	5	1	A0A0M0CIY6	Q1(Deamidated); Q5(Deamidated); Q10(Deamidated)	0	1.31763e+07	2.15804	2	1491.76	-5.26445	59.0941	0
A0A5E9JS64	Prophage Lp2 protein 23 OS=Lactobacillus plantarum OX=1590 GN=DM37_06100 PE=4 SV=1 - [A0A5E9JS64_LACPN]	6.97276	8.43	5	1	1	3	1.75858e+07	166	19.2867	6.63916
	A2	Sequence	# PSMs	# Proteins	# Protein Groups	Protein Group Accessions	Modifications	ΔCn	Area	XCorr	Charge	MH+ [Da]	ΔM [ppm]	RT [min]	# Missed Cleavages
	High	ELADSTAMELnRVK	3	5	1	A0A5E9JS64	N11(Deamidated)	0	1.75858e+07	2.39504	2	1577.79	6.6193	48.9813	1
A0A0R2GGP0	Divalent metal cation transporter MntH OS=Lactobacillus plantarum OX=1590 GN=mntH PE=3 SV=1 - [A0A0R2GGP0_LACPN]	6.944	6.6	11	2	2	4	38908490	530	57.1748	8.88037
	A2	Sequence	# PSMs	# Proteins	# Protein Groups	Protein Group Accessions	Modifications	ΔCn	Area	XCorr	Charge	MH+ [Da]	ΔM [ppm]	RT [min]	# Missed Cleavages
	High	LGIVSqMDLAQAIR	2	11	1	A0A0R2GGP0	Q6(Deamidated)	0	38908490	2.49069	2	1515.81	-8.47786	103.706	0
	High	LIEYANGPSLEEINGTIEVPK	2	10	1	A0A0R2GGP0		0	0	2.16504	2	2286.22	13.0718	105.145	0
T5JHR3	LysR family transcriptional regulator OS=Lactobacillus plantarum EGD-AQ4 OX=1382301 GN=N692_02840 PE=3 SV=1 - [T5JHR3_LACPN]	6.93155	5.25	1	1	1	3	6.63669e+08	305	34.6021	6.85889
	A2	Sequence	# PSMs	# Proteins	# Protein Groups	Protein Group Accessions	Modifications	ΔCn	Area	XCorr	Charge	MH+ [Da]	ΔM [ppm]	RT [min]	# Missed Cleavages
	High	LVIGSIPVSGqYnIAK	3	1	1	T5JHR3	Q11(Deamidated); N13(Deamidated)	0	6.63669e+08	2.44316	2	1660.93	8.5337	89.6271	0
T5JNG7	Uncharacterized protein OS=Lactobacillus plantarum EGD-AQ4 OX=1382301 GN=N692_08920 PE=4 SV=1 - [T5JNG7_LACPN]	6.89112	33.96	1	1	1	5	32784580	53	5.99919	9.83252
	A2	Sequence	# PSMs	# Proteins	# Protein Groups	Protein Group Accessions	Modifications	ΔCn	Area	XCorr	Charge	MH+ [Da]	ΔM [ppm]	RT [min]	# Missed Cleavages
	High	mnSKcAGqISRInQLPIR	5	1	1	T5JNG7	M1(Oxidation); N2(Deamidated); C5(Carbamidomethyl); Q8(Deamidated); N13(Deamidated)	0	32784580	2.17883	2	2105.04	-1.61854	86.0433	2
A0A162ERF7	Uncharacterized protein OS=Lactobacillus plantarum OX=1590 GN=AVR82_16490 PE=4 SV=1 - [A0A162ERF7_LACPN]	6.88555	16.27	5	2	2	4	3.98078e+07	166	19.3478	9.05615
	A2	Sequence	# PSMs	# Proteins	# Protein Groups	Protein Group Accessions	Modifications	ΔCn	Area	XCorr	Charge	MH+ [Da]	ΔM [ppm]	RT [min]	# Missed Cleavages
	High	mIETDIqAnqLRQH	3	5	1	A0A162ERF7	M1(Oxidation); Q7(Deamidated); N9(Deamidated); Q10(Deamidated)	0	63254860	2.38134	2	1715.81	12.5276	95.0582	1
	High	LDTYNQKRVAELK	1	5	1	A0A162ERF7		0	1.63608e+07	2.00609	2	1577.86	-2.37908	143.663	2
A0A0R2GHF0	Exopolysaccharide biosynthesis protein OS=Lactobacillus plantarum OX=1590 GN=IV39_GL003151 PE=4 SV=1 - [A0A0R2GHF0_LACPN]	6.869	7.39	1	1	1	3	2.12613e+07	257	28.2643	10.1694
	A2	Sequence	# PSMs	# Proteins	# Protein Groups	Protein Group Accessions	Modifications	ΔCn	Area	XCorr	Charge	MH+ [Da]	ΔM [ppm]	RT [min]	# Missed Cleavages
	High	ASATIANqIARSFKnqVVK	3	1	1	A0A0R2GHF0	Q8(Deamidated); N15(Deamidated); Q16(Deamidated)	0	2.12613e+07	2.44586	2	2049.08	-7.09287	119.728	2
A0A1W6NP22	Pyruvate oxidase OS=Lactobacillus plantarum OX=1590 GN=BIZ32_03415 PE=3 SV=1 - [A0A1W6NP22_LACPN]	6.86276	8.29	13	3	3	3	4.40356e+07	579	63.475	5.31299
	A2	Sequence	# PSMs	# Proteins	# Protein Groups	Protein Group Accessions	Modifications	ΔCn	Area	XCorr	Charge	MH+ [Da]	ΔM [ppm]	RT [min]	# Missed Cleavages
	High	AAKSPMIYFGVGAKDSAEELK	1	1	1	A0A1W6NP22		0	77972982	2.56604	3	2212.16	12.4895	79.7837	2
	High	FKmPLVSSVLAK	1	13	1	A0A1W6NP22	M3(Oxidation)	0	0	2.23125	2	1335.78	6.76932	46.9118	1
	High	qAYAHnGVAVLTIPK	1	12	1	A0A1W6NP22	Q1(Deamidated); N6(Deamidated)	0	1.00983e+07	2.06546	2	1583.82	-13.579	77.4343	0
A0A484I854	Usp domain-containing protein OS=Lactobacillus plantarum OX=1590 GN=LAP9492_03045 PE=4 SV=1 - [A0A484I854_LACPN]	6.85071	37.5	1	1	1	3	60152562	48	5.45283	6.78564
	A2	Sequence	# PSMs	# Proteins	# Protein Groups	Protein Group Accessions	Modifications	ΔCn	Area	XCorr	Charge	MH+ [Da]	ΔM [ppm]	RT [min]	# Missed Cleavages
	High	HAINEAIqYETETVLMNK	3	1	1	A0A484I854	Q8(Deamidated)	0	60152562	2.68741	3	2105.05	12.081	85.7091	0
A0A162G7N3	Uncharacterized protein OS=Lactobacillus plantarum OX=1590 GN=Nizo2891_1630 PE=4 SV=1 - [A0A162G7N3_LACPN]	6.81314	3.8	1	1	1	3	308763046	368	41.7065	9.89111
	A2	Sequence	# PSMs	# Proteins	# Protein Groups	Protein Group Accessions	Modifications	ΔCn	Area	XCorr	Charge	MH+ [Da]	ΔM [ppm]	RT [min]	# Missed Cleavages
	High	mLVLLTAVVSGcRK	2	1	1	A0A162G7N3	M1(Oxidation); C12(Carbamidomethyl)	0	308763046	2.42654	2	1562.88	2.3494	55.0838	1
	High	MLVLLTAVVSGcRK	1	1	1	A0A162G7N3	C12(Carbamidomethyl)	0	2.24307e+07	2.12806	2	1546.89	4.6893	55.5011	1
A0A162HIJ5	D-serine/D-alanine/glycine transporter OS=Lactobacillus plantarum OX=1590 GN=Lp19_0599 PE=4 SV=1 - [A0A162HIJ5_LACPN]	6.79872	5.35	15	1	1	3	534797972	299	33.0455	9.65674
	A2	Sequence	# PSMs	# Proteins	# Protein Groups	Protein Group Accessions	Modifications	ΔCn	Area	XCorr	Charge	MH+ [Da]	ΔM [ppm]	RT [min]	# Missed Cleavages
	High	MKITNADGTIRALSNR	3	15	1	A0A162HIJ5		0	534797972	2.41741	2	1760.95	5.18758	93.2656	2
A0A410M0H6	Uncharacterized protein OS=Lactobacillus plantarum OX=1590 GN=EQJ86_12135 PE=4 SV=1 - [A0A410M0H6_LACPN]	6.79252	1.69	1	1	1	5	3.36539e+07	886	101.92	5.68115
	A2	Sequence	# PSMs	# Proteins	# Protein Groups	Protein Group Accessions	Modifications	ΔCn	Area	XCorr	Charge	MH+ [Da]	ΔM [ppm]	RT [min]	# Missed Cleavages
	High	SLKETREnMNAVQIK	5	1	1	A0A410M0H6	N8(Deamidated)	0	3.36539e+07	2.33342	2	1761.93	5.46316	51.8314	2
A0A162F1D5	Isopentenyl-diphosphate delta-isomerase OS=Lactobacillus plantarum OX=1590 GN=fni PE=3 SV=1 - [A0A162F1D5_LACPN]	6.77885	4.31	11	1	1	3	1.81821e+08	348	37.9555	6.15088
	A2	Sequence	# PSMs	# Proteins	# Protein Groups	Protein Group Accessions	Modifications	ΔCn	Area	XCorr	Charge	MH+ [Da]	ΔM [ppm]	RT [min]	# Missed Cleavages
	High	ILLSPELVNYKqSIK	1	11	1	A0A162F1D5	Q12(Deamidated)	0	0	2.36554	2	1746	-3.29683	124.437	1
	High	ILLSPELVNYKQSIK	2	11	1	A0A162F1D5		0	1.81821e+08	2.30935	2	1745.01	-7.84159	124.451	1
A0A199QFH1	UvrABC system protein B OS=Lactobacillus plantarum OX=1590 GN=uvrB PE=3 SV=1 - [A0A199QFH1_LACPN]	6.77149	3.45	1	1	1	3	3.24612e+07	667	75.9837	5.17334
	A2	Sequence	# PSMs	# Proteins	# Protein Groups	Protein Group Accessions	Modifications	ΔCn	Area	XCorr	Charge	MH+ [Da]	ΔM [ppm]	RT [min]	# Missed Cleavages
	High	qLTAGIEAGEKEqILLGATGTGK	2	1	1	A0A199QFH1	Q1(Deamidated); Q13(Deamidated)	0	3.24612e+07	2.4063	2	2287.24	14.1139	105.243	1
	High	qLTAGIEAGEKEQILLGATGTGK	1	1	1	A0A199QFH1	Q1(Deamidated)	0	0	2.25072	2	2286.22	0.828189	112.335	1
A0A165S7E5	Uncharacterized protein OS=Lactobacillus plantarum OX=1590 GN=Lp19_0499 PE=4 SV=1 - [A0A165S7E5_LACPN]	6.7684	6.49	1	1	1	3		308	35.1356	8.73389
	A2	Sequence	# PSMs	# Proteins	# Protein Groups	Protein Group Accessions	Modifications	ΔCn	Area	XCorr	Charge	MH+ [Da]	ΔM [ppm]	RT [min]	# Missed Cleavages
	High	LQLLcTAGIALLPLLFGLSR	3	1	1	A0A165S7E5	C5(Carbamidomethyl)	0	0	2.7234	3	2169.28	0.575077	139.096	0
A0A199QLA1	Daunorubicin resistance protein DrrC OS=Lactobacillus plantarum OX=1590 GN=A0U96_13955 PE=4 SV=1 - [A0A199QLA1_LACPN]	6.76015	2.78	1	1	1	2	1.00005e+07	755	82.226	8.44092
	A2	Sequence	# PSMs	# Proteins	# Protein Groups	Protein Group Accessions	Modifications	ΔCn	Area	XCorr	Charge	MH+ [Da]	ΔM [ppm]	RT [min]	# Missed Cleavages
	High	KGTVYLLDEPTAGLHLKDTQR	1	1	1	A0A199QLA1		0	1.00005e+07	3.77462	3	2355.29	8.30845	88.1084	2
	High	KGTVYLLDEPTAGLHLKDTqR	1	1	1	A0A199QLA1	Q20(Deamidated)	0	0	2.98553	3	2356.28	10.8663	88.2506	2
A0A2S3U588	Dephospho-CoA kinase OS=Lactobacillus plantarum subsp. plantarum OX=337330 GN=S101258_01799 PE=3 SV=1 - [A0A2S3U588_LACPN]	6.7504	11.71	7	1	1	3	1.36174e+07	111	11.8394	9.24658
	A2	Sequence	# PSMs	# Proteins	# Protein Groups	Protein Group Accessions	Modifications	ΔCn	Area	XCorr	Charge	MH+ [Da]	ΔM [ppm]	RT [min]	# Missed Cleavages
	High	LLATKLPIVDADK	3	7	1	A0A2S3U588		0	1.36174e+07	2.22836	2	1396.85	7.3699	124.848	1
A0A165PKU8	Functional role page for Anaerobic nitric oxidereductase transcription regulator NorR OS=Lactobacillus plantarum OX=1590 GN=Nizo2891_2858 PE=4 SV=1 - [A0A165PKU8_LACPN]	6.72756	2.02	1	1	1	4	2.06737e+07	842	95.9475	8.85107
	A2	Sequence	# PSMs	# Proteins	# Protein Groups	Protein Group Accessions	Modifications	ΔCn	Area	XCorr	Charge	MH+ [Da]	ΔM [ppm]	RT [min]	# Missed Cleavages
	High	IAFIImFLQqqANQINK	3	1	1	A0A165PKU8	M6(Oxidation); Q10(Deamidated); Q11(Deamidated)	0	20368992	2.54878	2	2038.09	8.46987	83.8236	0
	High	IAFIImFLQQqANQINK	1	1	1	A0A165PKU8	M6(Oxidation); Q11(Deamidated)	0.0558	2.06737e+07	2.02792	2	2037.09	0.747365	83.9564	0
A0A199QI65	Peptide ABC transporter substrate-binding protein OS=Lactobacillus plantarum OX=1590 GN=A0U96_06290 PE=4 SV=1 - [A0A199QI65_LACPN]	6.72254	2.38	1	1	1	5	8.30931e+07	547	60.2366	9.5835
	A2	Sequence	# PSMs	# Proteins	# Protein Groups	Protein Group Accessions	Modifications	ΔCn	Area	XCorr	Charge	MH+ [Da]	ΔM [ppm]	RT [min]	# Missed Cleavages
	High	LMGFInFFPQnEK	5	1	1	A0A199QI65	N6(Deamidated); N11(Deamidated)	0	8.30931e+07	2.17057	2	1586.74	-11.69	120.545	0
A0A165VCL5	PS_pyruv_trans domain-containing protein OS=Lactobacillus plantarum OX=1590 GN=Nizo1839_2633 PE=4 SV=1 - [A0A165VCL5_LACPN]	6.71028	3.59	1	1	1	3	2.64253e+07	362	40.9261	6.81494
	A2	Sequence	# PSMs	# Proteins	# Protein Groups	Protein Group Accessions	Modifications	ΔCn	Area	XCorr	Charge	MH+ [Da]	ΔM [ppm]	RT [min]	# Missed Cleavages
	High	EKGIGNVLYNVKK	3	1	1	A0A165VCL5		0	2.64253e+07	2.29856	2	1461.86	8.93731	32.8901	2
A0A151G7E1	Uncharacterized protein OS=Lactobacillus plantarum OX=1590 GN=AYO51_16215 PE=4 SV=1 - [A0A151G7E1_LACPN]	6.68793	10.24	2	1	1	4	28479127	205	23.2079	9.77393
	A2	Sequence	# PSMs	# Proteins	# Protein Groups	Protein Group Accessions	Modifications	ΔCn	Area	XCorr	Charge	MH+ [Da]	ΔM [ppm]	RT [min]	# Missed Cleavages
	High	TYQNNKDKSPAELSFNTVVTK	1	2	1	A0A151G7E1		0	0	2.32916	2	2384.19	-7.48994	103.091	2
	High	TYqNNKDKSPAELSFNTVVTK	3	2	1	A0A151G7E1	Q3(Deamidated)	0	28479127	2.11693	2	2385.18	-6.31275	102.683	2
A0A162DTV9	Chromosome partitioning protein ParB OS=Lactobacillus plantarum OX=1590 GN=Nizo1839_1513 PE=3 SV=1 - [A0A162DTV9_LACPN]	6.67907	6.36	2	1	1	4	42909952	283	31.5399	9.0415
	A2	Sequence	# PSMs	# Proteins	# Protein Groups	Protein Group Accessions	Modifications	ΔCn	Area	XCorr	Charge	MH+ [Da]	ΔM [ppm]	RT [min]	# Missed Cleavages
	High	HGRALLNLAVDQQAAVLK	2	2	1	A0A162DTV9		0	0	2.3847	2	1917.13	12.8629	144.144	1
	High	HGRALLNLAVDqQAAVLK	2	2	1	A0A162DTV9	Q12(Deamidated)	0	42909952	2.15375	2	1918.11	13.998	129.949	1
A0A1W6NSX5	Oxidoreductase OS=Lactobacillus plantarum OX=1590 GN=BIZ32_11635 PE=4 SV=1 - [A0A1W6NSX5_LACPN]	6.66215	8.96	1	1	1	4	1.52542e+08	212	23.4051	5.19873
	A2	Sequence	# PSMs	# Proteins	# Protein Groups	Protein Group Accessions	Modifications	ΔCn	Area	XCorr	Charge	MH+ [Da]	ΔM [ppm]	RT [min]	# Missed Cleavages
	High	qTVAqFVVNLLAGKGDYHR	4	1	1	A0A1W6NSX5	Q1(Deamidated); Q5(Deamidated)	0	1.52542e+08	3.30149	2	2118.11	5.43376	42.8391	1
A0A165NWI2	GMP reductase OS=Lactobacillus plantarum OX=1590 GN=DM37_09170 PE=4 SV=1 - [A0A165NWI2_LACPN]	6.65744	3.92	9	1	1	3	526002531	383	39.8804	5.90967
	A2	Sequence	# PSMs	# Proteins	# Protein Groups	Protein Group Accessions	Modifications	ΔCn	Area	XCorr	Charge	MH+ [Da]	ΔM [ppm]	RT [min]	# Missed Cleavages
	High	nLSIEAqAEEVKKIK	3	9	1	A0A165NWI2	N1(Deamidated); Q7(Deamidated)	0	526002531	2.17513	2	1701.93	4.33652	73.4717	2
A0A199QKM0	Cell surface protein OS=Lactobacillus plantarum OX=1590 GN=A0U96_03310 PE=4 SV=1 - [A0A199QKM0_LACPN]	6.65041	7.39	1	1	1	3	697763128	203	22.6507	9.72998
	A2	Sequence	# PSMs	# Proteins	# Protein Groups	Protein Group Accessions	Modifications	ΔCn	Area	XCorr	Charge	MH+ [Da]	ΔM [ppm]	RT [min]	# Missed Cleavages
	High	LAqYSAISIRVSIKK	3	1	1	A0A199QKM0	Q3(Deamidated)	0	697763128	2.33579	2	1677.97	-9.70752	76.064	2
A0A162GF11	Primosomal protein N' OS=Lactobacillus plantarum OX=1590 GN=priA PE=3 SV=1 - [A0A162GF11_LACPN]	6.63993	8.57	14	2	3	4	1.74436e+07	805	90.0427	9.12939
	A2	Sequence	# PSMs	# Proteins	# Protein Groups	Protein Group Accessions	Modifications	ΔCn	Area	XCorr	Charge	MH+ [Da]	ΔM [ppm]	RT [min]	# Missed Cleavages
	High	AAVGQVRAGATQQLAVLQGLLTLNGEqLSqKAFcTR	1	6	1	A0A162GF11	Q27(Deamidated); Q30(Deamidated); C34(Carbamidomethyl)	0	9538370	2.54399	3	3800.05	9.09856	140.292	2
	High	ASERTFqLLTQVSGRAGR	2	15	2	A0A162GF11;T5JWS6	Q7(Deamidated)	0	5.44168e+06	2.07887	2	1978.05	0.369814	102.543	2
	High	TQTVVKAALTNEALK	1	2	1	A0A162GF11		0	37350627	2.01706	2	1586.89	-14.7498	48.2509	1
T5JVV1	Riboflavin biosynthesis protein OS=Lactobacillus plantarum EGD-AQ4 OX=1382301 GN=N692_10265 PE=3 SV=1 - [T5JVV1_LACPN]	6.62883	5.72	1	1	1	3	111393248	332	36.6215	6.41748
	A2	Sequence	# PSMs	# Proteins	# Protein Groups	Protein Group Accessions	Modifications	ΔCn	Area	XCorr	Charge	MH+ [Da]	ΔM [ppm]	RT [min]	# Missed Cleavages
	High	FSGADALVEqLKHDEQATR	3	1	1	T5JVV1	Q10(Deamidated)	0	111393248	2.16299	2	2116.02	-4.30304	62.7935	1
A0A2H4PBB8	Prohead protease OS=Lactobacillus phage Lenus OX=2053682 PE=4 SV=1 - [A0A2H4PBB8_9CAUD]	6.62638	7.84	2	1	2	3	21676733	306	33.5436	4.52588
	A2	Sequence	# PSMs	# Proteins	# Protein Groups	Protein Group Accessions	Modifications	ΔCn	Area	XCorr	Charge	MH+ [Da]	ΔM [ppm]	RT [min]	# Missed Cleavages
	High	TVNELFLK	2	2	1	A0A2H4PBB8		0	21676733	2.26614	2	963.56	9.19585	129.219	0
	High	SVSEIVnIKKEGNDLK	1	2	1	A0A2H4PBB8	N7(Deamidated)	0	0	2.2194	2	1773.95	-5.48197	82.916	2
A0A1S0RYV1	Uncharacterized protein OS=Lactobacillus plantarum OX=1590 GN=AVR82_17275 PE=4 SV=1 - [A0A1S0RYV1_LACPN]	6.61878	3.48	3	1	1	2	2.86304e+07	374	42.1701	9.39307
	A2	Sequence	# PSMs	# Proteins	# Protein Groups	Protein Group Accessions	Modifications	ΔCn	Area	XCorr	Charge	MH+ [Da]	ΔM [ppm]	RT [min]	# Missed Cleavages
	High	QLKAFSEQNPAIK	2	3	1	A0A1S0RYV1		0	2.86304e+07	2.94514	2	1473.82	6.46489	36.2669	1
A0A0R2G3U0	PTS family mannose fructose sorbose porter component IID OS=Lactobacillus plantarum OX=1590 GN=IV39_GL000680 PE=4 SV=1 - [A0A0R2G3U0_LACPN]	6.61801	11.31	8	2	2	3	4.81808e+07	274	29.9389	9.12939
	A2	Sequence	# PSMs	# Proteins	# Protein Groups	Protein Group Accessions	Modifications	ΔCn	Area	XCorr	Charge	MH+ [Da]	ΔM [ppm]	RT [min]	# Missed Cleavages
	High	ANGAPIDDVTIQGVK	1	8	1	A0A0R2G3U0		0	8.98152e+07	2.30174	2	1497.78	-9.29927	48.3199	0
	High	mqnGGWAYSLIPAIKK	2	6	1	A0A0R2G3U0	M1(Oxidation); Q2(Deamidated); N3(Deamidated)	0	6.54644e+06	2.26473	2	1794.92	5.65877	138.531	1
A0A199QHJ2	Septation ring formation regulator EzrA OS=Lactobacillus plantarum OX=1590 GN=ezrA PE=3 SV=1 - [A0A199QHJ2_LACPN]	6.61275	7.85	7	3	3	3	9.88982e+07	573	64.1778	4.97021
	A2	Sequence	# PSMs	# Proteins	# Protein Groups	Protein Group Accessions	Modifications	ΔCn	Area	XCorr	Charge	MH+ [Da]	ΔM [ppm]	RT [min]	# Missed Cleavages
	High	LAQSYTLNnGEVERTR	1	6	1	A0A199QHJ2	N9(Deamidated)	0	2.30441e+07	2.45409	2	1851.9	-8.43404	80.9304	1
	High	QVENLNLPGLPK	1	7	1	A0A199QHJ2		0	0	2.08471	2	1321.75	2.76522	84.2626	0
	High	VDPGSYKRIEDSYYANK	1	7	1	A0A199QHJ2		0	1.74752e+08	2.07395	2	2004.99	10.1839	133.688	2
T5K0J9	Glycerol-3-phosphate acyltransferase OS=Lactobacillus plantarum EGD-AQ4 OX=1382301 GN=plsY PE=3 SV=1 - [T5K0J9_LACPN]	6.60843	16.35	1	2	2	3	984372521	208	22.9365	10.2134
	A2	Sequence	# PSMs	# Proteins	# Protein Groups	Protein Group Accessions	Modifications	ΔCn	Area	XCorr	Charge	MH+ [Da]	ΔM [ppm]	RT [min]	# Missed Cleavages
	High	VLGPTAGTIVmAMDILK	2	1	1	T5K0J9	M11(Oxidation)	0	984372521	2.43255	2	1745.94	-6.82728	21.3076	0
	High	GTIAALqPTLLFHMANR	1	1	1	T5K0J9	Q7(Deamidated)	0	0	2.04003	2	1854.99	2.43066	121.933	0
D7V796	Uncharacterized protein OS=Lactobacillus plantarum subsp. plantarum ATCC 14917 = JCM 1149 = CGMCC 1.2437 OX=525338 GN=HMPREF0531_10019 PE=4 SV=1 - [D7V796_LACPN]	6.60558	16.81	10	1	1	3	20855034	119	13.1979	4.70361
	A2	Sequence	# PSMs	# Proteins	# Protein Groups	Protein Group Accessions	Modifications	ΔCn	Area	XCorr	Charge	MH+ [Da]	ΔM [ppm]	RT [min]	# Missed Cleavages
	High	TALnLIDqLPTGETQQTLRR	3	10	1	D7V796	N4(Deamidated); Q8(Deamidated)	0	20855034	2.29213	2	2270.21	4.73831	72.1455	1
T5JUU7	Cystathionine gamma-synthase OS=Lactobacillus plantarum EGD-AQ4 OX=1382301 GN=N692_04670 PE=3 SV=1 - [T5JUU7_LACPN]	6.57831	9.92	1	2	2	4	3.20726e+07	373	40.4317	5.18604
	A2	Sequence	# PSMs	# Proteins	# Protein Groups	Protein Group Accessions	Modifications	ΔCn	Area	XCorr	Charge	MH+ [Da]	ΔM [ppm]	RT [min]	# Missed Cleavages
	High	LHQQEANAqSLVK	2	1	1	T5JUU7	Q9(Deamidated)	0	0	2.34684	2	1466.77	6.14216	28.5488	0
	High	LSVGIENVADLAADLQQALQRASE	1	1	1	T5JUU7		0	0	2.14733	2	2511.27	-13.7364	145.921	1
	High	LHQQEANAQSLVK	1	1	1	T5JUU7		0	3.20726e+07	2.07913	2	1465.77	-0.84431	28.1262	0
A0A199QLS5	ATP-dependent 6-phosphofructokinase OS=Lactobacillus plantarum OX=1590 GN=pfkA PE=3 SV=1 - [A0A199QLS5_LACPN]	6.57019	13.44	3	2	2	2	2.28897e+07	320	34.2203	5.40186
	A2	Sequence	# PSMs	# Proteins	# Protein Groups	Protein Group Accessions	Modifications	ΔCn	Area	XCorr	Charge	MH+ [Da]	ΔM [ppm]	RT [min]	# Missed Cleavages
	High	SNLIVLAEGVMGAQEFVEK	1	3	1	A0A199QLS5		0	3.27891e+07	4.00076	2	2034.08	11.4346	137.41	0
	High	GGLAVGIQNNQLVNHNMLDLFDSK	1	1	1	A0A199QLS5		0	1.29903e+07	2.56943	3	2597.34	11.5892	132.333	0
A0A1W6NV29	Peptide ABC transporter substrate-binding protein OS=Lactobacillus plantarum OX=1590 GN=BIZ32_14610 PE=4 SV=1 - [A0A1W6NV29_LACPN]	6.56491	6.85	1	2	2	5	4.23942e+08	540	59.686	9.65674
	A2	Sequence	# PSMs	# Proteins	# Protein Groups	Protein Group Accessions	Modifications	ΔCn	Area	XCorr	Charge	MH+ [Da]	ΔM [ppm]	RT [min]	# Missed Cleavages
	High	LVSDDTTVAKnIDQFVQAAVK	4	1	1	A0A1W6NV29	N11(Deamidated)	0	4.23942e+08	2.32693	2	2263.19	5.37645	133.767	1
	High	qHLSnAKVTVSAVPSK	1	1	1	A0A1W6NV29	Q1(Deamidated); N5(Deamidated)	0	0	2.00978	2	1667.92	11.384	27.139	1
A0A199QI49	Adhesin OS=Lactobacillus plantarum OX=1590 GN=A0U96_06145 PE=4 SV=1 - [A0A199QI49_LACPN]	6.56294	1.67	1	2	2	3	1.50291e+08	1320	140.575	5.5542
	A2	Sequence	# PSMs	# Proteins	# Protein Groups	Protein Group Accessions	Modifications	ΔCn	Area	XCorr	Charge	MH+ [Da]	ΔM [ppm]	RT [min]	# Missed Cleavages
	High	MLKKDNFGEPK	1	1	1	A0A199QI49		0	282206786	2.21963	2	1306.7	9.96473	42.8747	2
	High	QLAIPNYRFIK	2	1	1	A0A199QI49		0	18374985	2.05945	2	1362.79	0.859686	29.6362	1
A0A151G5Q7	NAD-dependent dehydratase OS=Lactobacillus plantarum OX=1590 GN=AYO51_05030 PE=4 SV=1 - [A0A151G5Q7_LACPN]	6.56058	7.67	15	2	2	3	43721952	339	36.3381	9.33447
	A2	Sequence	# PSMs	# Proteins	# Protein Groups	Protein Group Accessions	Modifications	ΔCn	Area	XCorr	Charge	MH+ [Da]	ΔM [ppm]	RT [min]	# Missed Cleavages
	High	QLLTAGYPVRATLR	1	15	1	A0A151G5Q7		0	12148391	2.39442	2	1558.89	-8.55562	21.8876	1
	High	qLLTAGYPVRATLR	1	15	1	A0A151G5Q7	Q1(Deamidated)	0	60834000	2.09663	2	1559.87	-12.1547	83.7087	1
	High	LTFVALDLTQDK	1	1	1	A0A151G5Q7		0.0048	26609904	2.06953	2	1363.77	14.36	72.9815	0
A0A4Z2KDL8	Transcription antiterminator, BglB family [Lactobacillus plantarum WCFS1] OS=Lactobacillus plantarum OX=1590 GN=AMBR_LLDLPDMO_02072 PE=4 SV=1 - [A0A4Z2KDL8_LACPN]	6.55996	5.78	3	1	1	3	22765953	277	30.7542	6.0874
	A2	Sequence	# PSMs	# Proteins	# Protein Groups	Protein Group Accessions	Modifications	ΔCn	Area	XCorr	Charge	MH+ [Da]	ΔM [ppm]	RT [min]	# Missed Cleavages
	High	AAKGIVITnRVYWEIK	2	3	1	A0A4Z2KDL8	N9(Deamidated)	0	22765953	2.39019	2	1862.05	-1.84252	118.559	2
	High	AAKGIVITNRVYWEIK	1	3	1	A0A4Z2KDL8		0	7.74993e+06	2.13757	2	1861.08	6.22809	118.209	2
A0A1E3KN76	1,4-alpha-glucan branching enzyme OS=Lactobacillus plantarum OX=1590 GN=glgB PE=3 SV=1 - [A0A1E3KN76_LACPN]	6.55433	2.74	14	1	1	3	83891868	474	54.3735	6.65381
	A2	Sequence	# PSMs	# Proteins	# Protein Groups	Protein Group Accessions	Modifications	ΔCn	Area	XCorr	Charge	MH+ [Da]	ΔM [ppm]	RT [min]	# Missed Cleavages
	High	FQITTPTGQVQLK	3	14	1	A0A1E3KN76		0	83891868	2.01688	2	1460.82	9.04346	78.0304	0
A0A165PRI1	Transcriptional regulator OS=Lactobacillus plantarum OX=1590 GN=Nizo2891_2527 PE=4 SV=1 - [A0A165PRI1_LACPN]	6.53184	6.53	5	2	2	3	15771216	398	43.3171	6.0874
	A2	Sequence	# PSMs	# Proteins	# Protein Groups	Protein Group Accessions	Modifications	ΔCn	Area	XCorr	Charge	MH+ [Da]	ΔM [ppm]	RT [min]	# Missed Cleavages
	High	LAFIINVVLDEDKK	2	5	1	A0A165PRI1		0	0	2.31536	2	1616.9	-13.5401	107.753	1
	High	EGGTIIMVAGAR	1	5	1	A0A165PRI1		0	15771216	2.00489	2	1174.62	-6.98482	68.6062	0
A0A2K9VD63	Uncharacterized protein OS=Lactobacillus phage Semele OX=2079433 PE=4 SV=1 - [A0A2K9VD63_9CAUD]	6.52463	12.61	1	1	1	3	9.16125e+07	119	14.0152	6.56592
	A2	Sequence	# PSMs	# Proteins	# Protein Groups	Protein Group Accessions	Modifications	ΔCn	Area	XCorr	Charge	MH+ [Da]	ΔM [ppm]	RT [min]	# Missed Cleavages
	High	MTFNEALqRLLDGKR	1	1	1	A0A2K9VD63	Q8(Deamidated)	0	9.34728e+06	2.30056	2	1792.94	1.10066	85.1869	2
	High	MTFnEALqRLLDGKR	1	1	1	A0A2K9VD63	N4(Deamidated); Q8(Deamidated)	0	4.46097e+06	2.17412	2	1793.93	4.15812	83.8445	2
	High	MTFNEALQRLLDGKR	1	1	1	A0A2K9VD63		0	9.16125e+07	2.04995	2	1791.94	-6.45622	88.3704	2
T5JHP3	MFS transporter OS=Lactobacillus plantarum EGD-AQ4 OX=1382301 GN=N692_02725 PE=4 SV=1 - [T5JHP3_LACPN]	6.5113	3.93	1	1	1	8	2.90857e+07	407	44.0551	9.62744
	A2	Sequence	# PSMs	# Proteins	# Protein Groups	Protein Group Accessions	Modifications	ΔCn	Area	XCorr	Charge	MH+ [Da]	ΔM [ppm]	RT [min]	# Missed Cleavages
	High	FADQTqKKTNWLISTK	8	1	1	T5JHP3	Q6(Deamidated)	0	2.90857e+07	2.22624	2	1910	-2.04445	140.168	2
A0A151G257	DNA topoisomerase 4 subunit A OS=Lactobacillus plantarum OX=1590 GN=parC PE=3 SV=1 - [A0A151G257_LACPN]	6.50387	5.27	14	3	3	3	1.16569e+07	816	91.6717	6.771
	A2	Sequence	# PSMs	# Proteins	# Protein Groups	Protein Group Accessions	Modifications	ΔCn	Area	XCorr	Charge	MH+ [Da]	ΔM [ppm]	RT [min]	# Missed Cleavages
	High	TILTAYLEHQR	1	11	1	A0A151G257		0	1.16569e+07	2.27195	2	1344.74	6.65425	50.8254	0
	High	ELKAVqKAYPTSR	1	12	1	A0A151G257	Q6(Deamidated)	0.0179	0	2.18567	2	1491.8	-10.672	56.0361	2
	High	YTEARLSKIAGEMLQDIDK	1	12	1	A0A151G257		0	0	2.04625	2	2181.1	-10.4023	105.211	2
D7V871	MMPL family protein OS=Lactobacillus plantarum subsp. plantarum ATCC 14917 = JCM 1149 = CGMCC 1.2437 OX=525338 GN=HMPREF0531_10348 PE=4 SV=1 - [D7V871_LACPN]	6.50251	3.23	21	2	3	3	1.14011e+08	1299	135.679	9.49561
	A2	Sequence	# PSMs	# Proteins	# Protein Groups	Protein Group Accessions	Modifications	ΔCn	Area	XCorr	Charge	MH+ [Da]	ΔM [ppm]	RT [min]	# Missed Cleavages
	High	KLADGADEVSSGLnTLnGK	1	9	1	D7V871	N14(Deamidated); N17(Deamidated)	0	5.29925e+07	2.40116	2	1890.92	-5.20074	45.2361	1
	High	LTIVLNENPSSK	1	22	2	D7V871;T5JRJ1		0	2.72801e+08	2.09242	2	1314.72	-4.39838	39.4871	0
	High	qLSNLQQLAKK	1	2	1	D7V871	Q1(Deamidated)	0	1.62395e+07	2.00892	2	1271.74	8.85579	68.7265	1
A0A1S0RZL6	Nickase OS=Lactobacillus plantarum OX=1590 GN=AVR82_17290 PE=4 SV=1 - [A0A1S0RZL6_LACPN]	6.4986	4.22	26	2	2	5		687	80.3321	9.11475
	A2	Sequence	# PSMs	# Proteins	# Protein Groups	Protein Group Accessions	Modifications	ΔCn	Area	XCorr	Charge	MH+ [Da]	ΔM [ppm]	RT [min]	# Missed Cleavages
	High	nSTLIKHAVGEDVTK	1	28	1	A0A1S0RZL6	N1(Deamidated)	0	0	2.28011	2	1612.87	10.9906	89.6768	1
	High	NSTLIKHAVGEDVTK	1	28	1	A0A1S0RZL6		0	0	2.11688	2	1611.86	-8.61276	89.9101	1
	High	QNWAASVnQALEQK	3	1	1	A0A1S0RZL6	N8(Deamidated)	0	0	2.10024	2	1587.77	-2.11148	51.2696	0
A0A151G278	Integrase OS=Lactobacillus plantarum OX=1590 GN=AYO51_16295 PE=4 SV=1 - [A0A151G278_LACPN]	6.49346	12.38	9	2	2	3	87108663	307	35.8189	9.99365
	A2	Sequence	# PSMs	# Proteins	# Protein Groups	Protein Group Accessions	Modifications	ΔCn	Area	XCorr	Charge	MH+ [Da]	ΔM [ppm]	RT [min]	# Missed Cleavages
	High	cLnWHTPIEIFLLNLRH	2	9	1	A0A151G278	C1(Carbamidomethyl); N3(Deamidated)	0	87108663	2.23635	2	2177.14	3.74404	137.996	1
	High	LNSEYQAGLAQTDFERKVSQR	1	7	1	A0A151G278		0	0	2.10341	2	2440.2	-8.86097	97.6022	2
A0A162EPP7	Uncharacterized protein OS=Lactobacillus plantarum OX=1590 GN=Lp19_1870 PE=4 SV=1 - [A0A162EPP7_LACPN]	6.47259	7.27	20	3	3	3	1.79021e+08	715	75.9329	9.62744
	A2	Sequence	# PSMs	# Proteins	# Protein Groups	Protein Group Accessions	Modifications	ΔCn	Area	XCorr	Charge	MH+ [Da]	ΔM [ppm]	RT [min]	# Missed Cleavages
	High	GSAGSQSSAKAESAQITKK	1	8	1	A0A162EPP7		0	0	2.38012	2	1835.92	-11.6929	54.4831	2
	High	qSAAPVKHGATSAVKQK	1	12	1	A0A162EPP7	Q1(Deamidated)	0.0372	1.27447e+08	2.06602	2	1708.92	-7.79049	25.6999	2
	High	ASTPSTTVDKVLAnLK	1	18	1	A0A162EPP7	N14(Deamidated)	0	230595184	2.02645	2	1645.91	2.69254	61.0799	1
A0A199QLZ8	Pyridine nucleotide-disulfide oxidoreductase OS=Lactobacillus plantarum OX=1590 GN=A0U96_14220 PE=4 SV=1 - [A0A199QLZ8_LACPN]	6.46644	2.75	1	1	1	3	31164975	400	44.4087	5.57959
	A2	Sequence	# PSMs	# Proteins	# Protein Groups	Protein Group Accessions	Modifications	ΔCn	Area	XCorr	Charge	MH+ [Da]	ΔM [ppm]	RT [min]	# Missed Cleavages
	High	INRQEQTIIVK	3	1	1	A0A199QLZ8		0	31164975	2.26934	2	1341.77	-13.5344	22.4959	1
A0A165R891	Rrf2-linked NADH-flavin reductase OS=Lactobacillus plantarum OX=1590 GN=Lp19_3587 PE=4 SV=1 - [A0A165R891_LACPN]	6.46469	15.35	1	1	2	3	126868063	215	23.0489	5.96045
	A2	Sequence	# PSMs	# Proteins	# Protein Groups	Protein Group Accessions	Modifications	ΔCn	Area	XCorr	Charge	MH+ [Da]	ΔM [ppm]	RT [min]	# Missed Cleavages
	High	LIAQLREQQRPR	2	12	2	A0A0M0CIW9;A0A165R891		0	143564342	2.25684	2	1507.87	-8.50159	33.9635	1
	High	ImIIGTTGMAGSAITKLALER	1	1	1	A0A165R891	M2(Oxidation)	0	110171784	2.00823	2	2163.18	-3.2335	122.549	1
Q2Z1C5	60 kDa heat shock protein (Fragment) OS=Lactobacillus plantarum OX=1590 GN=HSP60 PE=4 SV=1 - [Q2Z1C5_LACPN]	6.45179	11.41	1	1	1	3	7.94139e+07	184	19.67	4.64014
	A2	Sequence	# PSMs	# Proteins	# Protein Groups	Protein Group Accessions	Modifications	ΔCn	Area	XCorr	Charge	MH+ [Da]	ΔM [ppm]	RT [min]	# Missed Cleavages
	High	LIADAmEKVGNDGVITIEESR	3	1	1	Q2Z1C5	M6(Oxidation)	0	7.94139e+07	2.232	2	2276.17	11.0935	111.851	1
F9UKX3	Transketolase, pyrimidine-binding domain OS=Lactobacillus plantarum (strain ATCC BAA-793 / NCIMB 8826 / WCFS1) OX=220668 GN=tkt1B PE=4 SV=1 - [F9UKX3_LACPL]	6.43967	4.92	1	1	1	3	1.30718e+07	305	33.8285	6.93213
	A2	Sequence	# PSMs	# Proteins	# Protein Groups	Protein Group Accessions	Modifications	ΔCn	Area	XCorr	Charge	MH+ [Da]	ΔM [ppm]	RT [min]	# Missed Cleavages
	High	AAFRDELLALAKNDK	3	1	1	F9UKX3		0	1.30718e+07	2.12375	2	1674.91	-7.38215	70.7715	2
A0A1S0RVA0	Uncharacterized protein OS=Lactobacillus plantarum OX=1590 GN=AVR82_08825 PE=4 SV=1 - [A0A1S0RVA0_LACPN]	6.43803	21.77	1	2	2	3	2.30526e+07	124	14.3305	8.03076
	A2	Sequence	# PSMs	# Proteins	# Protein Groups	Protein Group Accessions	Modifications	ΔCn	Area	XCorr	Charge	MH+ [Da]	ΔM [ppm]	RT [min]	# Missed Cleavages
	High	NFPLHLPLDSRTTTR	1	1	1	A0A1S0RVA0		0	1.71563e+07	2.33882	2	1767.96	6.70284	18.9657	1
	High	LVHVVPITTNTK	2	1	1	A0A1S0RVA0		0	2.89489e+07	2.09572	2	1321.8	10.1585	28.9077	0
T5JWS6	Primosomal protein N' OS=Lactobacillus plantarum EGD-AQ4 OX=1382301 GN=priA PE=3 SV=1 - [T5JWS6_LACPN]	6.434	6.58	9	2	3	5	2.36815e+07	805	90.4177	8.85107
	A2	Sequence	# PSMs	# Proteins	# Protein Groups	Protein Group Accessions	Modifications	ΔCn	Area	XCorr	Charge	MH+ [Da]	ΔM [ppm]	RT [min]	# Missed Cleavages
	High	ALKLnDEQQVAVDQITK	2	1	1	T5JWS6	N5(Deamidated)	0	1.61617e+07	2.28524	2	1914.01	-5.32875	102.577	1
	High	ASERTFqLLTQVSGRAGR	2	15	2	A0A162GF11;T5JWS6	Q7(Deamidated)	0	5.44168e+06	2.07887	2	1978.05	0.369814	102.543	2
	High	LQAAGQLDVYYQVKNQAR	1	1	1	T5JWS6		0	49441174	2.06989	2	2065.08	-0.716201	33.2199	1
A0A484I6E3	Alpha-D-kanosaminyltransferase OS=Lactobacillus plantarum OX=1590 GN=kanE PE=4 SV=1 - [A0A484I6E3_LACPN]	6.43146	10.08	1	2	2	3	4.56093e+07	357	40.2721	7.15186
	A2	Sequence	# PSMs	# Proteins	# Protein Groups	Protein Group Accessions	Modifications	ΔCn	Area	XCorr	Charge	MH+ [Da]	ΔM [ppm]	RT [min]	# Missed Cleavages
	High	QYKIPDLDNKNLFVMLK	1	1	1	A0A484I6E3		0	18999733	2.26636	2	2079.12	-5.2333	130.284	2
	High	GmDVFVKAFGmLRqqHPEK	1	1	1	A0A484I6E3	M2(Oxidation); M11(Oxidation); Q14(Deamidated); Q15(Deamidated)	0.0901	0	2.11976	2	2252.07	-7.77484	144.195	2
	High	QYKIPDLDNKnLFVMLK	1	1	1	A0A484I6E3	N11(Deamidated)	0	4.56093e+07	2.04534	2	2080.12	1.98392	130.38	2
A0A0G9F8B9	UvrABC system protein C OS=Lactobacillus plantarum OX=1590 GN=uvrC PE=3 SV=1 - [A0A0G9F8B9_LACPN]	6.42801	5.79	11	2	2	3	8.58592e+06	604	68.5983	9.48096
	A2	Sequence	# PSMs	# Proteins	# Protein Groups	Protein Group Accessions	Modifications	ΔCn	Area	XCorr	Charge	MH+ [Da]	ΔM [ppm]	RT [min]	# Missed Cleavages
	High	KnnVLPREVLVPnGLDK	1	10	1	A0A0G9F8B9	N2(Deamidated); N3(Deamidated); N13(Deamidated)	0	0	2.33006	2	1908.03	-7.87995	144.809	2
	High	FSLAGGGVTPKHYQKGAT	2	10	1	A0A0G9F8B9		0	8.58592e+06	2.02146	2	1818.95	-0.148883	89.281	2
A0A0R2G6P4	Benzene 1,2-dioxygenase OS=Lactobacillus plantarum OX=1590 GN=AVR82_03555 PE=4 SV=1 - [A0A0R2G6P4_LACPN]	6.41486	5.03	5	2	2	4		616	69.6451	5.64307
	A2	Sequence	# PSMs	# Proteins	# Protein Groups	Protein Group Accessions	Modifications	ΔCn	Area	XCorr	Charge	MH+ [Da]	ΔM [ppm]	RT [min]	# Missed Cleavages
	High	qQPRFEVLAAMLDVAR	2	5	1	A0A0R2G6P4	Q1(Deamidated)	0	0	2.19482	2	1844.96	-4.38835	76.4361	1
	High	ALKVVVALADSDVTK	2	3	1	A0A0R2G6P4		0	0	2.13165	2	1528.89	-5.82358	58.4218	1
A0A0M0CDC1	3'-5' exonuclease OS=Lactobacillus plantarum OX=1590 GN=DM37_07065 PE=4 SV=1 - [A0A0M0CDC1_LACPN]	6.41293	4.91	7	1	1	2		326	36.9585	5.99854
	A2	Sequence	# PSMs	# Proteins	# Protein Groups	Protein Group Accessions	Modifications	ΔCn	Area	XCorr	Charge	MH+ [Da]	ΔM [ppm]	RT [min]	# Missed Cleavages
	High	FLAINFQDTSGEISGK	1	7	1	A0A0M0CDC1		0	0	4.0333	2	1726.84	-12.965	92.5627	0
	High	FLAInFQDTSGEISGK	1	7	1	A0A0M0CDC1	N5(Deamidated)	0.2788	0	2.37962	2	1727.86	4.48857	93.1285	0
T5JVY6	Glycine/betaine ABC transporter ATP-binding protein OS=Lactobacillus plantarum EGD-AQ4 OX=1382301 GN=N692_01320 PE=4 SV=1 - [T5JVY6_LACPN]	6.40427	8.54	6	2	2	3	1.79128e+07	398	44.446	5.32568
	A2	Sequence	# PSMs	# Proteins	# Protein Groups	Protein Group Accessions	Modifications	ΔCn	Area	XCorr	Charge	MH+ [Da]	ΔM [ppm]	RT [min]	# Missed Cleavages
	High	RqVGYVIqNIGLmPHmTIR	1	1	1	T5JVY6	Q2(Deamidated); Q8(Deamidated); M13(Oxidation); M16(Oxidation)	0	0	2.03528	2	2260.15	-3.02935	135.737	1
	High	RVDSLLVTDEAGILK	2	6	1	T5JVY6		0	1.79128e+07	2.0229	2	1628.93	6.63839	138.432	1
A0A0N9MX31	Replication protein OS=Lactobacillus plantarum OX=1590 GN=rep PE=4 SV=1 - [A0A0N9MX31_LACPN]	6.39505	4.72	1	1	1	3	1.0265e+07	318	37.3804	9.45166
	A2	Sequence	# PSMs	# Proteins	# Protein Groups	Protein Group Accessions	Modifications	ΔCn	Area	XCorr	Charge	MH+ [Da]	ΔM [ppm]	RT [min]	# Missed Cleavages
	High	NSSQLKqIIAEAVSR	3	1	1	A0A0N9MX31	Q7(Deamidated)	0	1.0265e+07	2.07701	2	1644.88	-6.05387	43.4614	1
A0A410M0L4	Uncharacterized protein OS=Lactobacillus plantarum OX=1590 GN=EQJ86_13370 PE=4 SV=1 - [A0A410M0L4_LACPN]	6.39429	8.72	1	1	1	3	1.74527e+08	172	19.5681	8.85107
	A2	Sequence	# PSMs	# Proteins	# Protein Groups	Protein Group Accessions	Modifications	ΔCn	Area	XCorr	Charge	MH+ [Da]	ΔM [ppm]	RT [min]	# Missed Cleavages
	High	YNNPDEVIAYQTLVR	2	1	1	A0A410M0L4		0	1.74527e+08	2.10474	2	1794.92	12.3129	138.066	0
	High	YNNPDEVIAYqTLVR	1	1	1	A0A410M0L4	Q11(Deamidated)	0	0	2.06923	2	1795.89	0.950884	137.944	0
A0A1W6NVJ1	Uncharacterized protein OS=Lactobacillus plantarum OX=1590 GN=BIZ32_14975 PE=4 SV=1 - [A0A1W6NVJ1_LACPN]	6.38774	4.68	1	2	2	4	23762249	705	78.7148	8.49951
	A2	Sequence	# PSMs	# Proteins	# Protein Groups	Protein Group Accessions	Modifications	ΔCn	Area	XCorr	Charge	MH+ [Da]	ΔM [ppm]	RT [min]	# Missed Cleavages
	High	QSSQAKVIqKQAQATR	1	1	1	A0A1W6NVJ1	Q9(Deamidated)	0	19037669	2.18312	2	1772.94	-9.87738	82.0808	2
	High	QSSqAKVIqKQAQATR	1	1	1	A0A1W6NVJ1	Q4(Deamidated); Q9(Deamidated)	0.0315	0	2.14531	2	1773.95	2.37282	82.916	2
	High	QVTKLqGKIADQSSALK	2	1	1	A0A1W6NVJ1	Q6(Deamidated)	0	28486829	2.0574	2	1816.02	0.183128	129.053	2
A0A494RYN0	L-asparaginase OS=Lactobacillus plantarum subsp. argentoratensis OX=271881 GN=LPL03_05910 PE=4 SV=1 - [A0A494RYN0_LACPN]	6.36874	4.01	2	1	1	2	9.62696e+06	324	34.4246	5.05908
	A2	Sequence	# PSMs	# Proteins	# Protein Groups	Protein Group Accessions	Modifications	ΔCn	Area	XCorr	Charge	MH+ [Da]	ΔM [ppm]	RT [min]	# Missed Cleavages
	High	LLDMqIPVVLVSR	2	2	1	A0A494RYN0	Q5(Deamidated)	0	9.62696e+06	3.34869	2	1483.84	-11.2389	128.69	0
A0A165MUA5	Type I restriction enzyme R Protein OS=Lactobacillus plantarum OX=1590 GN=Nizo2802_2544 PE=3 SV=1 - [A0A165MUA5_LACPN]	6.34971	2.94	4	2	2	3	405675284	1055	120.24	7.06396
	A2	Sequence	# PSMs	# Proteins	# Protein Groups	Protein Group Accessions	Modifications	ΔCn	Area	XCorr	Charge	MH+ [Da]	ΔM [ppm]	RT [min]	# Missed Cleavages
	High	LqqNDGKVLVTSIqK	1	4	1	A0A165MUA5	Q2(Deamidated); Q3(Deamidated); Q14(Deamidated)	0	24809993	2.17626	2	1673.89	-6.05397	59.859	1
	High	LQNRELKQEGQIVTFR	1	4	1	A0A165MUA5		0	786540575	2.09656	2	1959.06	-8.31148	136.248	2
	High	LQNRELKqEGQIVTFR	1	4	1	A0A165MUA5	Q8(Deamidated)	0	0	2.07689	2	1960.06	-1.77164	137.132	2
A0A3Q8HXS3	Uncharacterized protein OS=Lactobacillus phage Dionysus OX=2315484 PE=4 SV=1 - [A0A3Q8HXS3_9CAUD]	6.34882	16.67	1	1	1	3	2.28438e+06	84	9.45095	8.68994
	A2	Sequence	# PSMs	# Proteins	# Protein Groups	Protein Group Accessions	Modifications	ΔCn	Area	XCorr	Charge	MH+ [Da]	ΔM [ppm]	RT [min]	# Missed Cleavages
	High	MKLDInVLnLLLNK	1	1	1	A0A3Q8HXS3	N6(Deamidated); N9(Deamidated)	0	0	2.17552	2	1642.94	-3.35657	117.551	1
	High	mKLDINVLnLLLnK	1	1	1	A0A3Q8HXS3	M1(Oxidation); N9(Deamidated); N13(Deamidated)	0	0	2.16418	2	1658.96	11.5142	104.449	1
	High	mKLDINVLNLLLnK	1	1	1	A0A3Q8HXS3	M1(Oxidation); N13(Deamidated)	0	2.28438e+06	2.00913	2	1657.94	-9.8264	115.065	1
D7V7H2	NlpC/P60 family protein OS=Lactobacillus plantarum subsp. plantarum ATCC 14917 = JCM 1149 = CGMCC 1.2437 OX=525338 GN=HMPREF0531_10095 PE=4 SV=1 - [D7V7H2_LACPN]	6.33433	2.56	3	2	3	3	3.59896e+07	1717	187.049	9.83252
	A2	Sequence	# PSMs	# Proteins	# Protein Groups	Protein Group Accessions	Modifications	ΔCn	Area	XCorr	Charge	MH+ [Da]	ΔM [ppm]	RT [min]	# Missed Cleavages
	High	DVGNALALQINNITK	1	1	1	D7V7H2		0	8.6646e+06	2.26093	2	1583.85	-13.7514	100.973	0
	High	SPLMGQFTKWIGDK	1	5	2	D7V7H2;A0A0R2G5P9		0	21036618	2.06523	2	1607.81	-8.72524	60.7747	1
	High	AFAGKNFNVGNTLDK	1	1	1	D7V7H2		0.1223	78267456	2.00818	2	1595.84	13.8987	101.907	1
A0A1S0RZL3	Uncharacterized protein OS=Lactobacillus plantarum OX=1590 GN=AVR82_16850 PE=4 SV=1 - [A0A1S0RZL3_LACPN]	6.32249	5.35	4	1	2	3	145489936	729	83.1505	9.90576
	A2	Sequence	# PSMs	# Proteins	# Protein Groups	Protein Group Accessions	Modifications	ΔCn	Area	XCorr	Charge	MH+ [Da]	ΔM [ppm]	RT [min]	# Missed Cleavages
	High	qqLSqAVGEQQLQALFASLPADKKR	1	1	1	A0A1S0RZL3	Q1(Deamidated); Q2(Deamidated); Q5(Deamidated)	0	14844445	2.31357	2	2757.48	12.8607	137.52	2
	High	qqLSQAVGEQQLQALFASLPADKKR	1	1	1	A0A1S0RZL3	Q1(Deamidated); Q2(Deamidated)	0	145489936	2.00588	2	2756.48	8.66095	137.37	2
	High	TAGRTLAHKEAELR	1	5	2	A0A165Q4C9;A0A1S0RZL3		0	0	2.00305	2	1552.86	3.31775	35.5384	2
A0A1E3KMN1	HNHc domain-containing protein OS=Lactobacillus plantarum OX=1590 GN=LPJSA22_00044 PE=4 SV=1 - [A0A1E3KMN1_LACPN]	6.31486	13.18	1	1	1	3	3.02601e+08	129	15.6908	9.5249
	A2	Sequence	# PSMs	# Proteins	# Protein Groups	Protein Group Accessions	Modifications	ΔCn	Area	XCorr	Charge	MH+ [Da]	ΔM [ppm]	RT [min]	# Missed Cleavages
	High	RLDESNLQGLcYRHHNR	2	1	1	A0A1E3KMN1	C11(Carbamidomethyl)	0	3.02601e+08	2.27821	2	2168.04	-7.39222	96.4297	2
	High	RLDESNLQGLcYRHHnR	1	1	1	A0A1E3KMN1	C11(Carbamidomethyl); N16(Deamidated)	0	2.7547e+06	2.03165	2	2169.04	2.79428	96.5639	2
A0A199QFM2	Glycerophosphodiester phosphodiesterase OS=Lactobacillus plantarum OX=1590 GN=A0U96_00695 PE=4 SV=1 - [A0A199QFM2_LACPN]	6.31286	4.92	2	1	1	3	334620072	244	27.9967	8.57275
	A2	Sequence	# PSMs	# Proteins	# Protein Groups	Protein Group Accessions	Modifications	ΔCn	Area	XCorr	Charge	MH+ [Da]	ΔM [ppm]	RT [min]	# Missed Cleavages
	High	VQLRPWTVNTAR	3	2	1	A0A199QFM2		0	334620072	2.19662	2	1440.8	-5.43404	32.6697	0
A0A151G4M5	Uncharacterized protein OS=Lactobacillus plantarum OX=1590 GN=AYO51_14930 PE=4 SV=1 - [A0A151G4M5_LACPN]	6.28907	1.95	1	1	1	5	123068964	616	70.9764	9.1001
	A2	Sequence	# PSMs	# Proteins	# Protein Groups	Protein Group Accessions	Modifications	ΔCn	Area	XCorr	Charge	MH+ [Da]	ΔM [ppm]	RT [min]	# Missed Cleavages
	High	QSINNDFIVVNK	2	1	1	A0A151G4M5		0	0	2.10695	2	1390.71	-13.6712	40.1921	0
	High	QSInNDFIVVNK	3	1	1	A0A151G4M5	N4(Deamidated)	0	123068964	2.08244	2	1391.72	1.41994	38.282	0
A0A450RMZ9	DUF3324 domain-containing protein OS=Lactobacillus plantarum OX=1590 GN=LAP9434_01392 PE=4 SV=1 - [A0A450RMZ9_LACPN]	6.28417	8.11	13	1	1	4	8.14888e+07	185	21.0016	10.1548
	A2	Sequence	# PSMs	# Proteins	# Protein Groups	Protein Group Accessions	Modifications	ΔCn	Area	XCorr	Charge	MH+ [Da]	ΔM [ppm]	RT [min]	# Missed Cleavages
	High	QNFVITKGQADTLnK	3	13	1	A0A450RMZ9	N14(Deamidated)	0	8.14888e+07	2.09147	2	1677.9	10.1647	58.4236	1
	High	QnFVITKGQADTLnK	1	13	1	A0A450RMZ9	N2(Deamidated); N14(Deamidated)	0.0326	0	2.07666	2	1678.86	-0.970056	58.3717	1
A0A1W6NSU4	Cell surface protein OS=Lactobacillus plantarum OX=1590 GN=BIZ32_11280 PE=4 SV=1 - [A0A1W6NSU4_LACPN]	6.27354	2.99	19	2	2	3	1.97814e+07	1005	108.655	4.56396
	A2	Sequence	# PSMs	# Proteins	# Protein Groups	Protein Group Accessions	Modifications	ΔCn	Area	XCorr	Charge	MH+ [Da]	ΔM [ppm]	RT [min]	# Missed Cleavages
	High	qVTTVFRDnLKLnTAK	2	1	1	A0A1W6NSU4	Q1(Deamidated); N9(Deamidated); N13(Deamidated)	0	2.33197e+07	2.19466	2	1850.98	-1.06159	96.4703	2
	High	IDTSAVTnMQSLFK	1	19	1	A0A1W6NSU4	N8(Deamidated)	0.0472	1.6243e+07	2.01924	2	1555.78	10.1694	77.3451	0
A0A2H4PB55	Replicative DNA helicase OS=Lactobacillus phage Lenus OX=2053682 PE=4 SV=1 - [A0A2H4PB55_9CAUD]	6.26342	10.15	2	3	3	4	1.51923e+07	532	60.7817	5.24951
	A2	Sequence	# PSMs	# Proteins	# Protein Groups	Protein Group Accessions	Modifications	ΔCn	Area	XCorr	Charge	MH+ [Da]	ΔM [ppm]	RT [min]	# Missed Cleavages
	High	nIINHGVKVLQETK	2	2	1	A0A2H4PB55	N1(Deamidated)	0	2.81905e+06	2.14298	2	1593.88	-8.21089	138.636	1
	High	ALTPQSQIFGVIGVLmNNPAK	1	2	1	A0A2H4PB55	M16(Oxidation)	0.0047	2.68077e+07	2.10522	2	2214.19	-1.91977	74.561	0
	High	WVTNENPqPSLFISTELSK	1	2	1	A0A2H4PB55	Q8(Deamidated)	0	15950340	2.01522	2	2191.11	6.13613	68.9459	0
A0A199QGZ7	Ribitolphosphotransferase OS=Lactobacillus plantarum OX=1590 GN=A0U96_04035 PE=4 SV=1 - [A0A199QGZ7_LACPN]	6.25462	6.66	18	2	2	3	1.72336e+08	631	72.5794	8.11865
	A2	Sequence	# PSMs	# Proteins	# Protein Groups	Protein Group Accessions	Modifications	ΔCn	Area	XCorr	Charge	MH+ [Da]	ΔM [ppm]	RT [min]	# Missed Cleavages
	High	TFGYSRLGMPGGPKIQSLNHR	2	9	1	A0A199QGZ7		0	1.72336e+08	2.17541	2	2316.22	6.57452	139.584	2
	High	SYSLIFRYnLAAqALKVTSYK	1	10	1	A0A199QGZ7	N9(Deamidated); Q13(Deamidated)	0	0	2.04742	2	2438.27	-12.6059	127.749	2
A0A151G7W2	Glycosyltransferase OS=Lactobacillus plantarum OX=1590 GN=AYO51_09420 PE=4 SV=1 - [A0A151G7W2_LACPN]	6.24376	4.18	10	1	1	3	9424431	502	57.8414	6.53662
	A2	Sequence	# PSMs	# Proteins	# Protein Groups	Protein Group Accessions	Modifications	ΔCn	Area	XCorr	Charge	MH+ [Da]	ΔM [ppm]	RT [min]	# Missed Cleavages
	High	DWIDDGHDGFIVDPGnQLALR	2	10	1	A0A151G7W2	N16(Deamidated)	0	9424431	3.1289	3	2354.09	-8.13895	125.964	0
	High	DWIDDGHDGFIVDPGNQLALR	1	10	1	A0A151G7W2		0	0	3.11087	3	2353.1	-8.13929	125.859	0
A0A165X3L3	Uncharacterized protein OS=Lactobacillus plantarum OX=1590 GN=Nizo1839_1489 PE=4 SV=1 - [A0A165X3L3_LACPN]	6.23996	5.22	1	1	1	4	36240626	345	37.9722	9.67139
	A2	Sequence	# PSMs	# Proteins	# Protein Groups	Protein Group Accessions	Modifications	ΔCn	Area	XCorr	Charge	MH+ [Da]	ΔM [ppm]	RT [min]	# Missed Cleavages
	High	TLIDqAqAqLTLIQKVQR	4	1	1	A0A165X3L3	Q5(Deamidated); Q7(Deamidated); Q9(Deamidated)	0	36240626	2.12156	2	2070.15	2.07029	78.9574	1
A0A0R2G5F1	[Citrate [pro-3S]-lyase] ligase OS=Lactobacillus plantarum OX=1590 GN=citC PE=4 SV=1 - [A0A0R2G5F1_LACPN]	6.23618	9.4	7	1	2	4	3.65002e+07	351	38.467	9.15869
	A2	Sequence	# PSMs	# Proteins	# Protein Groups	Protein Group Accessions	Modifications	ΔCn	Area	XCorr	Charge	MH+ [Da]	ΔM [ppm]	RT [min]	# Missed Cleavages
	High	LFqAQIFHMMVFTK	2	7	1	A0A0R2G5F1	Q3(Deamidated)	0	3.67599e+07	2.10161	2	1741.87	-6.01341	57.2008	0
	High	TAERVKLVqQGTADLANVR	2	7	1	A0A0R2G5F1	Q9(Deamidated)	0.0377	36240626	2.03547	2	2070.14	3.59667	78.2131	2
A0A151G5I8	Uncharacterized protein OS=Lactobacillus plantarum OX=1590 GN=AYO51_01705 PE=4 SV=1 - [A0A151G5I8_LACPN]	6.21656	7.55	2	1	1	4	22980155	212	24.9709	7.32764
	A2	Sequence	# PSMs	# Proteins	# Protein Groups	Protein Group Accessions	Modifications	ΔCn	Area	XCorr	Charge	MH+ [Da]	ΔM [ppm]	RT [min]	# Missed Cleavages
	High	QSIFTITFSPnPLDQK	4	2	1	A0A151G5I8	N11(Deamidated)	0	22980155	2.07948	2	1836.96	11.5161	79.2033	0
A0A2S1TCX0	Uncharacterized protein OS=Lactobacillus plantarum OX=1590 GN=LpLQ80_16625 PE=4 SV=1 - [A0A2S1TCX0_LACPN]	6.21504	45.95	2	2	2	3		74	8.44166	9.5249
	A2	Sequence	# PSMs	# Proteins	# Protein Groups	Protein Group Accessions	Modifications	ΔCn	Area	XCorr	Charge	MH+ [Da]	ΔM [ppm]	RT [min]	# Missed Cleavages
	High	VDVLDTILEAGISALNLSNK	2	2	1	A0A2S1TCX0		0	0	2.10238	2	2085.17	10.1696	108.892	0
	High	mPEKKSLLNQINAK	1	1	1	A0A2S1TCX0	M1(Oxidation)	0	0	2.01726	2	1629.9	1.05054	107.278	2
A0A2K9V547	Uncharacterized protein OS=Lactobacillus phage Satyr OX=2070201 PE=4 SV=1 - [A0A2K9V547_9CAUD]	6.21314	2.59	1	1	1	3	37445149	580	65.1047	5.26221
	A2	Sequence	# PSMs	# Proteins	# Protein Groups	Protein Group Accessions	Modifications	ΔCn	Area	XCorr	Charge	MH+ [Da]	ΔM [ppm]	RT [min]	# Missed Cleavages
	High	GISGLVANKmLGNTK	3	1	1	A0A2K9V547	M10(Oxidation)	0	37445149	2.13658	2	1518.83	0.83921	83.4992	1
A0A165UQZ4	Translation-disabling ACNase RloC OS=Lactobacillus plantarum OX=1590 GN=Nizo1839_3006 PE=4 SV=1 - [A0A165UQZ4_LACPN]	6.20594	1.75	1	1	1	4		741	85.0401	6.18896
	A2	Sequence	# PSMs	# Proteins	# Protein Groups	Protein Group Accessions	Modifications	ΔCn	Area	XCorr	Charge	MH+ [Da]	ΔM [ppm]	RT [min]	# Missed Cleavages
	High	mKIVNMSEKSFNK	4	1	1	A0A165UQZ4	M1(Oxidation)	0	0	2.03367	2	1571.8	5.4781	74.8834	2
A0A166BHC7	Single-stranded-DNA-specific exonuclease RecJ OS=Lactobacillus plantarum OX=1590 GN=recJ PE=4 SV=1 - [A0A166BHC7_LACPN]	6.19411	5.53	17	3	3	3	3.5264e+07	777	83.5924	5.16064
	A2	Sequence	# PSMs	# Proteins	# Protein Groups	Protein Group Accessions	Modifications	ΔCn	Area	XCorr	Charge	MH+ [Da]	ΔM [ppm]	RT [min]	# Missed Cleavages
	High	ATALAKQVNQLNEK	1	16	1	A0A166BHC7		0	6.45006e+07	2.1259	2	1527.87	14.6506	95.4379	1
	High	FKDGYGPNqAAFDR	1	15	1	A0A166BHC7	Q9(Deamidated)	0	0	2.06107	2	1586.73	4.59636	36.0974	1
	High	SAALqVWVKNQAAVK	1	16	1	A0A166BHC7	Q5(Deamidated)	0	6027438	2.00714	2	1613.91	8.54768	100.118	1
T5K0D1	Asparagine--tRNA ligase OS=Lactobacillus plantarum EGD-AQ4 OX=1382301 GN=asnC PE=3 SV=1 - [T5K0D1_LACPN]	6.19012	8.56	4	2	2	3	119257973	432	49.8061	5.18604
	A2	Sequence	# PSMs	# Proteins	# Protein Groups	Protein Group Accessions	Modifications	ΔCn	Area	XCorr	Charge	MH+ [Da]	ΔM [ppm]	RT [min]	# Missed Cleavages
	High	KAGLNPDDYAWYLDLR	1	1	1	T5K0D1		0	119257973	3.37442	2	1909.96	7.68115	130.836	1
	High	DAYLSQSGqLYAEAGALAYGK	2	4	1	T5K0D1	Q9(Deamidated)	0	0	2.8157	2	2177.03	-4.23151	144.371	0
F9UNJ7	ABC transporter, permease protein OS=Lactobacillus plantarum (strain ATCC BAA-793 / NCIMB 8826 / WCFS1) OX=220668 GN=lp_1456 PE=4 SV=1 - [F9UNJ7_LACPL]	6.17686	3.74	1	1	1	3	1.416e+07	401	46.4424	10.2427
	A2	Sequence	# PSMs	# Proteins	# Protein Groups	Protein Group Accessions	Modifications	ΔCn	Area	XCorr	Charge	MH+ [Da]	ΔM [ppm]	RT [min]	# Missed Cleavages
	High	mNELFqTRLqQHLRR	3	1	1	F9UNJ7	M1(Oxidation); Q6(Deamidated); Q10(Deamidated)	0	1.416e+07	2.08896	2	1988	-8.42698	94.6987	2
A0A165S533	Maltose/maltodextrin ABC transporter substratebinding periplasmic protein MalE OS=Lactobacillus plantarum OX=1590 GN=Lp19_1055 PE=4 SV=1 - [A0A165S533_LACPN]	6.17634	11.75	8	3	3	4	3.56745e+07	417	45.6812	9.65674
	A2	Sequence	# PSMs	# Proteins	# Protein Groups	Protein Group Accessions	Modifications	ΔCn	Area	XCorr	Charge	MH+ [Da]	ΔM [ppm]	RT [min]	# Missed Cleavages
	High	AQKTILTnISQKYDK	2	8	1	A0A165S533	N8(Deamidated)	0	2.07185e+07	2.09759	2	1751.94	-9.37349	128.546	2
	High	TAAVIDGPWmAATYKK	1	7	1	A0A165S533	M10(Oxidation)	0	71581871	2.04824	2	1738.86	-14.2554	17.1143	1
	High	VYAAPVTIESDVLYYNKK	1	6	1	A0A165S533		0	14723201	2.03051	2	2073.08	-5.63434	102.037	1
A0A0G9FC31	30S ribosomal protein S8 OS=Lactobacillus plantarum OX=1590 GN=rpsH PE=3 SV=1 - [A0A0G9FC31_LACPN]	6.1404	27.69	5	2	2	2	1.13978e+07	130	14.5029	9.49561
	A2	Sequence	# PSMs	# Proteins	# Protein Groups	Protein Group Accessions	Modifications	ΔCn	Area	XCorr	Charge	MH+ [Da]	ΔM [ppm]	RT [min]	# Missed Cleavages
	High	VLnGLGIAIISTSEGVITDK	1	4	1	A0A0G9FC31	N3(Deamidated)	0	0	4.05409	2	2001.09	-12.4542	142.922	0
	High	NANMVRHDSLEVPASK	1	4	1	A0A0G9FC31		0	1.13978e+07	2.08631	2	1767.87	-6.04602	101.772	1
A0A165Y0R3	LacX protein plasmid OS=Lactobacillus plantarum OX=1590 GN=Nizo1839_0951 PE=4 SV=1 - [A0A165Y0R3_LACPN]	6.12536	6.51	1	1	1	3	49866790	292	33.616	5.61768
	A2	Sequence	# PSMs	# Proteins	# Protein Groups	Protein Group Accessions	Modifications	ΔCn	Area	XCorr	Charge	MH+ [Da]	ΔM [ppm]	RT [min]	# Missed Cleavages
	High	IQVSISTLGAEIqEVTSVK	3	1	1	A0A165Y0R3	Q13(Deamidated)	0	49866790	2.0881	2	2003.07	-11.4068	60.6378	0
A0A199QEX1	Aminotransferase OS=Lactobacillus plantarum OX=1590 GN=A0U96_09080 PE=4 SV=1 - [A0A199QEX1_LACPN]	6.1089	4.41	1	1	1	3	2.5028e+08	454	51.1117	9.40771
	A2	Sequence	# PSMs	# Proteins	# Protein Groups	Protein Group Accessions	Modifications	ΔCn	Area	XCorr	Charge	MH+ [Da]	ΔM [ppm]	RT [min]	# Missed Cleavages
	High	THWPAAKqTLETVPqPTKPR	3	1	1	A0A199QEX1	Q8(Deamidated); Q15(Deamidated)	0	2.5028e+08	2.08871	2	2288.21	2.22462	91.5223	1
A0A0R2G6I9	Peptide methionine sulfoxide reductase MsrA OS=Lactobacillus plantarum OX=1590 GN=msrA PE=3 SV=1 - [A0A0R2G6I9_LACPN]	5.97837	17.2	6	1	1	2	33356583	157	17.7157	5.33838
	A2	Sequence	# PSMs	# Proteins	# Protein Groups	Protein Group Accessions	Modifications	ΔCn	Area	XCorr	Charge	MH+ [Da]	ΔM [ppm]	RT [min]	# Missed Cleavages
	High	FAEPIVTTIEDAKPFYPAEAEHqDFYR	2	6	1	A0A0R2G6I9	Q23(Deamidated)	0	33356583	3.15858	3	3185.47	-12.3005	123.77	0
A0A165MWN0	PTS EIIA type-2 domain-containing protein OS=Lactobacillus plantarum OX=1590 GN=DM37_12480 PE=4 SV=1 - [A0A165MWN0_LACPN]	5.97062	29.37	2	2	2	3	2.55202e+07	143	16.2216	9.12939
	A2	Sequence	# PSMs	# Proteins	# Protein Groups	Protein Group Accessions	Modifications	ΔCn	Area	XCorr	Charge	MH+ [Da]	ΔM [ppm]	RT [min]	# Missed Cleavages
	High	TLKLAISGDSqHAFQQNAKAQIIK	2	1	1	A0A165MWN0	Q11(Deamidated)	0	0	3.40904	3	2611.4	-9.33144	49.277	2
	High	AGSTMIDqLLAAPHAqGR	1	2	1	A0A165MWN0	Q8(Deamidated); Q16(Deamidated)	0	2.55202e+07	2.56158	3	1838.92	9.73959	130.717	0
T5JXB1	GTPase Der OS=Lactobacillus plantarum EGD-AQ4 OX=1382301 GN=engA PE=3 SV=1 - [T5JXB1_LACPN]	5.89355	5.28	1	1	1	3	66683935	436	48.7061	5.49072
	A2	Sequence	# PSMs	# Proteins	# Protein Groups	Protein Group Accessions	Modifications	ΔCn	Area	XCorr	Charge	MH+ [Da]	ΔM [ppm]	RT [min]	# Missed Cleavages
	High	FSLIGRPnVGKSSIVNALLGEER	3	1	1	T5JXB1	N8(Deamidated)	0	66683935	2.62526	3	2457.34	-3.46216	136.775	1
A0A165RE59	Phosphatidylglycerol lysyltransferase OS=Lactobacillus plantarum OX=1590 GN=mprF PE=3 SV=1 - [A0A165RE59_LACPN]	5.87951	3.6	11	1	1	2	1.79906e+07	472	52.3073	9.68604
	A2	Sequence	# PSMs	# Proteins	# Protein Groups	Protein Group Accessions	Modifications	ΔCn	Area	XCorr	Charge	MH+ [Da]	ΔM [ppm]	RT [min]	# Missed Cleavages
	High	VNDSEFFDGLTLGNVVR	2	11	1	A0A165RE59		0	1.79906e+07	3.51226	2	1881.95	9.62129	129.462	0
A0A2S3U7B1	Glutathione-disulfide reductase OS=Lactobacillus plantarum subsp. plantarum OX=337330 GN=S101258_01076 PE=4 SV=1 - [A0A2S3U7B1_LACPN]	5.8545	5.98	16	1	1	2	5.24456e+07	368	40.0537	5.70654
	A2	Sequence	# PSMs	# Proteins	# Protein Groups	Protein Group Accessions	Modifications	ΔCn	Area	XCorr	Charge	MH+ [Da]	ΔM [ppm]	RT [min]	# Missed Cleavages
	High	ITLDqPVALKNqVANFQGYGLR	2	16	1	A0A2S3U7B1	Q5(Deamidated); Q12(Deamidated)	0	5.24456e+07	3.0854	3	2447.28	-7.33254	111.128	1
C5J225	Tuf (Fragment) OS=Lactobacillus plantarum OX=1590 PE=4 SV=1 - [C5J225_LACPN]	5.81488	17.2	38	2	2	2	4.48267e+07	250	27.6202	4.81787
	A2	Sequence	# PSMs	# Proteins	# Protein Groups	Protein Group Accessions	Modifications	ΔCn	Area	XCorr	Charge	MH+ [Da]	ΔM [ppm]	RT [min]	# Missed Cleavages
	High	NMITGAAQMDGAILVVAATDGPMPQTR	1	35	1	C5J225		0	1.25866e+07	3.62288	3	2729.36	8.37999	139.915	0
	High	VGDEVEIVGLHEDVLK	1	37	1	C5J225		0	7.70668e+07	2.19199	2	1750.94	8.0389	129.607	0
A0A162G7L8	Protein translocase subunit SecA OS=Lactobacillus plantarum OX=1590 GN=secA PE=3 SV=1 - [A0A162G7L8_LACPN]	5.76392	3.56	7	2	2	3	3.86519e+07	787	89.5023	5.36377
	A2	Sequence	# PSMs	# Proteins	# Protein Groups	Protein Group Accessions	Modifications	ΔCn	Area	XCorr	Charge	MH+ [Da]	ΔM [ppm]	RT [min]	# Missed Cleavages
	High	TPLIISGQSEGTTGMYK	1	7	1	A0A162G7L8		0	0	3.24326	2	1782.92	12.0689	53.2884	0
	High	KNVLqYDDVMR	2	7	1	A0A162G7L8	Q5(Deamidated)	0	3.86519e+07	2.52066	2	1381.67	-7.37733	31.3592	1
A0A2S3U1T8	Uncharacterized protein OS=Lactobacillus plantarum subsp. plantarum OX=337330 GN=S101258_03054 PE=4 SV=1 - [A0A2S3U1T8_LACPN]	5.75478	25.58	6	2	2	2		129	14.3761	9.70068
	A2	Sequence	# PSMs	# Proteins	# Protein Groups	Protein Group Accessions	Modifications	ΔCn	Area	XCorr	Charge	MH+ [Da]	ΔM [ppm]	RT [min]	# Missed Cleavages
	High	LVNQLNLIDPEVHLK	1	6	1	A0A2S3U1T8		0	0	3.49063	3	1744.98	-11.246	85.9586	0
	High	VSTLTYDGKVGqLTIPqR	1	6	1	A0A2S3U1T8	Q12(Deamidated); Q17(Deamidated)	0	0	2.26415	2	1978.04	-4.31047	102.051	1
A0A2S3U2K5	CRISPR-associated endonuclease Cas9 OS=Lactobacillus plantarum subsp. plantarum OX=337330 GN=csn1 PE=4 SV=1 - [A0A2S3U2K5_LACPN]	5.73904	1.55	2	1	2	2	7.582e+07	967	111.019	9.56885
	A2	Sequence	# PSMs	# Proteins	# Protein Groups	Protein Group Accessions	Modifications	ΔCn	Area	XCorr	Charge	MH+ [Da]	ΔM [ppm]	RT [min]	# Missed Cleavages
	High	VTAKNIQDnLVAAR	1	2	1	A0A2S3U2K5	N9(Deamidated)	0	4.39943e+07	3.05364	3	1513.85	11.4637	62.3848	1
	High	RVTAKnIqDnLVAAR	1	2	1	A0A2S3U2K5	N6(Deamidated); Q8(Deamidated); N10(Deamidated)	0	1.07646e+08	2.68539	2	1671.9	-2.11491	63.8062	2
T5JRX2	Carbonyl reductase OS=Lactobacillus plantarum EGD-AQ4 OX=1382301 GN=N692_13995 PE=3 SV=1 - [T5JRX2_LACPN]	5.70876	10.53	1	1	1	3		247	25.9163	6.63916
	A2	Sequence	# PSMs	# Proteins	# Protein Groups	Protein Group Accessions	Modifications	ΔCn	Area	XCorr	Charge	MH+ [Da]	ΔM [ppm]	RT [min]	# Missed Cleavages
	High	GmGLALIKALHAQGQqLImGSRDLAK	3	1	1	T5JRX2	M2(Oxidation); Q16(Deamidated); M19(Oxidation)	0	0	2.50711	3	2753.46	-6.94892	139.862	2
A0A165MU26	Uncharacterized protein OS=Lactobacillus plantarum OX=1590 GN=Nizo2802_2566 PE=4 SV=1 - [A0A165MU26_LACPN]	5.70555	11.86	1	1	1	2		118	13.8133	9.43701
	A2	Sequence	# PSMs	# Proteins	# Protein Groups	Protein Group Accessions	Modifications	ΔCn	Area	XCorr	Charge	MH+ [Da]	ΔM [ppm]	RT [min]	# Missed Cleavages
	High	RLASLDKAIIDEVR	2	1	1	A0A165MU26		0	0	2.96366	3	1598.9	-12.1402	123.119	2
A0A2S1TCZ4	MobB OS=Lactobacillus plantarum OX=1590 GN=LpLQ80_16775 PE=4 SV=1 - [A0A2S1TCZ4_LACPN]	5.65859	8.7	1	1	1	3	8626819	230	26.23	6.62451
	A2	Sequence	# PSMs	# Proteins	# Protein Groups	Protein Group Accessions	Modifications	ΔCn	Area	XCorr	Charge	MH+ [Da]	ΔM [ppm]	RT [min]	# Missed Cleavages
	High	QVAQAVNPAQIKEqVSqqLK	3	1	1	A0A2S1TCZ4	Q14(Deamidated); Q17(Deamidated); Q18(Deamidated)	0	8626819	2.79502	3	2210.13	-14.7947	83.0295	1
A0A151G9B4	Uncharacterized protein OS=Lactobacillus plantarum OX=1590 GN=AYO51_01045 PE=4 SV=1 - [A0A151G9B4_LACPN]	5.55767	32.93	1	1	1	3		82	9.07077	10.7261
	A2	Sequence	# PSMs	# Proteins	# Protein Groups	Protein Group Accessions	Modifications	ΔCn	Area	XCorr	Charge	MH+ [Da]	ΔM [ppm]	RT [min]	# Missed Cleavages
	High	YHAEAqMGQVAENAGVTTSVIRAMGLK	3	1	1	A0A151G9B4	Q6(Deamidated)	0	0	2.62273	3	2833.43	10.334	73.3808	1
A0A1E3KMI1	Transposase InsI for insertion sequence element IS30A OS=Lactobacillus plantarum OX=1590 GN=LPJSA22_03332 PE=4 SV=1 - [A0A1E3KMI1_LACPN]	5.53444	3.66	3	1	1	3	172582846	328	38.9493	9.53955
	A2	Sequence	# PSMs	# Proteins	# Protein Groups	Protein Group Accessions	Modifications	ΔCn	Area	XCorr	Charge	MH+ [Da]	ΔM [ppm]	RT [min]	# Missed Cleavages
	High	KVVQKDLqEINK	3	3	1	A0A1E3KMI1	Q8(Deamidated)	0	172582846	2.7393	2	1442.83	9.356	33.3407	2
A0A165X9N8	Ribosomal-protein-L7p-serine acetyltransferase OS=Lactobacillus plantarum OX=1590 GN=Nizo1839_1446 PE=4 SV=1 - [A0A165X9N8_LACPN]	5.51525	7.07	1	1	1	2	90606125	184	20.9797	5.2749
	A2	Sequence	# PSMs	# Proteins	# Protein Groups	Protein Group Accessions	Modifications	ΔCn	Area	XCorr	Charge	MH+ [Da]	ΔM [ppm]	RT [min]	# Missed Cleavages
	High	VILGADVANKASR	2	1	1	A0A165X9N8		0	90606125	2.36698	2	1313.76	8.31402	30.0374	1
A0A1S0RW11	Cell division protein FtsZ OS=Lactobacillus plantarum OX=1590 GN=ftsZ PE=3 SV=1 - [A0A1S0RW11_LACPN]	5.50502	5.62	5	2	2	4	1152602716	427	45.0022	4.61475
	A2	Sequence	# PSMs	# Proteins	# Protein Groups	Protein Group Accessions	Modifications	ΔCn	Area	XCorr	Charge	MH+ [Da]	ΔM [ppm]	RT [min]	# Missed Cleavages
	High	DnVDTLIIIANNR	3	3	1	A0A1S0RW11	N2(Deamidated)	0	52399037	3.01735	2	1471.78	4.91169	90.3501	0
	High	VTVIATGIDqK	1	5	1	A0A1S0RW11	Q10(Deamidated)	0	2252806395	2.48767	2	1145.64	0.422411	23.7017	0
A0A0G9F9C0	HAD family hydrolase OS=Lactobacillus plantarum OX=1590 GN=BIZ32_03305 PE=4 SV=1 - [A0A0G9F9C0_LACPN]	5.49057	9.06	3	1	1	5	4.82775e+07	276	30.2065	5.60498
	A2	Sequence	# PSMs	# Proteins	# Protein Groups	Protein Group Accessions	Modifications	ΔCn	Area	XCorr	Charge	MH+ [Da]	ΔM [ppm]	RT [min]	# Missed Cleavages
	High	MGWLLVAINLIATDLNGTLLHqDQR	5	3	1	A0A0G9F9C0	Q22(Deamidated)	0	4.82775e+07	2.71833	3	2806.49	0.243971	126.677	0
A0A151G3M1	Excinuclease ABC subunit A OS=Lactobacillus plantarum OX=1590 GN=AYO51_14985 PE=3 SV=1 - [A0A151G3M1_LACPN]	5.47734	3.7	5	1	1	2	42910265	433	48.8834	8.06006
	A2	Sequence	# PSMs	# Proteins	# Protein Groups	Protein Group Accessions	Modifications	ΔCn	Area	XCorr	Charge	MH+ [Da]	ΔM [ppm]	RT [min]	# Missed Cleavages
	High	IWSINELTDVWGIGPR	2	5	1	A0A151G3M1		0	42910265	2.88894	2	1855.97	-1.15095	48.8978	0
A0A165R8M9	DNA topoisomerase III OS=Lactobacillus plantarum OX=1590 GN=Lp19_2727 PE=4 SV=1 - [A0A165R8M9_LACPN]	5.46118	2.92	2	1	1	2		720	80.8359	9.5249
	A2	Sequence	# PSMs	# Proteins	# Protein Groups	Protein Group Accessions	Modifications	ΔCn	Area	XCorr	Charge	MH+ [Da]	ΔM [ppm]	RT [min]	# Missed Cleavages
	High	GLTIFMqAKSVqRGPqTALIK	1	2	1	A0A165R8M9	Q7(Deamidated); Q12(Deamidated); Q16(Deamidated)	0	0	2.87215	3	2290.24	-2.55645	101.565	2
	High	GLTIFMQAKSVqRGPqTALIK	1	2	1	A0A165R8M9	Q12(Deamidated); Q16(Deamidated)	0	0	2.58903	3	2289.24	-11.1928	98.8088	2
A0A165EGM6	Extracellular zinc metalloproteinase OS=Lactobacillus plantarum OX=1590 GN=Nizo1839_2868 PE=4 SV=1 - [A0A165EGM6_LACPN]	5.45968	5.56	2	1	1	4	83090306	198	21.3239	11.5171
	A2	Sequence	# PSMs	# Proteins	# Protein Groups	Protein Group Accessions	Modifications	ΔCn	Area	XCorr	Charge	MH+ [Da]	ΔM [ppm]	RT [min]	# Missed Cleavages
	High	TnLFLSnAQLK	4	2	1	A0A165EGM6	N2(Deamidated); N7(Deamidated)	0	83090306	2.917	2	1250.68	14.8549	56.6607	0
A0A2S3U681	Putative HTH-type transcriptional regulator YurK OS=Lactobacillus plantarum subsp. plantarum OX=337330 GN=S101258_01467 PE=4 SV=1 - [A0A2S3U681_LACPN]	5.4518	8.86	3	1	1	3		237	27.5933	6.96143
	A2	Sequence	# PSMs	# Proteins	# Protein Groups	Protein Group Accessions	Modifications	ΔCn	Area	XCorr	Charge	MH+ [Da]	ΔM [ppm]	RT [min]	# Missed Cleavages
	High	FPRIFnSEIVNNDLmPFLVKK	2	3	1	A0A2S3U681	N6(Deamidated); M15(Oxidation)	0	0	2.78222	3	2538.33	-4.27922	117.886	2
	High	FPRIFNSEIVNNDLmPFLVKK	1	3	1	A0A2S3U681	M15(Oxidation)	0	0	2.66959	3	2537.33	-12.577	120.108	2
A0A0G9FBA4	Uncharacterized protein OS=Lactobacillus plantarum OX=1590 GN=E3U93_00055 PE=4 SV=1 - [A0A0G9FBA4_LACPN]	5.44338	10.86	1	1	1	2	1.30871e+07	221	25.6928	9.42236
	A2	Sequence	# PSMs	# Proteins	# Protein Groups	Protein Group Accessions	Modifications	ΔCn	Area	XCorr	Charge	MH+ [Da]	ΔM [ppm]	RT [min]	# Missed Cleavages
	High	IDPIIYGLEEVVTSINELIEITQK	2	1	1	A0A0G9FBA4		0	1.30871e+07	2.89937	3	2729.45	-11.8162	139.588	0
T5JG80	PTS-associated protein OS=Lactobacillus plantarum EGD-AQ4 OX=1382301 GN=N692_05230 PE=4 SV=1 - [T5JG80_LACPN]	5.43766	6.06	1	1	1	4	1.69972e+07	363	40.6252	5.13525
	A2	Sequence	# PSMs	# Proteins	# Protein Groups	Protein Group Accessions	Modifications	ΔCn	Area	XCorr	Charge	MH+ [Da]	ΔM [ppm]	RT [min]	# Missed Cleavages
	High	VISYANQLGLQVmVDVnPDLFK	4	1	1	T5JG80	M13(Oxidation); N17(Deamidated)	0	1.69972e+07	2.70987	3	2480.24	-13.2588	67.5527	0
A0A2S3UAN4	Arylformamidase OS=Lactobacillus plantarum subsp. plantarum OX=337330 GN=S101258_00101 PE=4 SV=1 - [A0A2S3UAN4_LACPN]	5.39615	6.08	1	1	1	2	5.87049e+06	296	33.4265	5.04639
	A2	Sequence	# PSMs	# Proteins	# Protein Groups	Protein Group Accessions	Modifications	ΔCn	Area	XCorr	Charge	MH+ [Da]	ΔM [ppm]	RT [min]	# Missed Cleavages
	High	MYGDEKHPRGHVFLVSQK	2	1	1	A0A2S3UAN4		0	5.87049e+06	2.84047	2	2128.06	-7.23239	112.444	2
A0A165Z207	Beta-glucoside bgl operon antiterminator BglGfamily OS=Lactobacillus plantarum OX=1590 GN=Nizo1839_0287 PE=4 SV=1 - [A0A165Z207_LACPN]	5.375	6.38	8	1	1	2		282	32.3658	6.87354
	A2	Sequence	# PSMs	# Proteins	# Protein Groups	Protein Group Accessions	Modifications	ΔCn	Area	XCorr	Charge	MH+ [Da]	ΔM [ppm]	RT [min]	# Missed Cleavages
	High	RAnDGIDVDNGTVRWEVK	2	8	1	A0A165Z207	N3(Deamidated)	0	0	2.71737	2	2044.98	-9.94858	45.6914	2
A0A2K9VDC5	Uncharacterized protein OS=Lactobacillus phage Semele OX=2079433 PE=4 SV=1 - [A0A2K9VDC5_9CAUD]	5.35165	15.94	3	1	1	2	3.24588e+07	138	15.1105	4.61475
	A2	Sequence	# PSMs	# Proteins	# Protein Groups	Protein Group Accessions	Modifications	ΔCn	Area	XCorr	Charge	MH+ [Da]	ΔM [ppm]	RT [min]	# Missed Cleavages
	High	TNLFKSVSKLSEGFLDAVNAGK	2	3	1	A0A2K9VDC5		0	3.24588e+07	2.73896	2	2325.23	-6.54446	87.1644	2
A0A151G312	Uncharacterized protein OS=Lactobacillus plantarum OX=1590 GN=AYO51_13040 PE=4 SV=1 - [A0A151G312_LACPN]	5.32	2.19	3	1	1	3		729	83.4169	10.0083
	A2	Sequence	# PSMs	# Proteins	# Protein Groups	Protein Group Accessions	Modifications	ΔCn	Area	XCorr	Charge	MH+ [Da]	ΔM [ppm]	RT [min]	# Missed Cleavages
	High	LTKPSqMRAqLQAITK	3	3	1	A0A151G312	Q6(Deamidated); Q10(Deamidated)	0	0	2.60324	3	1816.01	6.92724	141.546	1
A0A2K9V554	Uncharacterized protein OS=Lactobacillus phage Satyr OX=2070201 PE=4 SV=1 - [A0A2K9V554_9CAUD]	5.31177	17.5	1	1	1	4	1.53877e+09	80	9.1564	4.61475
	A2	Sequence	# PSMs	# Proteins	# Protein Groups	Protein Group Accessions	Modifications	ΔCn	Area	XCorr	Charge	MH+ [Da]	ΔM [ppm]	RT [min]	# Missed Cleavages
	High	MREIKnNTVNIGGR	4	1	1	A0A2K9V554	N6(Deamidated)	0	1.53877e+09	2.71622	2	1602.86	14.0411	69.6322	2
A0A0R2GNX9	Uncharacterized protein OS=Lactobacillus plantarum OX=1590 GN=BIZ32_01170 PE=4 SV=1 - [A0A0R2GNX9_LACPN]	5.29433	2.22	8	1	1	2	43429937	676	74.4172	5.24951
	A2	Sequence	# PSMs	# Proteins	# Protein Groups	Protein Group Accessions	Modifications	ΔCn	Area	XCorr	Charge	MH+ [Da]	ΔM [ppm]	RT [min]	# Missed Cleavages
	High	AVGEGLAVVLQNDPR	2	8	1	A0A0R2GNX9		0	43429937	3.10074	2	1537.85	10.4311	92.5554	0
A0A199QFS0	tRNA dimethylallyltransferase OS=Lactobacillus plantarum OX=1590 GN=miaA PE=3 SV=1 - [A0A199QFS0_LACPN]	5.28841	7.72	1	1	1	2		311	34.619	7.59131
	A2	Sequence	# PSMs	# Proteins	# Protein Groups	Protein Group Accessions	Modifications	ΔCn	Area	XCorr	Charge	MH+ [Da]	ΔM [ppm]	RT [min]	# Missed Cleavages
	High	TLLYNRINQRVDQmVAAGLAqEAR	1	1	1	A0A199QFS0	M14(Oxidation); Q21(Deamidated)	0.0952	0	2.66404	3	2747.45	7.42867	146.496	2
	High	TLLYNRINQRVDQmVAAGLAQEAR	1	1	1	A0A199QFS0	M14(Oxidation)	0	0	2.62436	3	2746.45	1.63372	138.553	2
T5JUC7	TetR family transcriptional regulator OS=Lactobacillus plantarum EGD-AQ4 OX=1382301 GN=N692_14590 PE=4 SV=1 - [T5JUC7_LACPN]	5.24074	8.16	1	1	1	2		196	22.5538	8.104
	A2	Sequence	# PSMs	# Proteins	# Protein Groups	Protein Group Accessions	Modifications	ΔCn	Area	XCorr	Charge	MH+ [Da]	ΔM [ppm]	RT [min]	# Missed Cleavages
	High	MPTTDLRVqRTQAALK	2	1	1	T5JUC7	Q9(Deamidated)	0	0	2.62612	3	1829.97	-10.1162	112.758	2
A0A199QHF3	Peptidyl-prolyl cis-trans isomerase OS=Lactobacillus plantarum OX=1590 GN=A0U96_01255 PE=3 SV=1 - [A0A199QHF3_LACPN]	5.21762	14.43	6	2	2	3	339094585	194	20.9534	4.81787
	A2	Sequence	# PSMs	# Proteins	# Protein Groups	Protein Group Accessions	Modifications	ΔCn	Area	XCorr	Charge	MH+ [Da]	ΔM [ppm]	RT [min]	# Missed Cleavages
	High	SVENFVGLAKK	1	2	1	A0A199QHF3		0	339094585	3.05545	2	1191.67	1.43752	47.3819	1
	High	TnFGDIKVQLFPKQAPK	2	6	1	A0A199QHF3	N2(Deamidated)	0	0	2.16217	2	1932.06	2.33267	123.623	2
A0A0R2G641	DNA-directed RNA polymerase subunit beta' OS=Lactobacillus plantarum OX=1590 GN=rpoC PE=3 SV=1 - [A0A0R2G641_LACPN]	5.21655	1.08	9	1	1	2	196583017	1204	134.17	7.1665
	A2	Sequence	# PSMs	# Proteins	# Protein Groups	Protein Group Accessions	Modifications	ΔCn	Area	XCorr	Charge	MH+ [Da]	ΔM [ppm]	RT [min]	# Missed Cleavages
	High	qYHVTATSLLLDR	2	9	1	A0A0R2G641	Q1(Deamidated)	0	196583017	2.69315	2	1517.79	-0.919826	55.3897	0
A0A2S1T7J3	5-formyltetrahydrofolate cyclo-ligase OS=Lactobacillus plantarum OX=1590 GN=LpLQ80_06755 PE=3 SV=1 - [A0A2S1T7J3_LACPN]	5.21395	10.11	1	1	1	2	4.84987e+07	188	21.4328	5.63037
	A2	Sequence	# PSMs	# Proteins	# Protein Groups	Protein Group Accessions	Modifications	ΔCn	Area	XCorr	Charge	MH+ [Da]	ΔM [ppm]	RT [min]	# Missed Cleavages
	High	LSQmTPADRqRqNqALQTK	2	1	1	A0A2S1T7J3	M4(Oxidation); Q10(Deamidated); Q12(Deamidated); Q14(Deamidated)	0	4.84987e+07	2.6784	3	2233.07	-7.39389	71.567	2
A0A5E9JRD4	Esterase OS=Lactobacillus plantarum OX=1590 GN=DM37_10285 PE=4 SV=1 - [A0A5E9JRD4_LACPN]	5.21012	13.1	8	2	2	2	21189935	252	27.3522	6.91748
	A2	Sequence	# PSMs	# Proteins	# Protein Groups	Protein Group Accessions	Modifications	ΔCn	Area	XCorr	Charge	MH+ [Da]	ΔM [ppm]	RT [min]	# Missed Cleavages
	High	FGDLPVLHVFAASQAQTK	1	7	1	A0A5E9JRD4		0	21189935	2.73281	3	1929.01	-8.78468	105.105	0
	High	IQEAAVAFLETNILK	1	8	1	A0A5E9JRD4		0	0	2.47731	2	1659.93	0.15125	144.033	0
A0A1W6NVG8	Uncharacterized protein OS=Lactobacillus plantarum OX=1590 GN=BIZ32_15100 PE=4 SV=1 - [A0A1W6NVG8_LACPN]	5.19193	24.73	1	1	1	2	3.7113e+07	93	10.9669	9.36377
	A2	Sequence	# PSMs	# Proteins	# Protein Groups	Protein Group Accessions	Modifications	ΔCn	Area	XCorr	Charge	MH+ [Da]	ΔM [ppm]	RT [min]	# Missed Cleavages
	High	DTSFnGVVLRLIDEYIKDnLAER	2	1	1	A0A1W6NVG8	N5(Deamidated); N19(Deamidated)	0	3.7113e+07	2.63139	3	2682.39	9.87281	90.5919	2
A0A165NEM2	Pyruvate oxidase OS=Lactobacillus plantarum OX=1590 GN=Nizo2802_1522 PE=3 SV=1 - [A0A165NEM2_LACPN]	5.17175	4.64	14	2	2	2	22111088	603	66.0697	5.56689
	A2	Sequence	# PSMs	# Proteins	# Protein Groups	Protein Group Accessions	Modifications	ΔCn	Area	XCorr	Charge	MH+ [Da]	ΔM [ppm]	RT [min]	# Missed Cleavages
	High	AGKELEqLSKTLK	1	14	1	A0A165NEM2	Q7(Deamidated)	0	22111088	2.6122	2	1445.84	10.4935	22.7866	2
	High	VNKIEQLPDVFEQAK	1	13	1	A0A165NEM2		0	0	2.55955	2	1757.97	13.6643	66.6075	1
A0A165NT74	Uncharacterized protein OS=Lactobacillus plantarum OX=1590 GN=Nizo2802_1117 PE=4 SV=1 - [A0A165NT74_LACPN]	5.16383	29.63	1	1	1	2	1.37428e+07	81	9.40592	10.0669
	A2	Sequence	# PSMs	# Proteins	# Protein Groups	Protein Group Accessions	Modifications	ΔCn	Area	XCorr	Charge	MH+ [Da]	ΔM [ppm]	RT [min]	# Missed Cleavages
	High	KWLKGVELAAEWnVSPATISnLAR	2	1	1	A0A165NT74	N13(Deamidated); N21(Deamidated)	0	1.37428e+07	2.56989	3	2655.42	1.42712	137.604	2
A0A162F153	GRAM_POS_ANCHORING domain-containing protein OS=Lactobacillus plantarum OX=1590 GN=Lp19_1208 PE=4 SV=1 - [A0A162F153_LACPN]	5.15359	0.87	1	1	1	3	9.32542e+06	2181	234.552	6.46826
	A2	Sequence	# PSMs	# Proteins	# Protein Groups	Protein Group Accessions	Modifications	ΔCn	Area	XCorr	Charge	MH+ [Da]	ΔM [ppm]	RT [min]	# Missed Cleavages
	High	DSKGNTVYQVSVTAKDPSK	1	1	1	A0A162F153		0	9.32542e+06	2.69442	2	2024.03	1.46589	142.477	2
	High	DSKGNTVYqVSVTAKDPSK	2	1	1	A0A162F153	Q9(Deamidated)	0	0	2.45917	2	2025.02	5.44015	142.596	2
A0A165NFG4	HAD family hydrolase OS=Lactobacillus plantarum OX=1590 GN=DM37_08200 PE=4 SV=1 - [A0A165NFG4_LACPN]	5.13364	13.07	4	1	1	2		176	20.0007	9.20264
	A2	Sequence	# PSMs	# Proteins	# Protein Groups	Protein Group Accessions	Modifications	ΔCn	Area	XCorr	Charge	MH+ [Da]	ΔM [ppm]	RT [min]	# Missed Cleavages
	High	MIKQFKPTWMIPAIYNVTPAqLR	2	4	1	A0A165NFG4	Q21(Deamidated)	0	0	2.57824	3	2747.48	1.89482	145.984	1
A0A165Y3R4	Signal transduction histidine kinase OS=Lactobacillus plantarum OX=1590 GN=Nizo1839_0933 PE=4 SV=1 - [A0A165Y3R4_LACPN]	5.13094	9.73	1	1	2	3	2.72216e+07	452	49.9993	6.90283
	A2	Sequence	# PSMs	# Proteins	# Protein Groups	Protein Group Accessions	Modifications	ΔCn	Area	XCorr	Charge	MH+ [Da]	ΔM [ppm]	RT [min]	# Missed Cleavages
	High	LPVPAQPTEVTELAGNFnELLSmLnER	2	1	1	A0A165Y3R4	N18(Deamidated); M23(Oxidation); N25(Deamidated)	0	0	2.86875	3	3000.48	-1.76358	104.679	0
	High	QMqHLIDELLqLSRADR	1	1	1	A0A165Y3R4	Q3(Deamidated); Q11(Deamidated)	0.0216	2.72216e+07	2.26219	2	2068.06	5.95134	104.298	1
A0A291I9L5	Macro domain-containing protein OS=Lactobacillus phage LpeD OX=2041210 GN=LpeD_101 PE=4 SV=1 - [A0A291I9L5_9CAUD]	5.11372	13.91	1	1	1	3		151	17.619	8.85107
	A2	Sequence	# PSMs	# Proteins	# Protein Groups	Protein Group Accessions	Modifications	ΔCn	Area	XCorr	Charge	MH+ [Da]	ΔM [ppm]	RT [min]	# Missed Cleavages
	High	SLYELKNqLLNTELKDDEQIK	2	1	1	A0A291I9L5	Q8(Deamidated)	0	0	3.111	3	2535.34	8.95762	109.041	2
	High	SLYELKNQLLNTELKDDEQIK	1	1	1	A0A291I9L5		0	0	2.00273	2	2534.34	2.34641	109.037	2
A0A199QF64	Uncharacterized protein OS=Lactobacillus plantarum OX=1590 GN=A0U96_09020 PE=4 SV=1 - [A0A199QF64_LACPN]	5.08764	12.07	1	1	1	2	539426112	174	19.7495	7.56201
	A2	Sequence	# PSMs	# Proteins	# Protein Groups	Protein Group Accessions	Modifications	ΔCn	Area	XCorr	Charge	MH+ [Da]	ΔM [ppm]	RT [min]	# Missed Cleavages
	High	LRTDELLRLnqAQTKPQQIEK	2	1	1	A0A199QF64	N10(Deamidated); Q11(Deamidated)	0	539426112	2.68812	3	2524.4	11.9066	114.246	2
A0A199QEV4	Hemolysin OS=Lactobacillus plantarum OX=1590 GN=A0U96_09040 PE=4 SV=1 - [A0A199QEV4_LACPN]	5.0764	3.08	6	1	1	2	1.24419e+08	455	51.7309	4.80518
	A2	Sequence	# PSMs	# Proteins	# Protein Groups	Protein Group Accessions	Modifications	ΔCn	Area	XCorr	Charge	MH+ [Da]	ΔM [ppm]	RT [min]	# Missed Cleavages
	High	FSRLPVVANNDKDK	2	6	1	A0A199QEV4		0	1.24419e+08	2.53936	3	1602.87	3.38036	70.1288	2
A0A166AQE9	Sporulation protein Cse60 OS=Lactobacillus plantarum OX=1590 GN=E2P76_04050 PE=4 SV=1 - [A0A166AQE9_LACPN]	5.05416	25	2	1	1	2		60	6.75832	4.95752
	A2	Sequence	# PSMs	# Proteins	# Protein Groups	Protein Group Accessions	Modifications	ΔCn	Area	XCorr	Charge	MH+ [Da]	ΔM [ppm]	RT [min]	# Missed Cleavages
	High	ELANRIDSDNVIDIK	2	2	1	A0A166AQE9		0	0	2.71691	2	1714.92	11.9882	134.467	1
A0A162F2N9	Lipopolysaccharide 1 6-galactosyltransferase OS=Lactobacillus plantarum OX=1590 GN=Nizo1839_0017 PE=4 SV=1 - [A0A162F2N9_LACPN]	5.02807	10.89	2	2	2	3	4.1983e+07	358	40.9903	9.34912
	A2	Sequence	# PSMs	# Proteins	# Protein Groups	Protein Group Accessions	Modifications	ΔCn	Area	XCorr	Charge	MH+ [Da]	ΔM [ppm]	RT [min]	# Missed Cleavages
	High	IYLIYNPIqNVDqVITRSKTDEVR	1	2	1	A0A162F2N9	Q9(Deamidated); Q13(Deamidated)	0	63051005	2.89999	3	2879.49	-8.74183	123.553	2
	High	LTLAKNnRFQnLLQK	2	2	1	A0A162F2N9	N7(Deamidated); N11(Deamidated)	0	2.09151e+07	2.12808	2	1803.03	9.67785	91.0465	2
A0A0R2G862	Uncharacterized protein OS=Lactobacillus plantarum OX=1590 GN=IV39_GL002271 PE=4 SV=1 - [A0A0R2G862_LACPN]	5.02346	5.3	8	1	1	4	26948425	321	35.4987	5.12256
	A2	Sequence	# PSMs	# Proteins	# Protein Groups	Protein Group Accessions	Modifications	ΔCn	Area	XCorr	Charge	MH+ [Da]	ΔM [ppm]	RT [min]	# Missed Cleavages
	High	qTSEIANLAGELATqTK	4	8	1	A0A0R2G862	Q1(Deamidated); Q15(Deamidated)	0	26948425	2.66454	2	1776.88	-3.55279	92.852	0
A0A151G627	Uncharacterized protein OS=Lactobacillus plantarum OX=1590 GN=AYO51_01915 PE=4 SV=1 - [A0A151G627_LACPN]	4.99176	6.55	4	1	1	2	6.50628e+08	229	26.086	9.29053
	A2	Sequence	# PSMs	# Proteins	# Protein Groups	Protein Group Accessions	Modifications	ΔCn	Area	XCorr	Charge	MH+ [Da]	ΔM [ppm]	RT [min]	# Missed Cleavages
	High	mAVTKLVMPNHDWLK	2	4	1	A0A151G627	M1(Oxidation)	0	6.50628e+08	2.01061	2	1798.95	9.78103	89.986	1
A0A3Q8HXM8	Uncharacterized protein OS=Lactobacillus phage Dionysus OX=2315484 PE=4 SV=1 - [A0A3Q8HXM8_9CAUD]	4.99142	7.88	4	1	1	2	6.98702e+08	165	18.1984	7.03467
	A2	Sequence	# PSMs	# Proteins	# Protein Groups	Protein Group Accessions	Modifications	ΔCn	Area	XCorr	Charge	MH+ [Da]	ΔM [ppm]	RT [min]	# Missed Cleavages
	High	TKSEPYSDKDVVR	2	4	1	A0A3Q8HXM8		0	6.98702e+08	2.59488	3	1523.77	-2.21461	107.729	2
A0A3S7UPM7	Uncharacterized protein OS=Lactobacillus phage Bromius OX=2315485 PE=4 SV=1 - [A0A3S7UPM7_9CAUD]	4.9871	1.27	1	1	1	3	3.4267e+07	1421	155.901	5.32568
	A2	Sequence	# PSMs	# Proteins	# Protein Groups	Protein Group Accessions	Modifications	ΔCn	Area	XCorr	Charge	MH+ [Da]	ΔM [ppm]	RT [min]	# Missed Cleavages
	High	LDnLEYnLAVqQLSAIAK	3	1	1	A0A3S7UPM7	N3(Deamidated); N7(Deamidated); Q11(Deamidated)	0	3.4267e+07	2.18015	2	2006.05	6.07277	136.383	0
A0A0G9GVD9	Putative tRNA-m1A22 methylase OS=Lactobacillus plantarum OX=1590 GN=trmK PE=4 SV=1 - [A0A0G9GVD9_LACPN]	4.98279	6.38	4	1	1	4	363024559	235	25.6046	6.43018
	A2	Sequence	# PSMs	# Proteins	# Protein Groups	Protein Group Accessions	Modifications	ΔCn	Area	XCorr	Charge	MH+ [Da]	ΔM [ppm]	RT [min]	# Missed Cleavages
	High	HILEqGPTqLAGVQR	4	4	1	A0A0G9GVD9	Q5(Deamidated); Q9(Deamidated)	0	363024559	2.3838	2	1648.89	13.9306	30.6473	0
A0A165NBK8	Phage transcriptional regulator Cro/CI family OS=Lactobacillus plantarum OX=1590 GN=Nizo2802_1721 PE=4 SV=1 - [A0A165NBK8_LACPN]	4.95185	12.95	2	1	1	2	4.14893e+07	139	16.0652	8.22119
	A2	Sequence	# PSMs	# Proteins	# Protein Groups	Protein Group Accessions	Modifications	ΔCn	Area	XCorr	Charge	MH+ [Da]	ΔM [ppm]	RT [min]	# Missed Cleavages
	High	MRVAMVAALQAAqLEARK	1	2	1	A0A165NBK8	Q13(Deamidated)	0	4.14893e+07	2.75322	2	1958.07	-0.984616	87.9197	2
	High	MRVAMVAALqAAqLEARK	1	2	1	A0A165NBK8	Q10(Deamidated); Q13(Deamidated)	0	0	2.19862	2	1959.07	7.2995	87.8821	2
T5JP52	Phage killer protein OS=Lactobacillus plantarum EGD-AQ4 OX=1382301 GN=N692_07360 PE=4 SV=1 - [T5JP52_LACPN]	4.94564	9.02	1	1	1	2	91471398	133	15.241	6.80029
	A2	Sequence	# PSMs	# Proteins	# Protein Groups	Protein Group Accessions	Modifications	ΔCn	Area	XCorr	Charge	MH+ [Da]	ΔM [ppm]	RT [min]	# Missed Cleavages
	High	QFLIDLnQnIIK	2	1	1	T5JP52	N7(Deamidated); N9(Deamidated)	0	91471398	2.41619	2	1460.82	12.3843	83.6368	0
A0A2S3U8K6	CDP-glycerol glycerophosphotransferase OS=Lactobacillus plantarum subsp. plantarum OX=337330 GN=tagF PE=4 SV=1 - [A0A2S3U8K6_LACPN]	4.94132	3.38	1	1	1	4	2.1317e+07	532	63.6288	9.01221
	A2	Sequence	# PSMs	# Proteins	# Protein Groups	Protein Group Accessions	Modifications	ΔCn	Area	XCorr	Charge	MH+ [Da]	ΔM [ppm]	RT [min]	# Missed Cleavages
	High	KIVAFMQnKETVnLSSLK	4	1	1	A0A2S3U8K6	N8(Deamidated); N13(Deamidated)	0	2.1317e+07	2.44102	2	2052.08	-13.8561	86.4989	2
A0A199QJ13	Ribosome-binding ATPase YchF OS=Lactobacillus plantarum OX=1590 GN=ychF PE=3 SV=1 - [A0A199QJ13_LACPN]	4.93734	2.73	1	1	1	2	1.14647e+08	366	39.8836	4.85596
	A2	Sequence	# PSMs	# Proteins	# Protein Groups	Protein Group Accessions	Modifications	ΔCn	Area	XCorr	Charge	MH+ [Da]	ΔM [ppm]	RT [min]	# Missed Cleavages
	High	YFKVVADYAK	2	1	1	A0A199QJ13		0	1.14647e+08	2.73333	2	1203.64	2.87743	52.5866	1
A0A0R2GFP1	Uncharacterized protein OS=Lactobacillus plantarum OX=1590 GN=IV39_GL000979 PE=4 SV=1 - [A0A0R2GFP1_LACPN]	4.92469	24.19	1	1	1	2	1.7994e+07	62	7.07549	8.5874
	A2	Sequence	# PSMs	# Proteins	# Protein Groups	Protein Group Accessions	Modifications	ΔCn	Area	XCorr	Charge	MH+ [Da]	ΔM [ppm]	RT [min]	# Missed Cleavages
	High	MELDKNGNYLLIATK	2	1	1	A0A0R2GFP1		0	1.7994e+07	2.72616	2	1722.89	-11.4593	138.828	1
F9UQZ3	Prophage P2a protein 3 DNA adenine methylase OS=Lactobacillus plantarum (strain ATCC BAA-793 / NCIMB 8826 / WCFS1) OX=220668 GN=lp_2454 PE=4 SV=1 - [F9UQZ3_LACPL]	4.92294	4.93	1	1	1	2	2.00083e+08	304	34.9501	9.23193
	A2	Sequence	# PSMs	# Proteins	# Protein Groups	Protein Group Accessions	Modifications	ΔCn	Area	XCorr	Charge	MH+ [Da]	ΔM [ppm]	RT [min]	# Missed Cleavages
	High	TQIYARFNKETLINK	2	1	1	F9UQZ3		0	2.00083e+08	2.69201	2	1838.99	-10.6841	103.996	2
A0A0G9FH67	Aminotransferase OS=Lactobacillus plantarum OX=1590 GN=AVR82_12235 PE=3 SV=1 - [A0A0G9FH67_LACPN]	4.90389	7.27	6	2	2	4	1051646876	399	43.4621	5.07178
	A2	Sequence	# PSMs	# Proteins	# Protein Groups	Protein Group Accessions	Modifications	ΔCn	Area	XCorr	Charge	MH+ [Da]	ΔM [ppm]	RT [min]	# Missed Cleavages
	High	ALVLnSPQNPSGLVFSR	2	6	1	A0A0G9FH67	N5(Deamidated)	0	0	2.57024	2	1799.97	1.16857	90.8195	0
	High	KVMQVqPSATLK	2	5	1	A0A0G9FH67	Q6(Deamidated)	0	1051646876	2.33365	2	1330.76	14.0877	22.362	1
A0A1W6NVW0	ATP-dependent protease ATPase subunit HslU OS=Lactobacillus plantarum OX=1590 GN=hslU PE=3 SV=1 - [A0A1W6NVW0_LACPN]	4.90382	7.63	9	1	2	2	4.3467e+07	472	52.6001	5.18604
	A2	Sequence	# PSMs	# Proteins	# Protein Groups	Protein Group Accessions	Modifications	ΔCn	Area	XCorr	Charge	MH+ [Da]	ΔM [ppm]	RT [min]	# Missed Cleavages
	High	DLVDVAIEmEKqQAYSGVR	1	6	1	A0A1W6NVW0	M9(Oxidation); Q12(Deamidated)	0	17356514	2.52586	3	2168.03	-13.1901	128.132	1
	High	qIVAALDNYVIGqNQAK	1	7	1	A0A1W6NVW0	Q1(Deamidated); Q13(Deamidated)	0	6.95774e+07	2.37796	2	1846.98	11.8544	98.0301	0
A0A484HZQ2	30S ribosomal protein S2 OS=Lactobacillus plantarum OX=1590 GN=rpsB PE=3 SV=1 - [A0A484HZQ2_LACPN]	4.90148	4.87	1	1	1	2	341898437	267	30.2057	5.66846
	A2	Sequence	# PSMs	# Proteins	# Protein Groups	Protein Group Accessions	Modifications	ΔCn	Area	XCorr	Charge	MH+ [Da]	ΔM [ppm]	RT [min]	# Missed Cleavages
	High	qGEDKDVTEDSFK	2	1	1	A0A484HZQ2	Q1(Deamidated)	0	341898437	2.68812	2	1498.67	7.9952	23.509	1
T5JN16	Release factor glutamine methyltransferase OS=Lactobacillus plantarum EGD-AQ4 OX=1382301 GN=prmC PE=3 SV=1 - [T5JN16_LACPN]	4.89737	6.64	1	1	1	2		286	31.3423	5.19873
	A2	Sequence	# PSMs	# Proteins	# Protein Groups	Protein Group Accessions	Modifications	ΔCn	Area	XCorr	Charge	MH+ [Da]	ΔM [ppm]	RT [min]	# Missed Cleavages
	High	FLLLGLSqLDqTqLLIHYR	2	1	1	T5JN16	Q8(Deamidated); Q11(Deamidated); Q13(Deamidated)	0	0	2.57405	2	2274.21	-14.3872	122.524	0
A0A199QIV8	PTS mannose transporter subunit EIIAB OS=Lactobacillus plantarum OX=1590 GN=A0U96_08785 PE=4 SV=1 - [A0A199QIV8_LACPN]	4.89728	11.73	2	2	2	3	5.19707e+07	324	35.2062	5.98584
	A2	Sequence	# PSMs	# Proteins	# Protein Groups	Protein Group Accessions	Modifications	ΔCn	Area	XCorr	Charge	MH+ [Da]	ΔM [ppm]	RT [min]	# Missed Cleavages
	High	qAAPAGVHAHVIPIDQmIK	2	2	1	A0A199QIV8	Q1(Deamidated); M17(Oxidation)	0	9.63686e+07	2.72004	3	2013.06	-1.80047	60.2806	0
	High	IIVASDSVAKDDLRSnMIK	1	1	1	A0A199QIV8	N16(Deamidated)	0	7572766	2.17724	2	2076.11	4.69718	106.223	2
A0A0M0CK64	Amino acid permease OS=Lactobacillus plantarum OX=1590 GN=DM37_14290 PE=4 SV=1 - [A0A0M0CK64_LACPN]	4.88704	9.7	14	2	2	2	3.79451e+07	474	51.1544	8.92432
	A2	Sequence	# PSMs	# Proteins	# Protein Groups	Protein Group Accessions	Modifications	ΔCn	Area	XCorr	Charge	MH+ [Da]	ΔM [ppm]	RT [min]	# Missed Cleavages
	High	SmLLSLGIcTILYVAVSAIMTGVVPFETFAK	1	12	1	A0A0M0CK64	M2(Oxidation); C9(Carbamidomethyl)	0	6.57767e+06	2.69815	3	3347.74	-7.70256	130.596	0
	High	KDInAMLATYHSPLK	1	12	1	A0A0M0CK64	N4(Deamidated)	0	6.93126e+07	2.18889	2	1702.87	-6.08671	98.2644	1
A0A199QL83	CAAX protease OS=Lactobacillus plantarum OX=1590 GN=A0U96_13935 PE=4 SV=1 - [A0A199QL83_LACPN]	4.88645	5.58	1	1	1	2	2.39354e+08	233	25.9172	9.74463
	A2	Sequence	# PSMs	# Proteins	# Protein Groups	Protein Group Accessions	Modifications	ΔCn	Area	XCorr	Charge	MH+ [Da]	ΔM [ppm]	RT [min]	# Missed Cleavages
	High	mALFDRGLGWLAR	2	1	1	A0A199QL83	M1(Oxidation)	0	2.39354e+08	2.53813	3	1521.82	11.1417	131.198	1
A0A151G5V0	Bacteriocin ABC transporter ATP-binding protein OS=Lactobacillus plantarum OX=1590 GN=AYO51_08060 PE=4 SV=1 - [A0A151G5V0_LACPN]	4.87088	12.2	1	1	2	2	94602063	246	27.1562	7.54736
	A2	Sequence	# PSMs	# Proteins	# Protein Groups	Protein Group Accessions	Modifications	ΔCn	Area	XCorr	Charge	MH+ [Da]	ΔM [ppm]	RT [min]	# Missed Cleavages
	High	DNILLPLVLAQKNINDYQK	1	1	1	A0A151G5V0		0	0	2.819	2	2212.2	-14.8947	82.7173	1
	High	MLSLFQAINNK	1	1	1	A0A151G5V0		0	94602063	2.05189	2	1278.69	0.203677	60.09	0
T5JWJ7	Uncharacterized protein OS=Lactobacillus plantarum EGD-AQ4 OX=1382301 GN=N692_00995 PE=4 SV=1 - [T5JWJ7_LACPN]	4.8692	10.82	1	1	1	6	20293489	194	21.1537	5.42725
	A2	Sequence	# PSMs	# Proteins	# Protein Groups	Protein Group Accessions	Modifications	ΔCn	Area	XCorr	Charge	MH+ [Da]	ΔM [ppm]	RT [min]	# Missed Cleavages
	High	QqVEIKIDAQEGSILKTEHDD	6	1	1	T5JWJ7	Q2(Deamidated)	0	20293489	2.57122	2	2397.21	13.4137	101.797	2
A0A162HIX0	Pyruvate oxidase OS=Lactobacillus plantarum OX=1590 GN=Lp19_0799 PE=3 SV=1 - [A0A162HIX0_LACPN]	4.85899	3.44	11	1	1	2		582	63.5256	5.2876
	A2	Sequence	# PSMs	# Proteins	# Protein Groups	Protein Group Accessions	Modifications	ΔCn	Area	XCorr	Charge	MH+ [Da]	ΔM [ppm]	RT [min]	# Missed Cleavages
	High	TIATDDqGGLTAEGVLEAIK	2	11	1	A0A162HIX0	Q7(Deamidated)	0	0	2.50348	2	2003.01	-5.49758	117.346	0
A0A199QM05	Two-component sensor histidine kinase OS=Lactobacillus plantarum OX=1590 GN=A0U96_02850 PE=4 SV=1 - [A0A199QM05_LACPN]	4.85594	3.24	1	1	1	2	504811510	370	42.1242	9.5542
	A2	Sequence	# PSMs	# Proteins	# Protein Groups	Protein Group Accessions	Modifications	ΔCn	Area	XCorr	Charge	MH+ [Da]	ΔM [ppm]	RT [min]	# Missed Cleavages
	High	mALLTHYKnKLK	2	1	1	A0A199QM05	M1(Oxidation); N9(Deamidated)	0	504811510	2.49113	2	1476.82	-5.18298	51.555	2
D7VC28	Uncharacterized protein OS=Lactobacillus plantarum subsp. plantarum ATCC 14917 = JCM 1149 = CGMCC 1.2437 OX=525338 GN=HMPREF0531_11701 PE=4 SV=1 - [D7VC28_LACPN]	4.85418	4.07	1	1	1	2		418	47.2217	9.87646
	A2	Sequence	# PSMs	# Proteins	# Protein Groups	Protein Group Accessions	Modifications	ΔCn	Area	XCorr	Charge	MH+ [Da]	ΔM [ppm]	RT [min]	# Missed Cleavages
	High	mSGYFILIVVmALSIFK	2	1	1	D7VC28	M1(Oxidation); M11(Oxidation)	0	0	2.72879	3	1964.06	-0.128639	130.139	0
A0A165QFE1	Late competence protein ComGA access of DNA toComEA OS=Lactobacillus plantarum OX=1590 GN=Nizo2891_1034 PE=4 SV=1 - [A0A165QFE1_LACPN]	4.85079	12.35	8	1	2	2	1.26647e+07	324	35.8829	6.7417
	A2	Sequence	# PSMs	# Proteins	# Protein Groups	Protein Group Accessions	Modifications	ΔCn	Area	XCorr	Charge	MH+ [Da]	ΔM [ppm]	RT [min]	# Missed Cleavages
	High	LTQLGVEAAVLEqALTAMSYqR	1	9	2	A0A165QFE1;A0A5F0YAQ3	Q13(Deamidated); Q21(Deamidated)	0	12583612	2.75708	3	2394.19	-11.3745	103.951	0
	High	LLYEGPARKLSYLVPQQR	1	8	1	A0A165QFE1		0	1.27457e+07	2.0937	2	2131.17	-14.9465	137.393	2
A0A1S0RZR5	Uncharacterized protein OS=Lactobacillus plantarum OX=1590 GN=AVR82_17295 PE=4 SV=1 - [A0A1S0RZR5_LACPN]	4.84825	20.29	1	1	1	3	1.20362e+07	69	8.02333	9.48096
	A2	Sequence	# PSMs	# Proteins	# Protein Groups	Protein Group Accessions	Modifications	ΔCn	Area	XCorr	Charge	MH+ [Da]	ΔM [ppm]	RT [min]	# Missed Cleavages
	High	MqQSNLEKQESKLK	3	1	1	A0A1S0RZR5	Q2(Deamidated)	0	1.20362e+07	2.34769	2	1691.88	7.71515	54.1326	2
A0A1E3KRS4	ATP-dependent DNA helicase RecG OS=Lactobacillus plantarum OX=1590 GN=recG PE=3 SV=1 - [A0A1E3KRS4_LACPN]	4.84601	2.65	1	1	1	2	8.32996e+06	679	74.1825	6.97607
	A2	Sequence	# PSMs	# Proteins	# Protein Groups	Protein Group Accessions	Modifications	ΔCn	Area	XCorr	Charge	MH+ [Da]	ΔM [ppm]	RT [min]	# Missed Cleavages
	High	SAAYEEFLLFqMqMQVLK	2	1	1	A0A1E3KRS4	Q11(Deamidated); Q13(Deamidated)	0	8.32996e+06	2.54143	2	2178.06	5.83284	142.536	0
A0A162EYB5	Uncharacterized protein OS=Lactobacillus plantarum OX=1590 GN=Lp19_2698 PE=4 SV=1 - [A0A162EYB5_LACPN]	4.83098	8.47	1	1	1	3	3.3031e+08	189	22.2543	6.68311
	A2	Sequence	# PSMs	# Proteins	# Protein Groups	Protein Group Accessions	Modifications	ΔCn	Area	XCorr	Charge	MH+ [Da]	ΔM [ppm]	RT [min]	# Missed Cleavages
	High	IVQEFDGNNAnLLARK	2	1	1	A0A162EYB5	N11(Deamidated)	0	0	2.53342	2	1802.95	5.00774	143.668	1
	High	IVQEFDGNNANLLARK	1	1	1	A0A162EYB5		0	3.3031e+08	2.29756	2	1801.95	-1.35337	139.536	1
A0A165NMR3	3-oxoacyl-(Acyl-carrier protein) reductase OS=Lactobacillus plantarum OX=1590 GN=Nizo2802_1232 PE=4 SV=1 - [A0A165NMR3_LACPN]	4.82614	5.24	5	1	1	2		248	25.7712	5.32568
	A2	Sequence	# PSMs	# Proteins	# Protein Groups	Protein Group Accessions	Modifications	ΔCn	Area	XCorr	Charge	MH+ [Da]	ΔM [ppm]	RT [min]	# Missed Cleavages
	High	LDGYQPTLATDLK	2	5	1	A0A165NMR3		0	0	2.66238	2	1434.76	11.7863	58.4371	0
A0A494RZX5	Uncharacterized protein OS=Lactobacillus plantarum subsp. argentoratensis OX=271881 GN=LPL03_09980 PE=4 SV=1 - [A0A494RZX5_LACPN]	4.82468	4.27	1	1	1	4	220788832	445	49.3207	9.27588
	A2	Sequence	# PSMs	# Proteins	# Protein Groups	Protein Group Accessions	Modifications	ΔCn	Area	XCorr	Charge	MH+ [Da]	ΔM [ppm]	RT [min]	# Missed Cleavages
	High	qSRSqSQPSGAPTATSQNK	4	1	1	A0A494RZX5	Q1(Deamidated); Q5(Deamidated)	0	220788832	2.57663	2	1961.93	6.33001	86.5666	1
A0A2S3UAM9	Uncharacterized protein OS=Lactobacillus plantarum subsp. plantarum OX=337330 GN=S101258_00104 PE=4 SV=1 - [A0A2S3UAM9_LACPN]	4.82314	25.45	1	1	1	4	2.09215e+07	55	6.03618	9.0415
	A2	Sequence	# PSMs	# Proteins	# Protein Groups	Protein Group Accessions	Modifications	ΔCn	Area	XCorr	Charge	MH+ [Da]	ΔM [ppm]	RT [min]	# Missed Cleavages
	High	mVGLLVLMPSFFTK	4	1	1	A0A2S3UAM9	M1(Oxidation)	0	2.09215e+07	2.50163	2	1598.88	4.13001	125.898	0
A0A199QKI2	Peptide ABC transporter substrate-binding protein OS=Lactobacillus plantarum OX=1590 GN=A0U96_03720 PE=4 SV=1 - [A0A199QKI2_LACPN]	4.8193	3.25	1	1	1	2	6.30229e+07	553	61.0604	9.45166
	A2	Sequence	# PSMs	# Proteins	# Protein Groups	Protein Group Accessions	Modifications	ΔCn	Area	XCorr	Charge	MH+ [Da]	ΔM [ppm]	RT [min]	# Missed Cleavages
	High	NADqITnGKAKVASLGIK	2	1	1	A0A199QKI2	Q4(Deamidated); N7(Deamidated)	0.0644	6.30229e+07	2.47155	2	1830	1.30044	112.897	2
A0A291I9H9	Recombination related exonuclease OS=Lactobacillus phage LpeD OX=2041210 GN=LpeD_41 PE=4 SV=1 - [A0A291I9H9_9CAUD]	4.81631	3.63	1	2	2	2	2.49016e+08	633	70.7747	6.12549
	A2	Sequence	# PSMs	# Proteins	# Protein Groups	Protein Group Accessions	Modifications	ΔCn	Area	XCorr	Charge	MH+ [Da]	ΔM [ppm]	RT [min]	# Missed Cleavages
	High	KAVYFNNKNTLDK	1	1	1	A0A291I9H9		0	283790019	2.71553	3	1554.84	6.29849	20.007	2
	High	NTLDKFSQAKSPLnK	1	1	1	A0A291I9H9	N14(Deamidated)	0.0094	2.14241e+08	2.10079	2	1691.91	10.21	140.547	2
A0A199QCI6	Teichoic acids export ATP-binding protein TagH OS=Lactobacillus plantarum OX=1590 GN=tagH PE=3 SV=1 - [A0A199QCI6_LACPN]	4.8163	9.92	3	2	2	4	18408610	363	40.8634	8.67529
	A2	Sequence	# PSMs	# Proteins	# Protein Groups	Protein Group Accessions	Modifications	ΔCn	Area	XCorr	Charge	MH+ [Da]	ΔM [ppm]	RT [min]	# Missed Cleavages
	High	GVSLNVKPGEALGIIGInGSGK	2	3	1	A0A199QCI6	N18(Deamidated)	0	18408610	2.5556	2	2081.13	-13.7319	96.7819	0
	High	mENqYKVELHNVTK	2	3	1	A0A199QCI6	M1(Oxidation); Q4(Deamidated)	0	0	2.2607	2	1749.86	6.92427	60.7356	1
A0A3S7UNJ7	Putative tape measure protein OS=Lactobacillus phage Sabazios OX=2315482 PE=4 SV=1 - [A0A3S7UNJ7_9CAUD]	4.80823	4.32	1	1	2	2	1.83029e+07	1066	105.993	9.48096
	A2	Sequence	# PSMs	# Proteins	# Protein Groups	Protein Group Accessions	Modifications	ΔCn	Area	XCorr	Charge	MH+ [Da]	ΔM [ppm]	RT [min]	# Missed Cleavages
	High	ASQNLSHAILAMQAPSDKAAGAMKK	1	1	1	A0A3S7UNJ7		0	0	2.79039	3	2539.31	-0.134133	125.813	2
	High	SAqAIANSKGQHQAAGSSAAR	1	2	2	A0A3S7UNJ7;A0A2P0ZL32	Q3(Deamidated)	0	1.83029e+07	2.01784	2	2011.96	-14.365	73.1506	1
A0A2S3U2D6	UPF0397 protein S101258_02778 OS=Lactobacillus plantarum subsp. plantarum OX=337330 GN=S101258_02778 PE=3 SV=1 - [A0A2S3U2D6_LACPN]	4.80593	5.38	2	1	1	2	94558332	186	20.0841	9.84717
	A2	Sequence	# PSMs	# Proteins	# Protein Groups	Protein Group Accessions	Modifications	ΔCn	Area	XCorr	Charge	MH+ [Da]	ΔM [ppm]	RT [min]	# Missed Cleavages
	High	TqRGSLTKER	1	2	1	A0A2S3U2D6	Q2(Deamidated)	0	94558332	2.52009	2	1176.64	7.92624	63.8778	2
	High	TQRGSLTKER	1	2	1	A0A2S3U2D6		0	48782468	2.28584	2	1175.67	14.7918	63.7481	2
T5JXG1	Permease IIC component OS=Lactobacillus plantarum EGD-AQ4 OX=1382301 GN=celD PE=4 SV=1 - [T5JXG1_LACPN]	4.79721	2.88	1	1	1	2		452	49.0496	8.80713
	A2	Sequence	# PSMs	# Proteins	# Protein Groups	Protein Group Accessions	Modifications	ΔCn	Area	XCorr	Charge	MH+ [Da]	ΔM [ppm]	RT [min]	# Missed Cleavages
	High	IYTTcVKRnWTIK	2	1	1	T5JXG1	C5(Carbamidomethyl); N9(Deamidated)	0	0	2.0319	2	1683.91	9.77351	106.542	2
A0A162EW25	Uncharacterized protein OS=Lactobacillus plantarum OX=1590 GN=Lp19_2765 PE=4 SV=1 - [A0A162EW25_LACPN]	4.7937	4.23	13	2	2	2	1.6691e+08	544	62.7592	8.68994
	A2	Sequence	# PSMs	# Proteins	# Protein Groups	Protein Group Accessions	Modifications	ΔCn	Area	XCorr	Charge	MH+ [Da]	ΔM [ppm]	RT [min]	# Missed Cleavages
	High	SGNEDLIAPYDLVR	1	10	1	A0A162EW25		0	301581416	2.65814	3	1561.8	11.8857	17.5271	0
	High	LEAVQSTQK	1	12	1	A0A162EW25		0	3.22394e+07	2.13556	2	1003.54	-5.02174	17.7847	0
A0A199QF63	UvrABC system protein A OS=Lactobacillus plantarum OX=1590 GN=uvrA PE=3 SV=1 - [A0A199QF63_LACPN]	4.77967	3.05	1	2	2	2	3.23214e+07	951	104.847	7.12256
	A2	Sequence	# PSMs	# Proteins	# Protein Groups	Protein Group Accessions	Modifications	ΔCn	Area	XCorr	Charge	MH+ [Da]	ΔM [ppm]	RT [min]	# Missed Cleavages
	High	NIADVLKMTASEAVK	1	1	1	A0A199QF63		0	14687999	2.76981	2	1589.87	11.1632	116.168	1
	High	mKLASELHKqQAGK	1	1	1	A0A199QF63	M1(Oxidation); Q10(Deamidated)	0	4.99549e+07	2.00986	2	1585.82	-11.3248	138.181	2
A0A508W5R5	Protein TrsE (Plasmid) [Lactobacillus casei str. Zhang] OS=Lactobacillus plantarum OX=1590 GN=AMBR_LLDLPDMO_02979 PE=4 SV=1 - [A0A508W5R5_LACPN]	4.77259	5.66	13	1	2	3	4.30433e+07	671	77.2014	5.51611
	A2	Sequence	# PSMs	# Proteins	# Protein Groups	Protein Group Accessions	Modifications	ΔCn	Area	XCorr	Charge	MH+ [Da]	ΔM [ppm]	RT [min]	# Missed Cleavages
	High	TLNqnMVVIGTSGVGKTTYMIQK	2	2	1	A0A508W5R5	Q4(Deamidated); N5(Deamidated)	0	0	2.72989	3	2485.26	-1.24764	138.551	1
	High	ILqNYIDSAnmqLDK	1	14	2	A0A165YZ98;A0A508W5R5	Q3(Deamidated); N10(Deamidated); M11(Oxidation); Q12(Deamidated)	0	4.30433e+07	2.0427	2	1784.84	9.66076	109.298	0
T5JVL9	Multidrug ABC transporter permease OS=Lactobacillus plantarum EGD-AQ4 OX=1382301 GN=N692_03275 PE=4 SV=1 - [T5JVL9_LACPN]	4.77001	6.07	13	2	2	3	1.45231e+07	593	65.7379	5.94775
	A2	Sequence	# PSMs	# Proteins	# Protein Groups	Protein Group Accessions	Modifications	ΔCn	Area	XCorr	Charge	MH+ [Da]	ΔM [ppm]	RT [min]	# Missed Cleavages
	High	qLMSIARTILTNPK	2	13	1	T5JVL9	Q1(Deamidated)	0	1.45231e+07	2.65555	3	1586.89	0.160468	140.31	1
	High	qNVGIVLqEPqLFTGSIADNIR	1	1	1	T5JVL9	Q1(Deamidated); Q8(Deamidated); Q11(Deamidated)	0	0	2.11446	2	2415.25	2.21252	145.724	0
A0A387DWA2	Uncharacterized protein OS=Lactobacillus plantarum OX=1590 GN=CFI62_15620 PE=4 SV=1 - [A0A387DWA2_LACPN]	4.76084	1.93	1	1	1	4	1.91265e+07	726	83.4066	6.21436
	A2	Sequence	# PSMs	# Proteins	# Protein Groups	Protein Group Accessions	Modifications	ΔCn	Area	XCorr	Charge	MH+ [Da]	ΔM [ppm]	RT [min]	# Missed Cleavages
	High	LFINSKFVqVGPLK	4	1	1	A0A387DWA2	Q9(Deamidated)	0	1.91265e+07	2.39016	2	1590.9	-14.2748	126.863	1
A0A2S3U4J7	DNA topoisomerase 1 OS=Lactobacillus plantarum subsp. plantarum OX=337330 GN=topA PE=3 SV=1 - [A0A2S3U4J7_LACPN]	4.75641	5.26	14	1	2	3	2.96744e+07	646	73.2056	8.96826
	A2	Sequence	# PSMs	# Proteins	# Protein Groups	Protein Group Accessions	Modifications	ΔCn	Area	XCorr	Charge	MH+ [Da]	ΔM [ppm]	RT [min]	# Missed Cleavages
	High	FPAPPFTTSTMqQDANR	2	12	1	A0A2S3U4J7	Q12(Deamidated)	0	0	2.7352	2	1909.89	8.79313	74.6519	0
	High	TEKnNVLPDLSEGDVVK	1	12	1	A0A2S3U4J7	N4(Deamidated)	0.0242	2.96744e+07	2.02121	2	1857.95	5.799	111.777	1
T5JHD7	Sortase OS=Lactobacillus plantarum EGD-AQ4 OX=1382301 GN=N692_13295 PE=4 SV=1 - [T5JHD7_LACPN]	4.75191	10.68	5	2	2	2	195342958	234	25.9089	10.0815
	A2	Sequence	# PSMs	# Proteins	# Protein Groups	Protein Group Accessions	Modifications	ΔCn	Area	XCorr	Charge	MH+ [Da]	ΔM [ppm]	RT [min]	# Missed Cleavages
	High	ATDVQVIDDVPGKK	1	1	1	T5JHD7		0	25206717	2.68472	2	1484.81	12.4131	39.3619	1
	High	SLDFQTVAKAR	1	5	1	T5JHD7		0	365479199	2.06719	2	1235.68	2.50426	18.7198	1
A0A5F0YCS6	LytR family transcriptional regulator OS=Lactobacillus plantarum OX=1590 GN=E2P76_13115 PE=4 SV=1 - [A0A5F0YCS6_LACPN]	4.73632	5.83	1	1	1	2	3.38772e+06	343	37.6548	9.75928
	A2	Sequence	# PSMs	# Proteins	# Protein Groups	Protein Group Accessions	Modifications	ΔCn	Area	XCorr	Charge	MH+ [Da]	ΔM [ppm]	RT [min]	# Missed Cleavages
	High	IDKGNSDTImVVTINLqTKK	1	1	1	A0A5F0YCS6	M10(Oxidation); Q17(Deamidated)	0	3.38772e+06	2.6891	3	2235.21	9.35546	143.373	2
	High	IDKGNSDTImVVTINLQTKK	1	1	1	A0A5F0YCS6	M10(Oxidation)	0	0	2.04722	2	2234.21	-0.0286517	143.382	2
A0A2S1T8R4	Endolysin OS=Lactobacillus plantarum OX=1590 GN=LpLQ80_09010 PE=4 SV=1 - [A0A2S1T8R4_LACPN]	4.73138	4.08	2	1	1	3	3.42728e+07	392	43.5002	9.90576
	A2	Sequence	# PSMs	# Proteins	# Protein Groups	Protein Group Accessions	Modifications	ΔCn	Area	XCorr	Charge	MH+ [Da]	ΔM [ppm]	RT [min]	# Missed Cleavages
	High	AKAqANINqAHKQAAK	3	2	1	A0A2S1T8R4	Q4(Deamidated); Q9(Deamidated)	0	3.42728e+07	2.09061	2	1693.9	4.05662	38.4443	2
T5JZE0	Multidrug ABC transporter ATP-binding protein OS=Lactobacillus plantarum EGD-AQ4 OX=1382301 GN=N692_09885 PE=4 SV=1 - [T5JZE0_LACPN]	4.72739	5.15	16	2	2	2	7.20761e+07	660	74.1363	5.0083
	A2	Sequence	# PSMs	# Proteins	# Protein Groups	Protein Group Accessions	Modifications	ΔCn	Area	XCorr	Charge	MH+ [Da]	ΔM [ppm]	RT [min]	# Missed Cleavages
	High	KLERTVAALEEqMTTLDEQATK	1	1	1	T5JZE0	Q12(Deamidated)	0	1.01182e+07	2.56172	3	2506.29	6.90251	116.854	2
	High	mILLqVqqVMRR	1	16	1	T5JZE0	M1(Oxidation); Q5(Deamidated); Q7(Deamidated); Q8(Deamidated)	0.0091	134034057	2.16567	2	1533.8	-9.41901	84.4908	1
A0A2S1TD24	Uncharacterized protein OS=Lactobacillus plantarum OX=1590 GN=LpLQ80_16515 PE=4 SV=1 - [A0A2S1TD24_LACPN]	4.71894	4.04	1	1	1	2		371	42.6403	9.5542
	A2	Sequence	# PSMs	# Proteins	# Protein Groups	Protein Group Accessions	Modifications	ΔCn	Area	XCorr	Charge	MH+ [Da]	ΔM [ppm]	RT [min]	# Missed Cleavages
	High	LYFIFAMLIAISIQK	2	1	1	A0A2S1TD24		0	0	2.70829	3	1771.01	-7.72099	111.691	0
A0A151G7N2	Excinuclease ABC subunit A OS=Lactobacillus plantarum OX=1590 GN=AYO51_16100 PE=4 SV=1 - [A0A151G7N2_LACPN]	4.71675	3	4	1	1	2		433	48.4393	9.26123
	A2	Sequence	# PSMs	# Proteins	# Protein Groups	Protein Group Accessions	Modifications	ΔCn	Area	XCorr	Charge	MH+ [Da]	ΔM [ppm]	RT [min]	# Missed Cleavages
	High	DYLNQAEIETVIK	2	4	1	A0A151G7N2		0	0	2.191	2	1535.79	-3.58177	45.037	0
A0A0G9F942	Ribonucleoside-diphosphate reductase OS=Lactobacillus plantarum OX=1590 GN=nrdE PE=3 SV=1 - [A0A0G9F942_LACPN]	4.70647	3.47	20	2	2	2	1.65214e+07	721	82.1198	5.36377
	A2	Sequence	# PSMs	# Proteins	# Protein Groups	Protein Group Accessions	Modifications	ΔCn	Area	XCorr	Charge	MH+ [Da]	ΔM [ppm]	RT [min]	# Missed Cleavages
	High	LLEDSFSYSNQLGQR	1	20	1	A0A0G9F942		0	1.65214e+07	2.40585	2	1756.84	-7.6238	74.4453	0
	High	TINSALqLSR	1	9	1	A0A0G9F942	Q7(Deamidated)	0	0	2.30062	2	1103.6	-7.55867	21.8549	0
A0A2S3U258	Uncharacterized protein OS=Lactobacillus plantarum subsp. plantarum OX=337330 GN=S101258_03264 PE=4 SV=1 - [A0A2S3U258_LACPN]	4.70129	27.4	1	1	1	3	29700105	73	8.68518	6.354
	A2	Sequence	# PSMs	# Proteins	# Protein Groups	Protein Group Accessions	Modifications	ΔCn	Area	XCorr	Charge	MH+ [Da]	ΔM [ppm]	RT [min]	# Missed Cleavages
	High	FAREVAYPnDLDSVLAAVQK	2	1	1	A0A2S3U258	N9(Deamidated)	0	29700105	2.4951	2	2207.15	6.94493	76.8285	1
	High	FAREVAYPnDLDSVLAAVqK	1	1	1	A0A2S3U258	N9(Deamidated); Q19(Deamidated)	0	0	2.2062	2	2208.14	9.97906	76.6869	1
A0A2S1TCV1	Polysaccharide pyruvyl transferase family protein OS=Lactobacillus plantarum OX=1590 GN=LpLQ80_16530 PE=4 SV=1 - [A0A2S1TCV1_LACPN]	4.69934	7.66	1	1	2	2	4.2987e+06	444	50.3891	8.68994
	A2	Sequence	# PSMs	# Proteins	# Protein Groups	Protein Group Accessions	Modifications	ΔCn	Area	XCorr	Charge	MH+ [Da]	ΔM [ppm]	RT [min]	# Missed Cleavages
	High	NLFVFLAGSDSETKKTIER	1	1	1	A0A2S1TCV1		0	4.2987e+06	2.61548	3	2155.12	-9.4415	143.28	2
	High	mFTRLVATnNENIKK	1	1	1	A0A2S1TCV1	M1(Oxidation); N9(Deamidated)	0.028	0	2.08386	2	1795.91	-14.2745	138	2
A0A151G4Z2	LysR family transcriptional regulator OS=Lactobacillus plantarum OX=1590 GN=AYO51_05300 PE=3 SV=1 - [A0A151G4Z2_LACPN]	4.6845	4	6	1	1	2	82428297	300	34.1009	6.39209
	A2	Sequence	# PSMs	# Proteins	# Protein Groups	Protein Group Accessions	Modifications	ΔCn	Area	XCorr	Charge	MH+ [Da]	ΔM [ppm]	RT [min]	# Missed Cleavages
	High	LLSGELQAAIIR	2	6	1	A0A151G4Z2		0	82428297	2.53977	3	1283.76	-6.75801	49.0063	0
A0A165VCA2	Chromosome partitioning protein ParA OS=Lactobacillus plantarum OX=1590 GN=Nizo1839_2617 PE=4 SV=1 - [A0A165VCA2_LACPN]	4.68389	12.45	4	2	2	3	1.65816e+08	257	29.6324	6.04932
	A2	Sequence	# PSMs	# Proteins	# Protein Groups	Protein Group Accessions	Modifications	ΔCn	Area	XCorr	Charge	MH+ [Da]	ΔM [ppm]	RT [min]	# Missed Cleavages
	High	nEFINGLKLFDLSQSVTK	2	1	1	A0A165VCA2	N1(Deamidated)	0	0	2.66125	2	2054.1	7.76295	82.2195	1
	High	FGRSGIKnnDLWDK	1	4	1	A0A165VCA2	N8(Deamidated); N9(Deamidated)	0	1.65816e+08	2.02264	2	1651.82	5.09879	133.713	2
A0A508WAY0	Oleate hydratase (Plasmid) [Lactobacillus plantarum] OS=Lactobacillus plantarum OX=1590 GN=AMBR_LLDLPDMO_03211 PE=4 SV=1 - [A0A508WAY0_LACPN]	4.68312	2.88	1	1	1	2	1.85328e+07	590	67.315	5.09717
	A2	Sequence	# PSMs	# Proteins	# Protein Groups	Protein Group Accessions	Modifications	ΔCn	Area	XCorr	Charge	MH+ [Da]	ΔM [ppm]	RT [min]	# Missed Cleavages
	High	QKLTDSDLPIPGFVKnK	2	1	1	A0A508WAY0	N16(Deamidated)	0	1.85328e+07	2.46954	2	1901.04	-0.0304593	79.9143	2
T5JZ24	Uncharacterized protein OS=Lactobacillus plantarum EGD-AQ4 OX=1382301 GN=N692_10815 PE=4 SV=1 - [T5JZ24_LACPN]	4.6797	3.11	1	2	2	2	8.95277e+06	1223	139.928	4.94482
	A2	Sequence	# PSMs	# Proteins	# Protein Groups	Protein Group Accessions	Modifications	ΔCn	Area	XCorr	Charge	MH+ [Da]	ΔM [ppm]	RT [min]	# Missed Cleavages
	High	RVKEALADLISQnFIEETTK	1	1	1	T5JZ24	N13(Deamidated)	0	0	2.62353	3	2306.23	3.90984	103.043	2
	High	IqKFVmGAnGAATDARSK	1	1	1	T5JZ24	Q2(Deamidated); M6(Oxidation); N9(Deamidated)	0	8.95277e+06	2.05617	2	1882.91	-13.3878	63.1635	2
A0A199QKW3	Lipid kinase OS=Lactobacillus plantarum OX=1590 GN=A0U96_05030 PE=4 SV=1 - [A0A199QKW3_LACPN]	4.67156	8.28	6	1	2	2	3.50833e+07	338	36.7117	5.38916
	A2	Sequence	# PSMs	# Proteins	# Protein Groups	Protein Group Accessions	Modifications	ΔCn	Area	XCorr	Charge	MH+ [Da]	ΔM [ppm]	RT [min]	# Missed Cleavages
	High	HINDPSIIYVK	1	6	1	A0A199QKW3		0	0	2.47368	2	1298.73	13.177	26.3616	0
	High	nDPVAAAKVVLKDqTVK	1	1	1	A0A199QKW3	N1(Deamidated); Q14(Deamidated)	0.5299	3.50833e+07	2.19788	2	1797.97	-14.6528	124.596	2
A0A0G9GTB8	D-alanyl-D-alanine carboxypeptidase OS=Lactobacillus plantarum OX=1590 GN=E3U93_14735 PE=3 SV=1 - [A0A0G9GTB8_LACPN]	4.66551	6.76	10	2	2	2	2.39459e+08	444	46.9125	9.89111
	A2	Sequence	# PSMs	# Proteins	# Protein Groups	Protein Group Accessions	Modifications	ΔCn	Area	XCorr	Charge	MH+ [Da]	ΔM [ppm]	RT [min]	# Missed Cleavages
	High	NmTINVTPKKSIDK	1	6	1	A0A0G9GTB8	M2(Oxidation)	0	444584494	2.63425	2	1604.88	6.02578	116.061	2
	High	AAIAVDASTGQILYDK	1	10	1	A0A0G9GTB8		0	3.43334e+07	2.03126	2	1635.84	-14.3074	47.8743	0
A0A518UJP7	UPF0637 protein DQQ11_10115 OS=Lactobacillus plantarum OX=1590 GN=DQQ11_10115 PE=3 SV=1 - [A0A518UJP7_LACPN]	4.66433	15.38	9	2	2	2	6.38362e+06	208	23.6364	8.57275
	A2	Sequence	# PSMs	# Proteins	# Protein Groups	Protein Group Accessions	Modifications	ΔCn	Area	XCorr	Charge	MH+ [Da]	ΔM [ppm]	RT [min]	# Missed Cleavages
	High	FEQVAPTIIASLQTPR	1	1	1	A0A518UJP7		0	6.38362e+06	2.62391	2	1771	14.7967	118.288	0
	High	FKnPPVDTWVAFSQNK	1	9	1	A0A518UJP7	N3(Deamidated)	0	0	2.04042	2	1878.96	11.0268	87.1842	1
A0A0G9F8V3	Chaperone protein ClpB OS=Lactobacillus plantarum OX=1590 GN=clpB PE=3 SV=1 - [A0A0G9F8V3_LACPN]	4.66382	1.61	6	1	1	2		867	96.511	5.35107
	A2	Sequence	# PSMs	# Proteins	# Protein Groups	Protein Group Accessions	Modifications	ΔCn	Area	XCorr	Charge	MH+ [Da]	ΔM [ppm]	RT [min]	# Missed Cleavages
	High	QLMRLEVEEAALKK	2	6	1	A0A0G9F8V3		0	0	2.53861	2	1657.93	-2.68784	99.1323	2
A0A483DDH9	Transposase OS=Lactobacillus plantarum OX=1590 GN=BV299_14855 PE=4 SV=1 - [A0A483DDH9_LACPN]	4.66178	9.54	1	2	2	2	1147412786	304	34.4659	9.49561
	A2	Sequence	# PSMs	# Proteins	# Protein Groups	Protein Group Accessions	Modifications	ΔCn	Area	XCorr	Charge	MH+ [Da]	ΔM [ppm]	RT [min]	# Missed Cleavages
	High	KnWLFSTGQRGAK	1	1	1	A0A483DDH9	N2(Deamidated)	0	1147412786	2.41662	2	1493.78	-4.62382	89.4963	2
	High	mLnTFLSnWVIFGSER	1	1	1	A0A483DDH9	M1(Oxidation); N3(Deamidated); N8(Deamidated)	0	0	2.24516	2	1931.92	1.49351	117.841	0
A0A199QLG1	ABC transporter ATP-binding protein OS=Lactobacillus plantarum OX=1590 GN=A0U96_02445 PE=4 SV=1 - [A0A199QLG1_LACPN]	4.66106	12.31	7	2	2	3	5.71502e+07	260	28.9873	8.57275
	A2	Sequence	# PSMs	# Proteins	# Protein Groups	Protein Group Accessions	Modifications	ΔCn	Area	XCorr	Charge	MH+ [Da]	ΔM [ppm]	RT [min]	# Missed Cleavages
	High	NIVTKVNPGTPnEVK	2	3	1	A0A199QLG1	N12(Deamidated)	0	6.82262e+07	2.34208	2	1610.87	-2.62854	102.793	1
	High	TSAQLmTQTNqRVTEEK	1	7	1	A0A199QLG1	M6(Oxidation); Q11(Deamidated)	0.0293	46074263	2.31898	2	1981.93	-8.41773	26.0398	1
A0A165MZD6	Glycogen biosynthesis protein GlgD glucose-1-phosphate adenylyltransferase family OS=Lactobacillus plantarum OX=1590 GN=Nizo2802_2257 PE=4 SV=1 - [A0A165MZD6_LACPN]	4.64604	5.3	6	1	1	2	59102070	264	29.071	8.25049
	A2	Sequence	# PSMs	# Proteins	# Protein Groups	Protein Group Accessions	Modifications	ΔCn	Area	XCorr	Charge	MH+ [Da]	ΔM [ppm]	RT [min]	# Missed Cleavages
	High	IGAGcKLEnVIIDK	2	6	1	A0A165MZD6	C5(Carbamidomethyl); N9(Deamidated)	0	59102070	2.51264	2	1530.81	-4.74635	40.6534	1
A0A508VS06	Riboflavin biosynthesis protein OS=Lactobacillus plantarum OX=1590 GN=AMBR_LLDLPDMO_02483 PE=3 SV=1 - [A0A508VS06_LACPN]	4.64465	4.82	8	1	1	2	1.76599e+08	332	36.6947	6.771
	A2	Sequence	# PSMs	# Proteins	# Protein Groups	Protein Group Accessions	Modifications	ΔCn	Area	XCorr	Charge	MH+ [Da]	ΔM [ppm]	RT [min]	# Missed Cleavages
	High	GEIKFAGADALVAQLK	1	8	1	A0A508VS06		0	1.76599e+08	2.33949	2	1630.92	3.77188	51.3925	1
	High	GEIKFAGADALVAqLK	1	8	1	A0A508VS06	Q14(Deamidated)	0	0	2.30516	2	1631.91	3.9896	51.7803	1
A0A162EW89	Multimodular transpeptidase-transglycosylase OS=Lactobacillus plantarum OX=1590 GN=Lp19_2845 PE=4 SV=1 - [A0A162EW89_LACPN]	4.63603	2.12	9	1	1	4	9.26731e+07	709	77.7152	9.37842
	A2	Sequence	# PSMs	# Proteins	# Protein Groups	Protein Group Accessions	Modifications	ΔCn	Area	XCorr	Charge	MH+ [Da]	ΔM [ppm]	RT [min]	# Missed Cleavages
	High	NVVLNNMVAnnKLSK	4	9	1	A0A162EW89	N10(Deamidated); N11(Deamidated)	0	9.26731e+07	2.48236	2	1659.86	-5.2532	17.1597	1
T5JX43	Uncharacterized protein OS=Lactobacillus plantarum EGD-AQ4 OX=1382301 GN=N692_11660 PE=4 SV=1 - [T5JX43_LACPN]	4.62287	5.39	1	1	1	2	72502350	334	38.3718	4.81787
	A2	Sequence	# PSMs	# Proteins	# Protein Groups	Protein Group Accessions	Modifications	ΔCn	Area	XCorr	Charge	MH+ [Da]	ΔM [ppm]	RT [min]	# Missed Cleavages
	High	LYRSLGFAASVRmRPAAK	2	1	1	T5JX43	M13(Oxidation)	0	72502350	2.39669	2	2010.13	13.6989	58.9344	2
A0A1W6NPZ0	Transporter OS=Lactobacillus plantarum OX=1590 GN=BIZ32_05335 PE=4 SV=1 - [A0A1W6NPZ0_LACPN]	4.62283	2.52	1	1	1	2		556	61.4519	9.65674
	A2	Sequence	# PSMs	# Proteins	# Protein Groups	Protein Group Accessions	Modifications	ΔCn	Area	XCorr	Charge	MH+ [Da]	ΔM [ppm]	RT [min]	# Missed Cleavages
	High	RPELNALATqSENK	2	1	1	A0A1W6NPZ0	Q10(Deamidated)	0	0	2.48307	2	1571.79	-7.39807	50.6557	0
T5JUD0	PTS mannitol transferase subunit IIB OS=Lactobacillus plantarum EGD-AQ4 OX=1382301 GN=N692_11355 PE=4 SV=1 - [T5JUD0_LACPN]	4.60936	3.1	1	1	1	3	3.88236e+07	613	63.9689	8.646
	A2	Sequence	# PSMs	# Proteins	# Protein Groups	Protein Group Accessions	Modifications	ΔCn	Area	XCorr	Charge	MH+ [Da]	ΔM [ppm]	RT [min]	# Missed Cleavages
	High	VKKAGInMSVTNTAISNLK	2	1	1	T5JUD0	N7(Deamidated)	0	0	2.50392	2	1990.1	1.79391	126.754	2
	High	VKKAGINMSVTNTAISNLK	1	1	1	T5JUD0		0.0276	3.88236e+07	2.10544	2	1989.1	-9.2481	126.834	2
A0A3S7UPF7	RNA ligase OS=Lactobacillus phage Dionysus OX=2315484 PE=4 SV=1 - [A0A3S7UPF7_9CAUD]	4.60753	4.07	3	2	2	2	2.63172e+08	787	90.6362	7.00537
	A2	Sequence	# PSMs	# Proteins	# Protein Groups	Protein Group Accessions	Modifications	ΔCn	Area	XCorr	Charge	MH+ [Da]	ΔM [ppm]	RT [min]	# Missed Cleavages
	High	LITIDFInTGLSFEqLLDR	1	2	1	A0A3S7UPF7	N8(Deamidated); Q15(Deamidated)	0.1	0	2.52438	3	2210.13	-11.5342	83.0295	0
	High	DKmSNIDLPQALK	1	2	1	A0A3S7UPF7	M3(Oxidation)	0	2.63172e+08	2.08315	2	1488.79	8.29232	53.9716	1
A0A199QH52	Transcriptional regulator OS=Lactobacillus plantarum OX=1590 GN=A0U96_04160 PE=4 SV=1 - [A0A199QH52_LACPN]	4.59961	10.79	5	2	2	2	41730969	241	28.0694	6.80029
	A2	Sequence	# PSMs	# Proteins	# Protein Groups	Protein Group Accessions	Modifications	ΔCn	Area	XCorr	Charge	MH+ [Da]	ΔM [ppm]	RT [min]	# Missed Cleavages
	High	qYFDFTHEPLqLK	1	1	1	A0A199QH52	Q1(Deamidated); Q11(Deamidated)	0	41730969	2.47246	2	1667.8	3.95257	17.2544	0
	High	FAITEDEVTqTLK	1	5	1	A0A199QH52	Q10(Deamidated)	0	0	2.12715	2	1495.77	13.9793	51.6178	0
A0A165Q457	Uncharacterized protein OS=Lactobacillus plantarum OX=1590 GN=Nizo2891_1793 PE=4 SV=1 - [A0A165Q457_LACPN]	4.59097	4.24	1	1	1	2	50187787	283	32.3627	7.57666
	A2	Sequence	# PSMs	# Proteins	# Protein Groups	Protein Group Accessions	Modifications	ΔCn	Area	XCorr	Charge	MH+ [Da]	ΔM [ppm]	RT [min]	# Missed Cleavages
	High	MINEnTLnTLLK	2	1	1	A0A165Q457	N5(Deamidated); N8(Deamidated)	0	50187787	2.29046	2	1405.74	10.8828	106.017	0
A0A1E3KSF1	Uncharacterized protein OS=Lactobacillus plantarum OX=1590 GN=LPJSA22_01138 PE=4 SV=1 - [A0A1E3KSF1_LACPN]	4.58648	32	1	1	1	2	2.01129e+07	50	5.59908	10.1255
	A2	Sequence	# PSMs	# Proteins	# Protein Groups	Protein Group Accessions	Modifications	ΔCn	Area	XCorr	Charge	MH+ [Da]	ΔM [ppm]	RT [min]	# Missed Cleavages
	High	TVqAPTTLSTKSLqIK	2	1	1	A0A1E3KSF1	Q3(Deamidated); Q14(Deamidated)	0	2.01129e+07	2.08367	2	1717.95	-5.10074	89.4812	1
A0A1S0RYG3	Uncharacterized protein OS=Lactobacillus plantarum OX=1590 GN=AVR82_16555 PE=4 SV=1 - [A0A1S0RYG3_LACPN]	4.578	4.57	3	2	2	3	4.67222e+07	700	77.4219	8.85107
	A2	Sequence	# PSMs	# Proteins	# Protein Groups	Protein Group Accessions	Modifications	ΔCn	Area	XCorr	Charge	MH+ [Da]	ΔM [ppm]	RT [min]	# Missed Cleavages
	High	LVANDqNIAGTVYqNLAK	2	2	1	A0A1S0RYG3	Q6(Deamidated); Q14(Deamidated)	0	0	2.40503	2	1933.96	-11.3632	142.643	0
	High	mPVIPMPSRIGqIK	1	2	1	A0A1S0RYG3	M1(Oxidation); Q12(Deamidated)	0	4.67222e+07	2.17298	2	1583.88	8.73009	57.1145	1
A0A1W6NUN5	Exonuclease SbcC OS=Lactobacillus plantarum OX=1590 GN=BIZ32_06160 PE=4 SV=1 - [A0A1W6NUN5_LACPN]	4.57777	2.75	18	1	2	2	1.19615e+07	1054	117.124	5.66846
	A2	Sequence	# PSMs	# Proteins	# Protein Groups	Protein Group Accessions	Modifications	ΔCn	Area	XCorr	Charge	MH+ [Da]	ΔM [ppm]	RT [min]	# Missed Cleavages
	High	LDDLnDRLKTTQATR	1	18	2	A0A1W6NUN5;A0A387DDM7	N5(Deamidated)	0	719791	2.46607	2	1760.9	-10.6367	144.852	2
	High	KLEAAQRVVQAIEK	1	17	1	A0A1W6NUN5		0	2.32031e+07	2.1117	2	1582.91	-9.06284	87.2587	2
A0A0R2G1Q2	Lactose permease OS=Lactobacillus plantarum OX=1590 GN=IV39_GL001892 PE=4 SV=1 - [A0A0R2G1Q2_LACPN]	4.56448	5.84	10	1	2	2		651	70.2024	7.66455
	A2	Sequence	# PSMs	# Proteins	# Protein Groups	Protein Group Accessions	Modifications	ΔCn	Area	XCorr	Charge	MH+ [Da]	ΔM [ppm]	RT [min]	# Missed Cleavages
	High	LAEVVVDPILGnIVDnTETRWGK	1	10	1	A0A0R2G1Q2	N12(Deamidated); N16(Deamidated)	0	0	2.39611	2	2540.32	-3.4137	125.87	1
	High	LmAqnVEQQPVTKKK	1	1	1	A0A0R2G1Q2	M2(Oxidation); Q4(Deamidated); N5(Deamidated)	0.0136	0	2.16836	2	1759.91	-7.28148	108.216	2
A0A2P0ZL01	Uncharacterized protein OS=Lactobacillus phage Maenad OX=2079431 PE=4 SV=1 - [A0A2P0ZL01_9CAUD]	4.55583	4.44	1	1	1	2	4.79978e+08	428	47.1593	4.89404
	A2	Sequence	# PSMs	# Proteins	# Protein Groups	Protein Group Accessions	Modifications	ΔCn	Area	XCorr	Charge	MH+ [Da]	ΔM [ppm]	RT [min]	# Missed Cleavages
	High	DLLLYGRSLTYIERTNDGK	2	1	1	A0A2P0ZL01		0	4.79978e+08	2.53485	3	2227.16	-3.18535	90.713	2
A0A5F0Y924	Glycosyltransferase OS=Lactobacillus plantarum OX=1590 GN=E2P76_09510 PE=4 SV=1 - [A0A5F0Y924_LACPN]	4.55436	7.56	1	1	2	2	7.0342e+07	357	41.1664	8.5874
	A2	Sequence	# PSMs	# Proteins	# Protein Groups	Protein Group Accessions	Modifications	ΔCn	Area	XCorr	Charge	MH+ [Da]	ΔM [ppm]	RT [min]	# Missed Cleavages
	High	KnVVSMLYHTLPEK	1	1	1	A0A5F0Y924	N2(Deamidated)	0	5.67922e+07	2.40587	2	1659.88	2.48337	74.982	1
	High	NVEFGLSVLKNLK	1	1	1	A0A5F0Y924		0.0652	83891868	2.14849	2	1460.83	-12.5314	82.6117	1
A0A1S0RQV7	Uncharacterized protein OS=Lactobacillus plantarum OX=1590 GN=AVR82_00450 PE=4 SV=1 - [A0A1S0RQV7_LACPN]	4.55286	37.5	1	2	2	3	6.55023e+07	96	10.7206	4.67822
	A2	Sequence	# PSMs	# Proteins	# Protein Groups	Protein Group Accessions	Modifications	ΔCn	Area	XCorr	Charge	MH+ [Da]	ΔM [ppm]	RT [min]	# Missed Cleavages
	High	SqLVGDFKVIqKALNDLDGAqAR	1	1	1	A0A1S0RQV7	Q2(Deamidated); Q11(Deamidated); Q21(Deamidated)	0	2.21438e+07	2.50323	3	2489.3	3.8595	51.2901	2
	High	InQDFKNIKDDNK	2	1	1	A0A1S0RQV7	N2(Deamidated)	0	108860830	2.04963	2	1592.8	5.21408	22.2001	2
A0A410LX07	Tape measure protein OS=Lactobacillus plantarum OX=1590 GN=EQJ86_05605 PE=4 SV=1 - [A0A410LX07_LACPN]	4.55241	2.45	2	2	2	2	553680219	1308	142.24	9.20264
	A2	Sequence	# PSMs	# Proteins	# Protein Groups	Protein Group Accessions	Modifications	ΔCn	Area	XCorr	Charge	MH+ [Da]	ΔM [ppm]	RT [min]	# Missed Cleavages
	High	nVTKWLGDAVTWIK	1	2	1	A0A410LX07	N1(Deamidated)	0	1079702466	2.28755	2	1631.87	-7.51063	42.9664	1
	High	mVqqVLKLGMAVVSAIWK	1	2	1	A0A410LX07	M1(Oxidation); Q3(Deamidated); Q4(Deamidated)	0	27657972	2.26486	2	2019.11	1.88208	102.476	1
T5JMX8	Probable tRNA sulfurtransferase OS=Lactobacillus plantarum EGD-AQ4 OX=1382301 GN=thiI PE=3 SV=1 - [T5JMX8_LACPN]	4.55156	3.95	1	1	1	3	9.71429e+07	405	45.52	6.17627
	A2	Sequence	# PSMs	# Proteins	# Protein Groups	Protein Group Accessions	Modifications	ΔCn	Area	XCorr	Charge	MH+ [Da]	ΔM [ppm]	RT [min]	# Missed Cleavages
	High	VKFIqIPFTEIQEEIK	3	1	1	T5JMX8	Q5(Deamidated)	0	9.71429e+07	2.3536	2	1963.1	11.9572	121.085	1
A0A512EY40	Uncharacterized protein OS=Lactobacillus plantarum subsp. argentoratensis OX=271881 GN=LPL03_17330 PE=4 SV=1 - [A0A512EY40_LACPN]	4.55095	1.48	1	1	1	3	28029329	1079	117.269	5.09717
	A2	Sequence	# PSMs	# Proteins	# Protein Groups	Protein Group Accessions	Modifications	ΔCn	Area	XCorr	Charge	MH+ [Da]	ΔM [ppm]	RT [min]	# Missed Cleavages
	High	mPnTLLqQEVLSQLRK	3	1	1	A0A512EY40	M1(Oxidation); N3(Deamidated); Q7(Deamidated)	0	28029329	2.16409	2	1916	-8.10885	110.924	1
A0A508V9Z8	UDP-N-acetylmuramyl tripeptide synthase (Putative) [Lactobacillus plantarum JDM1] OS=Lactobacillus plantarum OX=1590 GN=AMBR_LLDLPDMO_01643 PE=4 SV=1 - [A0A508V9Z8_LACPN]	4.54259	4.91	1	1	1	2	2.62671e+07	448	49.7306	8.29443
	A2	Sequence	# PSMs	# Proteins	# Protein Groups	Protein Group Accessions	Modifications	ΔCn	Area	XCorr	Charge	MH+ [Da]	ΔM [ppm]	RT [min]	# Missed Cleavages
	High	DQLTIIPDLTNmTTAIQKLPTK	2	1	1	A0A508V9Z8	M12(Oxidation)	0	2.62671e+07	2.39834	2	2471.34	-1.71559	136.817	1
A0A387DTA3	Conjugal transfer protein OS=Lactobacillus plantarum OX=1590 GN=CFI62_15980 PE=4 SV=1 - [A0A387DTA3_LACPN]	4.5423	3.14	2	1	1	3	21485942	509	57.2908	5.12256
	A2	Sequence	# PSMs	# Proteins	# Protein Groups	Protein Group Accessions	Modifications	ΔCn	Area	XCorr	Charge	MH+ [Da]	ΔM [ppm]	RT [min]	# Missed Cleavages
	High	EPKERnLAGVTnILQK	3	2	1	A0A387DTA3	N6(Deamidated); N12(Deamidated)	0	21485942	2.20113	2	1811.98	-4.17113	72.8514	2
T5JUH0	NAD-dependent dehydratase OS=Lactobacillus plantarum EGD-AQ4 OX=1382301 GN=N692_12615 PE=4 SV=1 - [T5JUH0_LACPN]	4.53354	7.98	1	1	1	2	7.12974e+07	213	23.2009	5.10986
	A2	Sequence	# PSMs	# Proteins	# Protein Groups	Protein Group Accessions	Modifications	ΔCn	Area	XCorr	Charge	MH+ [Da]	ΔM [ppm]	RT [min]	# Missed Cleavages
	High	IMIIGANGGIARILIDR	1	1	1	T5JUH0		0	7.12974e+07	2.44477	2	1796.03	-14.8494	133.81	1
	High	IMIIGAnGGIARILIDR	1	1	1	T5JUH0	N7(Deamidated)	0	2.23643e+07	2.08877	2	1797.02	-12.7394	133.984	1
A0A518UN21	Potassium-transporting ATPase ATP-binding subunit OS=Lactobacillus plantarum OX=1590 GN=kdpB PE=3 SV=1 - [A0A518UN21_LACPN]	4.52747	6.06	1	2	2	2	2.21747e+07	693	74.1901	8.95361
	A2	Sequence	# PSMs	# Proteins	# Protein Groups	Protein Group Accessions	Modifications	ΔCn	Area	XCorr	Charge	MH+ [Da]	ΔM [ppm]	RT [min]	# Missed Cleavages
	High	FIPFSAqTKmSGVnFAGDEIRK	1	1	1	A0A518UN21	Q7(Deamidated); M10(Oxidation); N14(Deamidated)	0	6.55167e+06	2.50438	3	2461.22	6.28425	127.219	2
	High	LnKVGDLSnIEKVSGEnLNK	1	1	1	A0A518UN21	N2(Deamidated); N9(Deamidated); N17(Deamidated)	0	37797825	2.02309	2	2174.15	13.434	50.1016	2
T5JZU8	Primosomal protein DnaI OS=Lactobacillus plantarum EGD-AQ4 OX=1382301 GN=N692_00870 PE=4 SV=1 - [T5JZU8_LACPN]	4.52671	4.18	1	1	1	2	4.89101e+07	311	35.2067	6.25244
	A2	Sequence	# PSMs	# Proteins	# Protein Groups	Protein Group Accessions	Modifications	ΔCn	Area	XCorr	Charge	MH+ [Da]	ΔM [ppm]	RT [min]	# Missed Cleavages
	High	ALqqRVRSISMPK	2	1	1	T5JZU8	Q3(Deamidated); Q4(Deamidated)	0	4.89101e+07	2.48275	2	1515.82	-8.47485	40.6319	2
A0A162HG02	Uncharacterized protein OS=Lactobacillus plantarum OX=1590 GN=Lp19_2168 PE=4 SV=1 - [A0A162HG02_LACPN]	4.52636	5.16	8	2	2	2	3.12628e+07	640	71.7996	9.77393
	A2	Sequence	# PSMs	# Proteins	# Protein Groups	Protein Group Accessions	Modifications	ΔCn	Area	XCorr	Charge	MH+ [Da]	ΔM [ppm]	RT [min]	# Missed Cleavages
	High	TVnDGVnAKTVIQKNSK	1	7	1	A0A162HG02	N3(Deamidated); N7(Deamidated)	0	0	2.46858	2	1817.96	1.59032	64.6352	2
	High	KVTINLNFqISqLANR	1	8	1	A0A162HG02	Q9(Deamidated); Q12(Deamidated)	0	3.12628e+07	2.05777	2	1861.01	-6.03109	126.543	1
A0A291I9I3	Recombinase A OS=Lactobacillus phage LpeD OX=2041210 GN=LpeD_64 PE=4 SV=1 - [A0A291I9I3_9CAUD]	4.52427	4.39	1	1	1	2	47404120	410	45.8516	5.56689
	A2	Sequence	# PSMs	# Proteins	# Protein Groups	Protein Group Accessions	Modifications	ΔCn	Area	XCorr	Charge	MH+ [Da]	ΔM [ppm]	RT [min]	# Missed Cleavages
	High	SKIGDnATDEVTVDLIGK	2	1	1	A0A291I9I3	N6(Deamidated)	0	47404120	2.37132	2	1875.95	-4.57624	50.1636	1
T5JK01	Membrane protein OS=Lactobacillus plantarum EGD-AQ4 OX=1382301 GN=N692_10505 PE=4 SV=1 - [T5JK01_LACPN]	4.52306	4.41	1	1	1	2		272	30.1146	5.98584
	A2	Sequence	# PSMs	# Proteins	# Protein Groups	Protein Group Accessions	Modifications	ΔCn	Area	XCorr	Charge	MH+ [Da]	ΔM [ppm]	RT [min]	# Missed Cleavages
	High	TAKYDLSPKIEK	2	1	1	T5JK01		0	0	2.32368	2	1392.79	11.9209	27.6906	2
A0A494S2G9	Peptidase T OS=Lactobacillus plantarum subsp. argentoratensis OX=271881 GN=pepT PE=3 SV=1 - [A0A494S2G9_LACPN]	4.51536	3.64	1	1	1	2	6.43832e+08	412	45.1296	4.85596
	A2	Sequence	# PSMs	# Proteins	# Protein Groups	Protein Group Accessions	Modifications	ΔCn	Area	XCorr	Charge	MH+ [Da]	ΔM [ppm]	RT [min]	# Missed Cleavages
	High	LNLADGVARIKVEmK	2	1	1	A0A494S2G9	M14(Oxidation)	0	6.43832e+08	2.31383	2	1672.94	0.449532	77.7899	2
A0A494RY46	Aspartate--tRNA ligase OS=Lactobacillus plantarum subsp. argentoratensis OX=271881 GN=aspS PE=3 SV=1 - [A0A494RY46_LACPN]	4.51367	2.17	1	1	1	2		598	67.547	5.17334
	A2	Sequence	# PSMs	# Proteins	# Protein Groups	Protein Group Accessions	Modifications	ΔCn	Area	XCorr	Charge	MH+ [Da]	ΔM [ppm]	RT [min]	# Missed Cleavages
	High	AIAVPGGADKYSR	2	1	1	A0A494RY46		0	0	2.34896	2	1304.7	3.78623	27.6061	1
A0A508WEW8	Glycosyltransferase, family 1 (GT1) [Lactobacillus plantarum WCFS1] OS=Lactobacillus plantarum OX=1590 GN=AMBR_LLDLPDMO_01066 PE=4 SV=1 - [A0A508WEW8_LACPN]	4.50874	8.52	2	2	2	3		364	41.034	9.49561
	A2	Sequence	# PSMs	# Proteins	# Protein Groups	Protein Group Accessions	Modifications	ΔCn	Area	XCorr	Charge	MH+ [Da]	ΔM [ppm]	RT [min]	# Missed Cleavages
	High	KMLSKTFNLYnSVMQIK	2	2	1	A0A508WEW8	N11(Deamidated)	0	0	2.3844	2	2046.09	7.2904	108.999	2
	High	FDYNLGIKKGLMnK	1	2	1	A0A508WEW8	N13(Deamidated)	0	0	2.12434	2	1641.86	-4.00042	67.3889	2
A0A494RWW2	Glycosyl transferase family 2 OS=Lactobacillus plantarum subsp. argentoratensis OX=271881 GN=cps4I PE=4 SV=1 - [A0A494RWW2_LACPN]	4.50518	9.46	1	2	2	2	8.94126e+07	317	36.1588	8.88037
	A2	Sequence	# PSMs	# Proteins	# Protein Groups	Protein Group Accessions	Modifications	ΔCn	Area	XCorr	Charge	MH+ [Da]	ΔM [ppm]	RT [min]	# Missed Cleavages
	High	SDLKELLmNYDNRVEMIK	1	1	1	A0A494RWW2	M8(Oxidation)	0	4.71435e+06	2.34991	2	2227.11	2.01117	141.111	2
	High	HFTLAMASLRQR	1	1	1	A0A494RWW2		0	1.74111e+08	2.15527	2	1430.79	13.836	28.6727	1
T5JHG8	33 kDa chaperonin OS=Lactobacillus plantarum EGD-AQ4 OX=1382301 GN=hslO PE=3 SV=1 - [T5JHG8_LACPN]	4.50451	10.85	2	2	2	3		295	31.4078	4.88135
	A2	Sequence	# PSMs	# Proteins	# Protein Groups	Protein Group Accessions	Modifications	ΔCn	Area	XCorr	Charge	MH+ [Da]	ΔM [ppm]	RT [min]	# Missed Cleavages
	High	InGNGPVGGIVIDGNAK	2	2	1	T5JHG8	N2(Deamidated)	0	0	2.36549	2	1595.85	9.98	144.16	0
	High	LTDLPLVSqLmREGK	1	1	1	T5JHG8	Q9(Deamidated); M11(Oxidation)	0	0	2.13902	2	1716.94	9.92412	39.0408	1
A0A0R2G6Z8	Acetate kinase OS=Lactobacillus plantarum OX=1590 GN=ackA PE=3 SV=1 - [A0A0R2G6Z8_LACPN]	4.5042	5.82	9	1	1	2	9.69278e+06	395	42.8662	5.43994
	A2	Sequence	# PSMs	# Proteins	# Protein Groups	Protein Group Accessions	Modifications	ΔCn	Area	XCorr	Charge	MH+ [Da]	ΔM [ppm]	RT [min]	# Missed Cleavages
	High	VVAGGETFKQAVEVTPAVLEAIK	1	9	1	A0A0R2G6Z8		0	0	2.47755	2	2356.33	5.98063	120.968	1
	High	VVAGGETFKqAVEVTPAVLEAIK	1	9	1	A0A0R2G6Z8	Q10(Deamidated)	0	9.69278e+06	2.02665	2	2357.31	7.37322	130.556	1
A0A494SEM6	Cell surface protein OS=Lactobacillus plantarum subsp. argentoratensis OX=271881 GN=LPL03_02600 PE=4 SV=1 - [A0A494SEM6_LACPN]	4.49357	1.52	2	1	1	2	1.91653e+07	919	98.8662	6.27783
	A2	Sequence	# PSMs	# Proteins	# Protein Groups	Protein Group Accessions	Modifications	ΔCn	Area	XCorr	Charge	MH+ [Da]	ΔM [ppm]	RT [min]	# Missed Cleavages
	High	mALGALSLqVPTDR	2	2	1	A0A494SEM6	M1(Oxidation); Q9(Deamidated)	0	1.91653e+07	2.25762	2	1488.76	-10.7343	44.6677	0
A0A0M4CIQ6	GTP pyrophosphokinase OS=Lactobacillus plantarum OX=1590 GN=IV39_GL001661 PE=3 SV=1 - [A0A0M4CIQ6_LACPN]	4.49179	4.05	11	2	2	3	1.09623e+07	741	84.6177	7.88428
	A2	Sequence	# PSMs	# Proteins	# Protein Groups	Protein Group Accessions	Modifications	ΔCn	Area	XCorr	Charge	MH+ [Da]	ΔM [ppm]	RT [min]	# Missed Cleavages
	High	VINNHTKFLTnVnGK	2	11	1	A0A0M4CIQ6	N11(Deamidated); N13(Deamidated)	0	10667608	2.3632	2	1700.89	-3.74328	90.3835	1
	High	IANETLEIYAPIADR	1	11	1	A0A0M4CIQ6		0	11257081	2.12859	2	1688.89	3.95889	86.0615	0
A0A0G9GNM9	Cation:proton antiporter OS=Lactobacillus plantarum OX=1590 GN=E3U93_02685 PE=4 SV=1 - [A0A0G9GNM9_LACPN]	4.48903	4.82	3	1	1	2	205372791	394	42.2721	7.04932
	A2	Sequence	# PSMs	# Proteins	# Protein Groups	Protein Group Accessions	Modifications	ΔCn	Area	XCorr	Charge	MH+ [Da]	ΔM [ppm]	RT [min]	# Missed Cleavages
	High	NAIHRAGQVTATHSIIKEH	2	3	1	A0A0G9GNM9		0	205372791	2.42779	2	2083.13	7.22064	53.2109	2
A0A1S0RZQ9	Stress response regulator Gls24 OS=Lactobacillus plantarum OX=1590 GN=AVR82_17240 PE=4 SV=1 - [A0A1S0RZQ9_LACPN]	4.48712	18.33	2	1	2	2	2.4823e+07	180	19.5062	5.13525
	A2	Sequence	# PSMs	# Proteins	# Protein Groups	Protein Group Accessions	Modifications	ΔCn	Area	XCorr	Charge	MH+ [Da]	ΔM [ppm]	RT [min]	# Missed Cleavages
	High	LVnTSDVTSGIDVEVGK	1	3	2	A0A1S0RZQ9;A0A5F0Y0H7	N3(Deamidated)	0	2.85328e+07	2.37936	2	1733.88	-0.996374	68.6579	0
	High	SGIKGNLTFDDKVIqK	1	1	1	A0A1S0RZQ9	Q15(Deamidated)	0	21113191	2.10776	2	1763.95	-3.37523	137.805	2
A0A483CYQ3	Cadmium-translocating P-type ATPase OS=Lactobacillus plantarum OX=1590 GN=BV299_10190 PE=3 SV=1 - [A0A483CYQ3_LACPN]	4.48027	4.4	15	2	2	2	2.01409e+08	614	64.5983	5.61768
	A2	Sequence	# PSMs	# Proteins	# Protein Groups	Protein Group Accessions	Modifications	ΔCn	Area	XCorr	Charge	MH+ [Da]	ΔM [ppm]	RT [min]	# Missed Cleavages
	High	DDLSRVVTAVR	1	15	1	A0A483CYQ3		0	1.75214e+08	2.3754	2	1230.69	8.29934	40.6064	1
	High	TSWnGIVVKTGDmLEK	1	1	1	A0A483CYQ3	N4(Deamidated); M13(Oxidation)	0	2.27605e+08	2.10487	2	1794.91	9.12014	136.099	1
A0A165PC40	Putative cell-wall-anchored protein SasA OS=Lactobacillus plantarum OX=1590 GN=Nizo2891_3318 PE=4 SV=1 - [A0A165PC40_LACPN]	4.47766	5.99	3	2	2	2	4.23559e+07	501	54.6296	8.90967
	A2	Sequence	# PSMs	# Proteins	# Protein Groups	Protein Group Accessions	Modifications	ΔCn	Area	XCorr	Charge	MH+ [Da]	ΔM [ppm]	RT [min]	# Missed Cleavages
	High	LATTSDNVNILTGK	1	5	1	A0A165PC40		0	5.32788e+06	2.33074	2	1446.77	-9.673	41.5079	0
	High	FVASLPTDKADSELTK	1	3	1	A0A165PC40		0	7.93839e+07	2.14692	2	1721.91	10.6258	140.278	1
T5JSX6	Alpha-mannosidase OS=Lactobacillus plantarum EGD-AQ4 OX=1382301 GN=N692_13790 PE=4 SV=1 - [T5JSX6_LACPN]	4.47505	2.11	1	1	1	2		900	101.461	5.38916
	A2	Sequence	# PSMs	# Proteins	# Protein Groups	Protein Group Accessions	Modifications	ΔCn	Area	XCorr	Charge	MH+ [Da]	ΔM [ppm]	RT [min]	# Missed Cleavages
	High	SqEVARFVTHDALmTLTAK	2	1	1	T5JSX6	Q2(Deamidated); M14(Oxidation)	0	0	2.2566	2	2135.06	-9.65518	96.8679	1
A0A387DDM7	SMC family ATPase OS=Lactobacillus plantarum OX=1590 GN=CFI62_00455 PE=4 SV=1 - [A0A387DDM7_LACPN]	4.47336	2.73	2	1	2	2	719791	1061	117.976	5.66846
	A2	Sequence	# PSMs	# Proteins	# Protein Groups	Protein Group Accessions	Modifications	ΔCn	Area	XCorr	Charge	MH+ [Da]	ΔM [ppm]	RT [min]	# Missed Cleavages
	High	LDDLnDRLKTTQATR	1	18	2	A0A1W6NUN5;A0A387DDM7	N5(Deamidated)	0	719791	2.46607	2	1760.9	-10.6367	144.852	2
	High	KLEASQRVVqAIEK	1	1	1	A0A387DDM7	Q10(Deamidated)	0	0	2.00729	2	1599.89	-10.6729	90.2036	2
A0A199QIV3	RNA-binding transcriptional accessory protein OS=Lactobacillus plantarum OX=1590 GN=A0U96_08755 PE=4 SV=1 - [A0A199QIV3_LACPN]	4.46965	3.46	15	2	2	3	9.83402e+06	723	80.005	6.78564
	A2	Sequence	# PSMs	# Proteins	# Protein Groups	Protein Group Accessions	Modifications	ΔCn	Area	XCorr	Charge	MH+ [Da]	ΔM [ppm]	RT [min]	# Missed Cleavages
	High	mDnqILTLVDQALTK	2	1	1	A0A199QIV3	M1(Oxidation); N3(Deamidated); Q4(Deamidated)	0	2.54426e+06	2.46327	2	1720.85	-7.34773	135.967	0
	High	AYEQAVGFLR	1	15	1	A0A199QIV3		0	1.71238e+07	2.00637	2	1153.6	-0.367828	51.4398	0
A0A2S3U7K5	Phosphatidylglycerol--membrane-oligosaccharide glycerophosphotransferase OS=Lactobacillus plantarum subsp. plantarum OX=337330 GN=S101258_01196 PE=4 SV=1 - [A0A2S3U7K5_LACPN]	4.46225	7.87	14	1	1	2	133994200	178	20.749	7.04932
	A2	Sequence	# PSMs	# Proteins	# Protein Groups	Protein Group Accessions	Modifications	ΔCn	Area	XCorr	Charge	MH+ [Da]	ΔM [ppm]	RT [min]	# Missed Cleavages
	High	LITLTNHYPYELDK	2	14	1	A0A2S3U7K5		0	133994200	2.32081	2	1719.9	1.9512	65.4442	0
A0A0R2GNS2	Integral membrane protein OS=Lactobacillus plantarum OX=1590 GN=AVR82_07765 PE=4 SV=1 - [A0A0R2GNS2_LACPN]	4.46036	2.35	10	1	1	2	15539163	894	99.0098	9.83252
	A2	Sequence	# PSMs	# Proteins	# Protein Groups	Protein Group Accessions	Modifications	ΔCn	Area	XCorr	Charge	MH+ [Da]	ΔM [ppm]	RT [min]	# Missed Cleavages
	High	HLLRSNDGSTELALVAVqTSR	2	10	1	A0A0R2GNS2	Q18(Deamidated)	0	15539163	2.40995	2	2268.2	3.46033	80.752	1
A0A165BIP4	ATP-dependent DNA helicase RecQ OS=Lactobacillus plantarum OX=1590 GN=recQ PE=4 SV=1 - [A0A165BIP4_LACPN]	4.4571	1.99	12	1	2	2	22111088	602	66.5137	5.50342
	A2	Sequence	# PSMs	# Proteins	# Protein Groups	Protein Group Accessions	Modifications	ΔCn	Area	XCorr	Charge	MH+ [Da]	ΔM [ppm]	RT [min]	# Missed Cleavages
	High	KEVMRLTSLLQK	1	12	1	A0A165BIP4		0.1456	22111088	2.23056	2	1445.84	-10.1616	22.7866	2
	High	EVMRLTSLLQK	1	12	1	A0A165BIP4		0	0	2.22654	2	1317.77	11.2677	121.635	1
A0A165QXR4	Cell division protein FtsK OS=Lactobacillus plantarum OX=1590 GN=Lp19_2887 PE=3 SV=1 - [A0A165QXR4_LACPN]	4.44793	2.25	20	2	2	2	48546140	933	97.9105	5.0083
	A2	Sequence	# PSMs	# Proteins	# Protein Groups	Protein Group Accessions	Modifications	ΔCn	Area	XCorr	Charge	MH+ [Da]	ΔM [ppm]	RT [min]	# Missed Cleavages
	High	ITnLnDDLKLALAAK	1	20	1	A0A165QXR4	N3(Deamidated); N5(Deamidated)	0	0	2.37374	2	1614.9	6.03589	99.5996	1
	High	GVKVSKITNLNDDLK	1	20	1	A0A165QXR4		0.0921	48546140	2.0742	2	1643.92	-10.3681	78.8776	2
A0A165MZL9	YycH protein OS=Lactobacillus plantarum OX=1590 GN=Nizo2802_2269 PE=4 SV=1 - [A0A165MZL9_LACPN]	4.44022	3.17	1	1	1	3	17824567	441	50.1848	9.5249
	A2	Sequence	# PSMs	# Proteins	# Protein Groups	Protein Group Accessions	Modifications	ΔCn	Area	XCorr	Charge	MH+ [Da]	ΔM [ppm]	RT [min]	# Missed Cleavages
	High	NISLVSQFSEqLRK	3	1	1	A0A165MZL9	Q11(Deamidated)	0	17824567	2.18665	2	1649.88	-0.806291	131.967	1
[truncated: 3,312 more rows]

## Sheet: Supplementary Table S2
Supplementary Table S2: The identified total proteins of Lactobacillus plantarum strain 6-1 in the presence of propionic acid.
UniProt Accession	Description	Score	Coverage	# Proteins	# Unique Peptides	# Peptides	# PSMs	Area	# AAs	MW [kDa]	calc. pI
A0A508V0Y8	N-acetylgalactosamine-specific PTS system transporter subunit IIB [Lactobacillus plantarum JDM1] OS=Lactobacillus sakei OX=1599 GN=AMBR_KLALICIF_00694 PE=4 SV=1 - [A0A508V0Y8_LACSK]	164.086	18.63	1	2	2	71	2.73491e+08	161	17.8444	5.37646
	A2	Sequence	# PSMs	# Proteins	# Protein Groups	Protein Group Accessions	Modifications	ΔCn	Area	XCorr	Charge	MH+ [Da]	ΔM [ppm]	RT [min]	# Missed Cleavages
	High	TEITKKVYMDDNDK	55	1	1	A0A508V0Y8		0	2.73491e+08	2.60764	2	1699.81	-7.0819	112.317	2
	High	TEITKKVYmDDNDK	14	1	1	A0A508V0Y8	M9(Oxidation)	0	6.56569e+07	2.22603	2	1715.8	-10.5976	96.8251	2
	High	TEITKKVYMDDnDK	1	1	1	A0A508V0Y8	N12(Deamidated)	0	0	2.1247	2	1700.82	7.12883	110.536	2
	High	NPqDVLmLVKGGVPVK	1	1	1	A0A508V0Y8	Q3(Deamidated); M7(Oxidation)	0	0	2.01864	2	1710.93	-11.7021	126.725	1
A0A512F0N5	Helicase OS=Lactobacillus plantarum subsp. argentoratensis OX=271881 GN=LPL03_26520 PE=4 SV=1 - [A0A512F0N5_LACPN]	56.6946	2.59	1	2	2	25	55938332	1580	178.963	5.89697
	A2	Sequence	# PSMs	# Proteins	# Protein Groups	Protein Group Accessions	Modifications	ΔCn	Area	XCorr	Charge	MH+ [Da]	ΔM [ppm]	RT [min]	# Missed Cleavages
	High	KKPSNLNVIGVGGAPDNDFnR	2	1	1	A0A512F0N5	N20(Deamidated)	0	0	2.70819	2	2213.15	7.33214	98.9543	1
	High	KKPSNLNVIGVGGAPDNDFNR	22	1	1	A0A512F0N5		0	55938332	2.34521	2	2212.16	6.29022	98.9873	1
	High	FLTEGIDVPNLDAIIFFAPK	1	1	1	A0A512F0N5		0	0	2.1207	2	2220.22	12.7172	119.646	0
D7VA60	Diadenylate cyclase OS=Lactobacillus plantarum subsp. plantarum ATCC 14917 = JCM 1149 = CGMCC 1.2437 OX=525338 GN=dacA PE=3 SV=1 - [D7VA60_LACPN]	52.3237	6.25	1	1	1	25	382333873	288	32.5984	7.50342
	A2	Sequence	# PSMs	# Proteins	# Protein Groups	Protein Group Accessions	Modifications	ΔCn	Area	XCorr	Charge	MH+ [Da]	ΔM [ppm]	RT [min]	# Missed Cleavages
	High	RLmTFNWSGLLTLqNFVR	6	1	1	D7VA60	M3(Oxidation); Q14(Deamidated)	0	1.26867e+07	3.14926	2	2213.16	2.06873	86.9825	1
	High	RLMTFNWSGLLTLqNFVR	2	1	1	D7VA60	Q14(Deamidated)	0	11814452	2.63959	3	2197.15	-3.37573	82.7412	1
	High	RLmTFNWSGLLTLQNFVR	17	1	1	D7VA60	M3(Oxidation)	0	382333873	2.50544	2	2212.15	-10.1222	86.6963	1
A0A5F0Y0H7	Asp23/Gls24 family envelope stress response protein OS=Lactobacillus plantarum OX=1590 GN=E2P76_16035 PE=4 SV=1 - [A0A5F0Y0H7_LACPN]	48.4391	30.56	3	3	3	19	401316274	180	19.6723	5.24951
	A2	Sequence	# PSMs	# Proteins	# Protein Groups	Protein Group Accessions	Modifications	ΔCn	Area	XCorr	Charge	MH+ [Da]	ΔM [ppm]	RT [min]	# Missed Cleavages
	High	nMTELEVIEVnVnVVDIKTKEQYEK	10	1	1	A0A5F0Y0H7	N1(Deamidated); N11(Deamidated); N13(Deamidated)	0	1.8704e+08	3.15162	3	2967.49	3.29451	63.7568	2
	High	nMTELEVIEVnVNVVDIKTKEQYEK	7	1	1	A0A5F0Y0H7	N1(Deamidated); N11(Deamidated)	0	7.96067e+08	2.69441	3	2966.49	-0.0968063	59.2642	2
	High	MQNGTPSEKTTTNEKSGVK	1	2	1	A0A5F0Y0H7		0	6.56589e+06	2.11489	2	2036.99	-1.7047	69.1592	2
	High	VTSDNKSSRVn	1	3	1	A0A5F0Y0H7	N11(Deamidated)	0	0	2.02738	2	1207.6	3.32662	18.8011	2
A0A199QLH3	Histidinol-phosphate aminotransferase OS=Lactobacillus plantarum OX=1590 GN=hisC PE=3 SV=1 - [A0A199QLH3_LACPN]	46.2301	5.06	1	1	1	21	667111294	356	39.4313	5.5542
	A2	Sequence	# PSMs	# Proteins	# Protein Groups	Protein Group Accessions	Modifications	ΔCn	Area	XCorr	Charge	MH+ [Da]	ΔM [ppm]	RT [min]	# Missed Cleavages
	High	VGYAVFnLqYASTmqTIR	11	1	1	A0A199QLH3	N7(Deamidated); Q9(Deamidated); M14(Oxidation); Q15(Deamidated)	0	53455283	2.59465	2	2081	6.28488	107.834	0
	High	VGYAVFnLqYASTMqTIR	10	1	1	A0A199QLH3	N7(Deamidated); Q9(Deamidated); Q15(Deamidated)	0	667111294	2.23123	2	2064.99	-1.92206	96.7723	0
A0A1Z2RUH2	Putative GTFB OS=Lactobacillus plantarum OX=1590 PE=4 SV=1 - [A0A1Z2RUH2_LACPN]	42.296	7.53	6	2	3	19	8.30261e+07	890	98.9225	5.07178
	A2	Sequence	# PSMs	# Proteins	# Protein Groups	Protein Group Accessions	Modifications	ΔCn	Area	XCorr	Charge	MH+ [Da]	ΔM [ppm]	RT [min]	# Missed Cleavages
	High	NLLDTTDNGLTYnADGAKnPETLTTDDNGILK	3	1	1	A0A1Z2RUH2	N13(Deamidated); N19(Deamidated)	0	5.14807e+06	5.26784	3	3409.66	13.8783	127.816	1
	High	NLLDTTDNGLTYNADGAKNPETLTTDDNGILK	1	1	1	A0A1Z2RUH2		0	0	5.03338	3	3407.69	12.2786	124.555	1
	High	QYAQYNVPAqYAILLSNK	5	7	2	A0A1Z2RUH2;A0A5F0Y0U8	Q10(Deamidated)	0	1.2725e+08	2.90072	3	2085.06	-1.3262	114.727	0
	High	NLLDTTDNGLTYNADGAKnPETLTTDDNGILK	8	1	1	A0A1Z2RUH2	N19(Deamidated)	0	3.88022e+07	2.88959	2	3408.68	13.6556	124.246	1
	High	YEnGTSLqnIGIGLAVK	2	6	1	A0A1Z2RUH2	N3(Deamidated); Q8(Deamidated); N9(Deamidated)	0	0	2.39937	2	1779.9	0.14354	91.7947	0
A0A2K9VC61	Uncharacterized protein OS=Lactobacillus phage Nyseid OX=2079432 PE=4 SV=1 - [A0A2K9VC61_9CAUD]	41.7049	21.28	1	1	1	22	2.7962e+08	94	10.6663	4.55127
	A2	Sequence	# PSMs	# Proteins	# Protein Groups	Protein Group Accessions	Modifications	ΔCn	Area	XCorr	Charge	MH+ [Da]	ΔM [ppm]	RT [min]	# Missed Cleavages
	High	NVITINRSEFImDIVANKLK	11	1	1	A0A2K9VC61	M12(Oxidation)	0	2.7962e+08	2.51595	2	2334.26	-10.3083	115.116	2
	High	NVITINRSEFImDIVAnKLK	11	1	1	A0A2K9VC61	M12(Oxidation); N17(Deamidated)	0	0	2.11306	2	2335.27	-0.741122	119.272	2
F9UM10	Glyceraldehyde 3-phosphate dehydrogenase OS=Lactobacillus plantarum (strain ATCC BAA-793 / NCIMB 8826 / WCFS1) OX=220668 GN=gapB PE=3 SV=1 - [F9UM10_LACPL]	39.9676	16.18	3	3	3	17	5.02859e+07	340	36.4156	5.5415
	A2	Sequence	# PSMs	# Proteins	# Protein Groups	Protein Group Accessions	Modifications	ΔCn	Area	XCorr	Charge	MH+ [Da]	ΔM [ppm]	RT [min]	# Missed Cleavages
	High	IVSAGScTTncLAPLAFFENK	10	3	1	F9UM10	C7(Carbamidomethyl); N10(Deamidated); C11(Carbamidomethyl)	0	4.69992e+07	4.02645	2	2301.07	-8.3498	129.317	0
	High	VGTMTTIHAYTSTQmLLDGPVR	2	3	1	F9UM10	M15(Oxidation)	0	47760524	3.31047	3	2408.18	-4.97877	85.4866	0
	High	VGTMTTIHAYTSTqMLLDGPVR	4	3	1	F9UM10	Q14(Deamidated)	0	2.91501e+07	2.79513	3	2393.19	3.29325	106.052	0
	High	LAFRRILELGEK	1	3	1	F9UM10		0	56098017	2.21078	2	1444.87	3.40135	28.5235	2
A0A494RZH8	Aspartyl/glutamyl-tRNA(Asn/Gln) amidotransferase subunit B OS=Lactobacillus plantarum subsp. argentoratensis OX=271881 GN=gatB PE=3 SV=1 - [A0A494RZH8_LACPN]	39.8274	3.16	1	1	1	13	6.63702e+07	474	53.1738	5.38916
	A2	Sequence	# PSMs	# Proteins	# Protein Groups	Protein Group Accessions	Modifications	ΔCn	Area	XCorr	Charge	MH+ [Da]	ΔM [ppm]	RT [min]	# Missed Cleavages
	High	AIMAGSEPVKWVNDK	13	1	1	A0A494RZH8		0	6.63702e+07	4.33872	2	1644.85	5.4778	68.4678	1
A0A165RH80	DUF4767 domain-containing protein OS=Lactobacillus plantarum OX=1590 GN=Lp19_2313 PE=4 SV=1 - [A0A165RH80_LACPN]	38.2864	8.23	4	2	2	23	5.17793e+08	316	34.7161	8.71924
	A2	Sequence	# PSMs	# Proteins	# Protein Groups	Protein Group Accessions	Modifications	ΔCn	Area	XCorr	Charge	MH+ [Da]	ΔM [ppm]	RT [min]	# Missed Cleavages
	High	NSIAVDGKNEVTQLR	7	3	1	A0A165RH80		0	2.90119e+08	2.22094	2	1643.89	8.57737	41.1454	1
	High	DLSDVIVKGQR	2	3	1	A0A165RH80		0	6.93493e+08	2.11553	2	1229.69	1.36599	28.7365	1
	High	NSIAVDGKnEVTQLR	14	3	1	A0A165RH80	N9(Deamidated)	0	3.42093e+08	2.03041	2	1644.87	9.30997	47.2525	1
A0A151G5M7	Transposase OS=Lactobacillus plantarum OX=1590 GN=AYO51_08115 PE=4 SV=1 - [A0A151G5M7_LACPN]	37.3321	12.05	3	2	2	19	151747381	332	38.2504	10.6089
	A2	Sequence	# PSMs	# Proteins	# Protein Groups	Protein Group Accessions	Modifications	ΔCn	Area	XCorr	Charge	MH+ [Da]	ΔM [ppm]	RT [min]	# Missed Cleavages
	High	EYFPKGTDLNDLNDQEIIAFVTDLnnRPR	7	2	1	A0A151G5M7	N25(Deamidated); N26(Deamidated)	0	151747381	3.13594	3	3409.69	8.93706	124.779	1
	High	EYFPKGTDLNDLNDQEIIAFVTDLnNRPR	8	2	1	A0A151G5M7	N25(Deamidated)	0	1.5075e+08	2.92006	3	3408.7	7.86742	124.024	1
	High	AqqNYqQRRLK	1	2	1	A0A151G5M7	Q2(Deamidated); Q3(Deamidated); Q6(Deamidated)	0	0	2.21575	2	1435.74	10.5066	27.6173	2
	High	EYFPKGTDLNDLNDqEIIAFVTDLnnRPR	3	2	1	A0A151G5M7	Q15(Deamidated); N25(Deamidated); N26(Deamidated)	0	0	2.1109	2	3410.68	11.8532	124.165	1
A0A199QJS1	GRAM_POS_ANCHORING domain-containing protein OS=Lactobacillus plantarum OX=1590 GN=A0U96_09875 PE=4 SV=1 - [A0A199QJS1_LACPN]	34.3582	6	1	4	4	14	2.86027e+07	900	94.2157	5.69385
	A2	Sequence	# PSMs	# Proteins	# Protein Groups	Protein Group Accessions	Modifications	ΔCn	Area	XCorr	Charge	MH+ [Da]	ΔM [ppm]	RT [min]	# Missed Cleavages
	High	AVDETSASDTTKqqALnDAKAALK	10	1	1	A0A199QJS1	Q13(Deamidated); Q14(Deamidated); N17(Deamidated)	0	5.72596e+07	2.74798	2	2479.23	9.71595	57.9593	2
	High	LASAEAALKAGqQALAnKK	1	1	1	A0A199QJS1	Q12(Deamidated); N17(Deamidated)	0.0287	2.31871e+07	2.3719	2	1885.05	7.42834	129.621	2
	High	LASAEAALKAGQQALAnKK	1	1	1	A0A199QJS1	N17(Deamidated)	0	0	2.05591	2	1884.03	-13.1029	80.7465	2
	High	TATAAVAAAQKAVDETSASDTTK	1	1	1	A0A199QJS1		0	5.36145e+06	2.05148	2	2208.07	-12.6938	73.1631	1
	High	QqALNDAKAALK	1	1	1	A0A199QJS1	Q2(Deamidated)	0	0	2.00113	2	1271.71	7.69871	20.7599	1
Q6LWE6	Conjugation protein OS=Lactobacillus plantarum (strain ATCC BAA-793 / NCIMB 8826 / WCFS1) OX=220668 GN=traF PE=4 SV=1 - [Q6LWE6_LACPL]	31.5515	4.66	1	1	1	15	5.77575e+06	472	53.2775	9.01221
	A2	Sequence	# PSMs	# Proteins	# Protein Groups	Protein Group Accessions	Modifications	ΔCn	Area	XCorr	Charge	MH+ [Da]	ΔM [ppm]	RT [min]	# Missed Cleavages
	High	VVNAAYANKDSGqVAnWqLPTK	15	1	1	Q6LWE6	Q13(Deamidated); N16(Deamidated); Q18(Deamidated)	0	5.77575e+06	2.25146	2	2377.16	-2.70792	124.675	1
A0A2S1T5H7	DNA-binding protein OS=Lactobacillus plantarum OX=1590 GN=LpLQ80_02860 PE=4 SV=1 - [A0A2S1T5H7_LACPN]	31.3415	4.58	1	1	1	14	5.14833e+08	371	42.2842	9.08545
	A2	Sequence	# PSMs	# Proteins	# Protein Groups	Protein Group Accessions	Modifications	ΔCn	Area	XCorr	Charge	MH+ [Da]	ΔM [ppm]	RT [min]	# Missed Cleavages
	High	EESGYAnKKLGLIGVAK	11	1	1	A0A2S1T5H7	N7(Deamidated)	0	1.07478e+08	2.65684	2	1777.99	11.4671	95.7783	2
	High	EESGYANKKLGLIGVAK	3	1	1	A0A2S1T5H7		0	5.14833e+08	2.20836	2	1777.01	14.0192	89.8292	2
A0A165VAE8	Ribonuclease J OS=Lactobacillus plantarum OX=1590 GN=rnj PE=3 SV=1 - [A0A165VAE8_LACPN]	29.8721	4.36	3	2	2	12	9.65992e+06	574	63.9322	6.27783
	A2	Sequence	# PSMs	# Proteins	# Protein Groups	Protein Group Accessions	Modifications	ΔCn	Area	XCorr	Charge	MH+ [Da]	ΔM [ppm]	RT [min]	# Missed Cleavages
	High	DLMKESAELVK	11	1	1	A0A165VAE8		0	9.65992e+06	2.93176	2	1262.66	-2.76879	75.2962	1
	High	IqITPFGGVRENGK	1	3	1	A0A165VAE8	Q2(Deamidated)	0	0	2.0004	2	1516.82	5.01596	30.851	1
T5JW40	Membrane protein OS=Lactobacillus plantarum EGD-AQ4 OX=1382301 GN=N692_10055 PE=4 SV=1 - [T5JW40_LACPN]	29.7186	10	1	1	1	25	52050890	210	23.6327	6.17627
	A2	Sequence	# PSMs	# Proteins	# Protein Groups	Protein Group Accessions	Modifications	ΔCn	Area	XCorr	Charge	MH+ [Da]	ΔM [ppm]	RT [min]	# Missed Cleavages
	High	RAVLEQNGQLTITQVGDDTVK	4	1	1	T5JW40		0	52050890	2.72603	3	2285.22	4.89583	129.36	1
	High	RAVLEQNGqLTITQVGDDTVK	21	1	1	T5JW40	Q9(Deamidated)	0	7.50309e+06	2.59918	3	2286.21	6.25211	125.694	1
F9UKX3	Transketolase, pyrimidine-binding domain OS=Lactobacillus plantarum (strain ATCC BAA-793 / NCIMB 8826 / WCFS1) OX=220668 GN=tkt1B PE=4 SV=1 - [F9UKX3_LACPL]	29.5707	4.92	1	1	1	12	5.92174e+07	305	33.8285	6.93213
	A2	Sequence	# PSMs	# Proteins	# Protein Groups	Protein Group Accessions	Modifications	ΔCn	Area	XCorr	Charge	MH+ [Da]	ΔM [ppm]	RT [min]	# Missed Cleavages
	High	AAFRDELLALAKNDK	11	1	1	F9UKX3		0	5.92174e+07	2.75188	2	1674.91	-4.46686	73.1796	2
	High	AAFRDELLALAKnDK	1	1	1	F9UKX3	N13(Deamidated)	0	0	2.24246	2	1675.9	-0.243884	65.1145	2
A0A199QM87	60 kDa chaperonin OS=Lactobacillus plantarum OX=1590 GN=groEL PE=3 SV=1 - [A0A199QM87_LACPN]	28.4252	12.57	7	4	4	12	2.30651e+07	541	57.4026	4.76709
	A2	Sequence	# PSMs	# Proteins	# Protein Groups	Protein Group Accessions	Modifications	ΔCn	Area	XCorr	Charge	MH+ [Da]	ΔM [ppm]	RT [min]	# Missed Cleavages
	High	NVVLEQSYGSPTITNDGVTIAK	1	5	1	A0A199QM87		0	0	4.85283	3	2306.16	-11.7454	84.9793	0
	High	QIAENAGLEGSVIVEK	5	5	1	A0A199QM87		0	9854362	4.08924	2	1656.86	-11.9129	74.7503	0
	High	QIAEnAGLEGSVIVEK	2	5	1	A0A199QM87	N5(Deamidated)	0	0	2.98236	2	1657.89	13.2716	71.6831	0
	High	ETGDVQTGInIVK	2	6	1	A0A199QM87	N10(Deamidated)	0	37736876	2.33787	2	1374.71	-0.0437408	39.4144	0
	High	VTVTKDnTTIVEGAGAK	1	2	1	A0A199QM87	N7(Deamidated)	0	21603919	2.09122	2	1704.92	13.4063	137.017	1
	High	ETGDVQTGINIVK	1	6	1	A0A199QM87		0	2.12521e+07	2.08529	2	1373.74	6.00397	41.2566	0
T5JRX0	ABC transporter permease OS=Lactobacillus plantarum EGD-AQ4 OX=1382301 GN=N692_05110 PE=4 SV=1 - [T5JRX0_LACPN]	27.9082	3.2	12	2	2	13	2.66572e+08	593	66.2314	9.94971
	A2	Sequence	# PSMs	# Proteins	# Protein Groups	Protein Group Accessions	Modifications	ΔCn	Area	XCorr	Charge	MH+ [Da]	ΔM [ppm]	RT [min]	# Missed Cleavages
	High	FAQRGLNGFTLSqLSFRIR	5	1	1	T5JRX0	Q13(Deamidated)	0	1.89918e+08	3.04698	3	2212.17	-13.0249	93.0378	2
	High	GLNGFTLSqLSFRIR	7	12	1	T5JRX0	Q9(Deamidated)	0	343225982	2.31199	2	1709.94	1.49326	119.452	1
	High	GLNGFTLSQLSFRIR	1	12	1	T5JRX0		0	0	2.05136	2	1708.95	-2.35888	125.288	1
T5JL26	5-formyltetrahydrofolate cyclo-ligase OS=Lactobacillus plantarum EGD-AQ4 OX=1382301 GN=N692_01145 PE=3 SV=1 - [T5JL26_LACPN]	27.4728	16.49	1	2	2	11	2.67142e+08	188	21.1188	6.20166
	A2	Sequence	# PSMs	# Proteins	# Protein Groups	Protein Group Accessions	Modifications	ΔCn	Area	XCorr	Charge	MH+ [Da]	ΔM [ppm]	RT [min]	# Missed Cleavages
	High	LARTSFGLLEPVDGQPLAK	8	1	1	T5JL26		0	5.79144e+06	2.89397	2	2012.1	-9.52987	120.875	1
	High	qmAFYPYTSTTKLAR	1	1	1	T5JL26	Q1(Deamidated); M2(Oxidation)	0.0487	5.24351e+08	2.15065	2	1794.86	-5.88116	82.0681	1
	High	LARTSFGLLEPVDGqPLAK	2	1	1	T5JL26	Q15(Deamidated)	0	9.9327e+06	2.08072	2	2013.11	5.8733	132.333	1
A0A1S0RV30	Uncharacterized protein OS=Lactobacillus plantarum OX=1590 GN=AVR82_08395 PE=4 SV=1 - [A0A1S0RV30_LACPN]	27.2787	5.28	1	1	1	12	3.24832e+07	341	38.7235	5.73193
	A2	Sequence	# PSMs	# Proteins	# Protein Groups	Protein Group Accessions	Modifications	ΔCn	Area	XCorr	Charge	MH+ [Da]	ΔM [ppm]	RT [min]	# Missed Cleavages
	High	FTNGGNLLVASNNQRERK	6	1	1	A0A1S0RV30		0	3.24832e+07	3.59171	2	2018.07	7.60106	117.596	2
	High	FTNGGnLLVASNNQRERK	6	1	1	A0A1S0RV30	N6(Deamidated)	0	0	2.49705	2	2019.05	4.329	115.08	2
A0A165RWA6	TraG-D_C domain-containing protein OS=Lactobacillus plantarum OX=1590 GN=Lp19_1246 PE=4 SV=1 - [A0A165RWA6_LACPN]	26.8315	4.61	1	3	3	17	24601468	1279	143.65	6.63916
	A2	Sequence	# PSMs	# Proteins	# Protein Groups	Protein Group Accessions	Modifications	ΔCn	Area	XCorr	Charge	MH+ [Da]	ΔM [ppm]	RT [min]	# Missed Cleavages
	High	TRQKAVDVPNMTPDQLVNmEPYTmAIR	1	1	1	A0A165RWA6	M19(Oxidation); M24(Oxidation)	0	0	2.88577	3	3150.58	13.0476	96.0019	2
	High	LnKGTAVSVNDLK	1	1	1	A0A165RWA6	N2(Deamidated)	0.0747	21582106	2.23063	2	1359.74	-8.82514	52.3206	1
	High	KYnVPLIVAFQSLAQInnK	15	1	1	A0A165RWA6	N3(Deamidated); N17(Deamidated); N18(Deamidated)	0	27620830	2.10062	2	2163.18	2.61711	125.016	1
A0A199QIH8	Gamma-D-glutamyl-meso-diaminopimelate peptidase OS=Lactobacillus plantarum OX=1590 GN=A0U96_06775 PE=4 SV=1 - [A0A199QIH8_LACPN]	26.5959	4.24	1	2	2	12	2.01942e+08	495	48.4516	7.60596
	A2	Sequence	# PSMs	# Proteins	# Protein Groups	Protein Group Accessions	Modifications	ΔCn	Area	XCorr	Charge	MH+ [Da]	ΔM [ppm]	RT [min]	# Missed Cleavages
	High	ANDTVWGLAQQHGVSVKSIEK	2	1	1	A0A199QIH8		0	3.65678e+08	4.70686	2	2267.19	4.97765	87.9396	1
	High	ANDTVWGLAQQHGVSVK	1	1	1	A0A199QIH8		0	3.82058e+07	3.44591	2	1809.94	7.25121	82.762	0
	High	ANDTVWGLAqQHGVSVKSIEK	9	1	1	A0A199QIH8	Q10(Deamidated)	0	1.12126e+08	3.14524	3	2268.2	14.7074	92.4047	1
A0A165KAN7	Uncharacterized protein OS=Lactobacillus plantarum OX=1590 GN=Nizo2802_1817 PE=4 SV=1 - [A0A165KAN7_LACPN]	26.3776	44.74	1	1	1	12	1.20009e+08	38	4.02703	9.74463
	A2	Sequence	# PSMs	# Proteins	# Protein Groups	Protein Group Accessions	Modifications	ΔCn	Area	XCorr	Charge	MH+ [Da]	ΔM [ppm]	RT [min]	# Missed Cleavages
	High	MGAAFQPYSPVQAVGIR	11	1	1	A0A165KAN7		0	1.20009e+08	2.45123	2	1791.9	-10.3275	112.822	0
	High	MGAAFQPYSPVqAVGIR	1	1	1	A0A165KAN7	Q12(Deamidated)	0	0	2.02009	2	1792.9	-2.83635	112.95	0
A0A2S3U151	DNA helicase OS=Lactobacillus plantarum subsp. plantarum OX=337330 GN=S101258_03180 PE=4 SV=1 - [A0A2S3U151_LACPN]	25.1451	2.6	1	1	1	9	3152115455	768	87.9761	6.354
	A2	Sequence	# PSMs	# Proteins	# Protein Groups	Protein Group Accessions	Modifications	ΔCn	Area	XCorr	Charge	MH+ [Da]	ΔM [ppm]	RT [min]	# Missed Cleavages
	High	IIKLADHGISATDWDATVER	9	1	1	A0A2S3U151		0	3152115455	2.96087	3	2211.17	11.6235	83.4828	1
A0A1S0RZL5	BRCT domain-containing protein OS=Lactobacillus plantarum OX=1590 GN=AVR82_16980 PE=4 SV=1 - [A0A1S0RZL5_LACPN]	24.0462	19.35	1	1	1	9	382333873	93	10.4007	9.34912
	A2	Sequence	# PSMs	# Proteins	# Protein Groups	Protein Group Accessions	Modifications	ΔCn	Area	XCorr	Charge	MH+ [Da]	ΔM [ppm]	RT [min]	# Missed Cleavages
	High	IEEQcVLFTGRLNTFTRK	8	1	1	A0A1S0RZL5	C5(Carbamidomethyl)	0	382333873	3.07899	3	2212.16	2.75761	86.901	2
	High	IEEqcVLFTGRLNTFTRK	1	1	1	A0A1S0RZL5	Q4(Deamidated); C5(Carbamidomethyl)	0	8.23264e+06	2.73707	3	2213.15	6.7244	89.4043	2
A0A199QF64	Uncharacterized protein OS=Lactobacillus plantarum OX=1590 GN=A0U96_09020 PE=4 SV=1 - [A0A199QF64_LACPN]	23.0817	12.07	1	1	1	15	6.61723e+08	174	19.7495	7.56201
	A2	Sequence	# PSMs	# Proteins	# Protein Groups	Protein Group Accessions	Modifications	ΔCn	Area	XCorr	Charge	MH+ [Da]	ΔM [ppm]	RT [min]	# Missed Cleavages
	High	LRTDELLRLnqAQTKPQQIEK	15	1	1	A0A199QF64	N10(Deamidated); Q11(Deamidated)	0	6.61723e+08	2.81306	3	2524.4	11.3989	96.4612	2
A0A165R7J0	Dihydrolipoamide acetyltransferase component ofpyruvate dehydrogenase complex OS=Lactobacillus plantarum OX=1590 GN=Lp19_3540 PE=4 SV=1 - [A0A165R7J0_LACPN]	22.8838	16.48	12	1	1	15	1.73443e+08	91	9.78208	5.04639
	A2	Sequence	# PSMs	# Proteins	# Protein Groups	Protein Group Accessions	Modifications	ΔCn	Area	XCorr	Charge	MH+ [Da]	ΔM [ppm]	RT [min]	# Missed Cleavages
	High	LIDGATAQRAmnLLK	13	12	1	A0A165R7J0	M11(Oxidation); N12(Deamidated)	0	97943806	2.51447	2	1631.86	-12.0586	88.9361	1
	High	LIDGATAQRAmNLLK	2	12	1	A0A165R7J0	M11(Oxidation)	0	1.73443e+08	2.311	2	1630.88	-11.5375	86.1585	1
A0A199QEH9	Glycerol-3-phosphate ABC transporter ATP-binding protein OS=Lactobacillus plantarum OX=1590 GN=A0U96_07830 PE=3 SV=1 - [A0A199QEH9_LACPN]	22.8015	4.37	1	1	1	10	1.99629e+07	366	40.2081	5.68115
	A2	Sequence	# PSMs	# Proteins	# Protein Groups	Protein Group Accessions	Modifications	ΔCn	Area	XCorr	Charge	MH+ [Da]	ΔM [ppm]	RT [min]	# Missed Cleavages
	High	KMPAAEVEqRVnEALK	1	1	1	A0A199QEH9	Q9(Deamidated); N12(Deamidated)	0	0	2.24402	2	1814.95	11.0452	49.2248	2
	High	KmPAAEVEqRVnEALK	8	1	1	A0A199QEH9	M2(Oxidation); Q9(Deamidated); N12(Deamidated)	0	1.38505e+07	2.2259	2	1830.92	-6.14197	99.6107	2
	High	KMPAAEVEQRVnEALK	1	1	1	A0A199QEH9	N12(Deamidated)	0	1.99629e+07	2.13292	2	1813.95	-0.384916	49.3125	2
A0A162ERF7	Uncharacterized protein OS=Lactobacillus plantarum OX=1590 GN=AVR82_16490 PE=4 SV=1 - [A0A162ERF7_LACPN]	22.3768	8.43	5	1	1	13	6.56569e+07	166	19.3478	9.05615
	A2	Sequence	# PSMs	# Proteins	# Protein Groups	Protein Group Accessions	Modifications	ΔCn	Area	XCorr	Charge	MH+ [Da]	ΔM [ppm]	RT [min]	# Missed Cleavages
	High	mIETDIqAnqLRQH	13	5	1	A0A162ERF7	M1(Oxidation); Q7(Deamidated); N9(Deamidated); Q10(Deamidated)	0	6.56569e+07	2.09227	2	1715.81	11.1759	92.8402	1
A0A199QG75	Uncharacterized protein OS=Lactobacillus plantarum OX=1590 GN=A0U96_01170 PE=4 SV=1 - [A0A199QG75_LACPN]	22.3469	4.12	1	1	1	12	82002850	267	30.0363	9.64209
	A2	Sequence	# PSMs	# Proteins	# Protein Groups	Protein Group Accessions	Modifications	ΔCn	Area	XCorr	Charge	MH+ [Da]	ΔM [ppm]	RT [min]	# Missed Cleavages
	High	mQNTWYRISKK	4	1	1	A0A199QG75	M1(Oxidation)	0	58851069	2.43716	2	1470.76	5.97488	38.2901	2
	High	mqNTWYRISKK	6	1	1	A0A199QG75	M1(Oxidation); Q2(Deamidated)	0	82002850	2.09571	2	1471.75	9.61543	41.0227	2
	High	mqnTWYRISKK	2	1	1	A0A199QG75	M1(Oxidation); Q2(Deamidated); N3(Deamidated)	0	4.09565e+07	2.05321	2	1472.72	0.237895	49.0269	2
A0A0R2GFC6	16S rRNA methyltransferase OS=Lactobacillus plantarum OX=1590 GN=AVR82_11720 PE=3 SV=1 - [A0A0R2GFC6_LACPN]	22.3355	3.58	1	1	1	12	1.63123e+09	447	50.075	6.63916
	A2	Sequence	# PSMs	# Proteins	# Protein Groups	Protein Group Accessions	Modifications	ΔCn	Area	XCorr	Charge	MH+ [Da]	ΔM [ppm]	RT [min]	# Missed Cleavages
	High	DTNLLTnmVYGVIqHR	6	1	1	A0A0R2GFC6	N7(Deamidated); M8(Oxidation); Q14(Deamidated)	0	4.05811e+08	2.50579	2	1891.95	13.8796	104.434	0
	High	DTNLLTNmVYGVIqHR	6	1	1	A0A0R2GFC6	M8(Oxidation); Q14(Deamidated)	0	1.63123e+09	2.19496	2	1890.96	10.4692	99.2008	0
E9K9Y9	Uncharacterized protein gccD OS=Lactobacillus plantarum OX=1590 GN=gccD PE=4 SV=1 - [E9K9Y9_LACPN]	21.9145	6.78	1	1	1	10	6.69348e+07	177	20.6613	9.5835
	A2	Sequence	# PSMs	# Proteins	# Protein Groups	Protein Group Accessions	Modifications	ΔCn	Area	XCorr	Charge	MH+ [Da]	ΔM [ppm]	RT [min]	# Missed Cleavages
	High	QTPAIIHYHNGK	10	1	1	E9K9Y9		0	6.69348e+07	2.46069	2	1378.73	6.42011	19.8203	0
A0A165XBK4	Cell envelope-associated transcriptionalattenuator LytR-CpsA-Psr subfamily F2 OS=Lactobacillus plantarum OX=1590 GN=Nizo1839_1182 PE=4 SV=1 - [A0A165XBK4_LACPN]	21.8265	9.57	5	2	2	11	1.00034e+08	345	37.7416	9.89111
	A2	Sequence	# PSMs	# Proteins	# Protein Groups	Protein Group Accessions	Modifications	ΔCn	Area	XCorr	Charge	MH+ [Da]	ΔM [ppm]	RT [min]	# Missed Cleavages
	High	MIDGqSFEVVSQSEK	2	5	1	A0A165XBK4	Q5(Deamidated)	0	6.43617e+07	2.71363	2	1684.78	3.59769	57.2848	0
	High	qLITAIIGESASASnLLK	3	2	1	A0A165XBK4	Q1(Deamidated); N15(Deamidated)	0	119274049	2.23599	2	1830.99	-7.1698	96.2735	0
	High	mIDGQSFEVVSQSEK	6	5	1	A0A165XBK4	M1(Oxidation)	0	8.07942e+07	2.19255	2	1699.79	4.98177	122.086	0
A0A2K9VC34	Uncharacterized protein OS=Lactobacillus phage Nyseid OX=2079432 PE=4 SV=1 - [A0A2K9VC34_9CAUD]	21.8137	19.79	1	1	1	11	1.35426e+07	96	11.4479	9.53955
	A2	Sequence	# PSMs	# Proteins	# Protein Groups	Protein Group Accessions	Modifications	ΔCn	Area	XCorr	Charge	MH+ [Da]	ΔM [ppm]	RT [min]	# Missed Cleavages
	High	LEGNLNARIVGNKmLVTnK	2	1	1	A0A2K9VC34	M14(Oxidation); N18(Deamidated)	0	0	2.46277	2	2101.14	0.623798	109.717	2
	High	LEGNLNARIVGNKmLVTNK	4	1	1	A0A2K9VC34	M14(Oxidation)	0	1.35426e+07	2.23506	2	2100.14	-11.6368	110.049	2
	High	LEGNLNARIVGnKMLVTNK	1	1	1	A0A2K9VC34	N12(Deamidated)	0	0	2.15255	2	2085.16	5.80043	114.7	2
	High	LEGNLNARIVGNKMLVTNK	4	1	1	A0A2K9VC34		0	8.45535e+06	2.08295	2	2084.15	-6.90316	114.55	2
A0A1S0RY68	Phage_lysozyme2 domain-containing protein OS=Lactobacillus plantarum OX=1590 GN=AVR82_14425 PE=4 SV=1 - [A0A1S0RY68_LACPN]	21.7689	4.04	2	2	3	10	1.0959e+08	1635	176.441	9.48096
	A2	Sequence	# PSMs	# Proteins	# Protein Groups	Protein Group Accessions	Modifications	ΔCn	Area	XCorr	Charge	MH+ [Da]	ΔM [ppm]	RT [min]	# Missed Cleavages
	High	LAGGVGLLDVLTASTDLIGTTKK	1	2	1	A0A1S0RY68		0	6.49043e+06	2.57037	3	2243.28	-4.0587	133.521	1
	High	GFAKAISDLADNFGGGVGNIK	8	4	1	A0A1S0RY68		0	46708024	2.18678	2	2051.03	-11.8036	129.521	1
	High	AmNDAMDNLAKGVTKASDSIAK	1	6	2	A0A165QSQ3;A0A1S0RY68	M2(Oxidation)	0.0184	275572568	2.12563	2	2267.07	-14.911	144.336	2
A0A1W6NTJ8	Uncharacterized protein OS=Lactobacillus plantarum OX=1590 GN=BIZ32_12670 PE=4 SV=1 - [A0A1W6NTJ8_LACPN]	21.5747	15.96	1	1	1	9	3.42093e+08	94	11.0506	5.47803
	A2	Sequence	# PSMs	# Proteins	# Protein Groups	Protein Group Accessions	Modifications	ΔCn	Area	XCorr	Charge	MH+ [Da]	ΔM [ppm]	RT [min]	# Missed Cleavages
	High	VAPSQVGFESIKLNR	7	1	1	A0A1W6NTJ8		0	3.42093e+08	3.09339	2	1644.88	-13.9977	47.0345	1
	High	VAPSqVGFESIKLNR	2	1	1	A0A1W6NTJ8	Q5(Deamidated)	0	0	2.69381	2	1645.88	-6.94776	48.1219	1
A0A0G9GTB8	D-alanyl-D-alanine carboxypeptidase OS=Lactobacillus plantarum OX=1590 GN=E3U93_14735 PE=3 SV=1 - [A0A0G9GTB8_LACPN]	21.4665	17.79	9	4	5	12	4.82035e+07	444	46.9125	9.89111
	A2	Sequence	# PSMs	# Proteins	# Protein Groups	Protein Group Accessions	Modifications	ΔCn	Area	XCorr	Charge	MH+ [Da]	ΔM [ppm]	RT [min]	# Missed Cleavages
	High	QLYnATEIYSANAAITALGDAVAGTPHK	3	6	1	A0A0G9GTB8	N4(Deamidated)	0	5.09897e+06	2.61474	3	2861.39	-14.2319	141.405	0
	High	AAIAVDASTGQILYDK	3	10	2	A0A0G9GTB8;A0A199QJ67		0	4.37719e+07	2.19138	2	1635.83	-14.6805	42.8706	0
	High	NmTINVTPKKSIDK	4	6	1	A0A0G9GTB8	M2(Oxidation)	0	70855355	2.02082	2	1604.88	9.37248	117.991	2
	High	VVDGTTSKNmTInVTPKK	1	6	1	A0A0G9GTB8	M10(Oxidation); N13(Deamidated)	0	3.87052e+06	2.01972	2	1950.04	12.0064	143.963	2
	High	InGVKAVDVQDGK	1	9	1	A0A0G9GTB8	N2(Deamidated)	0.005	29983363	2.01105	2	1343.71	-6.90203	26.257	1
A0A0G9GNM9	Cation:proton antiporter OS=Lactobacillus plantarum OX=1590 GN=E3U93_02685 PE=4 SV=1 - [A0A0G9GNM9_LACPN]	21.4464	4.82	3	2	2	11	2.24198e+07	394	42.2721	7.04932
	A2	Sequence	# PSMs	# Proteins	# Protein Groups	Protein Group Accessions	Modifications	ΔCn	Area	XCorr	Charge	MH+ [Da]	ΔM [ppm]	RT [min]	# Missed Cleavages
	High	NAIHRAGQVTATHSIIKEH	7	3	1	A0A0G9GNM9		0	2.24198e+07	2.49378	2	2083.11	-1.92089	56.027	2
	High	nAIHRAGQVTATHSIIKEH	3	3	1	A0A0G9GNM9	N1(Deamidated)	0	4.85699e+06	2.22822	2	2084.11	3.17233	55.4581	2
	High	nAIHRAGqVTATHSIIK	1	3	1	A0A0G9GNM9	N1(Deamidated); Q8(Deamidated)	0	0	2.01309	2	1819.01	12.5943	114.469	1
A0A151G0P2	Cell division protein FtsA OS=Lactobacillus plantarum OX=1590 GN=ftsA PE=3 SV=1 - [A0A151G0P2_LACPN]	21.3973	11.61	7	1	3	15	7.45034e+07	448	48.3152	5.16064
	A2	Sequence	# PSMs	# Proteins	# Protein Groups	Protein Group Accessions	Modifications	ΔCn	Area	XCorr	Charge	MH+ [Da]	ΔM [ppm]	RT [min]	# Missed Cleavages
	High	VKGQMNVIGVGSARSNGLSR	4	8	2	A0A151G0P2;T5JSA5		0	7.45034e+07	2.28698	2	2030.1	4.43659	120.154	2
	High	SNGLSRGVIVDIDKAAETIR	1	7	1	A0A151G0P2		0	0	2.27254	2	2114.18	13.2896	109.375	2
	High	DISVVLnTSIENAEKLKR	10	8	2	A0A151G0P2;T5JSA5	N7(Deamidated)	0	7.45034e+07	2.10888	2	2030.13	8.68588	121.491	2
A0A2S3U140	Protein cfxQ like protein OS=Lactobacillus plantarum subsp. plantarum OX=337330 GN=S101258_03170 PE=4 SV=1 - [A0A2S3U140_LACPN]	21.3429	5.03	2	1	1	14	3.82163e+07	338	37.3381	7.94287
	A2	Sequence	# PSMs	# Proteins	# Protein Groups	Protein Group Accessions	Modifications	ΔCn	Area	XCorr	Charge	MH+ [Da]	ΔM [ppm]	RT [min]	# Missed Cleavages
	High	SEInEFIAIAQMnKQRK	1	2	1	A0A2S3U140	N4(Deamidated); N13(Deamidated)	0.023	0	2.11962	2	2022.05	8.07222	89.18	2
	High	SEInEFIAIAQMNKQRK	13	2	1	A0A2S3U140	N4(Deamidated)	0	3.82163e+07	2.11737	2	2021.04	-5.08733	89.3867	2
T5JSA5	Cell division protein FtsA OS=Lactobacillus plantarum EGD-AQ4 OX=1382301 GN=ftsA PE=3 SV=1 - [T5JSA5_LACPN]	21.2718	13.17	1	1	3	15	7.45034e+07	448	48.5363	5.21143
	A2	Sequence	# PSMs	# Proteins	# Protein Groups	Protein Group Accessions	Modifications	ΔCn	Area	XCorr	Charge	MH+ [Da]	ΔM [ppm]	RT [min]	# Missed Cleavages
	High	VKGQMNVIGVGSARSNGLSR	4	8	2	A0A151G0P2;T5JSA5		0	7.45034e+07	2.28698	2	2030.1	4.43659	120.154	2
	High	AAETIqSAVRqAEEKASIEIK	1	1	1	T5JSA5	Q6(Deamidated); Q11(Deamidated)	0.057	0	2.14705	2	2274.17	-6.99676	67.2431	2
	High	DISVVLnTSIENAEKLKR	10	8	2	A0A151G0P2;T5JSA5	N7(Deamidated)	0	7.45034e+07	2.10888	2	2030.13	8.68588	121.491	2
A0A5F0YMK0	Big_6 domain-containing protein OS=Lactobacillus plantarum OX=1590 GN=E2P76_01610 PE=4 SV=1 - [A0A5F0YMK0_LACPN]	21.0101	12.41	1	1	2	15	2.54531e+07	274	29.334	10.6235
	A2	Sequence	# PSMs	# Proteins	# Protein Groups	Protein Group Accessions	Modifications	ΔCn	Area	XCorr	Charge	MH+ [Da]	ΔM [ppm]	RT [min]	# Missed Cleavages
	High	VnAIYKNTTQITGTATKGAK	14	1	1	A0A5F0YMK0	N2(Deamidated)	0	3.56111e+07	2.04406	2	2081.14	8.93465	98.4077	2
	High	FTVVnAKnqIVKVK	1	11	2	A0A5F0YMK0;A0A165UYQ9	N5(Deamidated); N8(Deamidated); Q9(Deamidated)	0	1.5295e+07	2.01191	2	1590.9	-6.60224	54.553	2
A0A508W7N5	Pyridine nucleotide-disulfide oxidoreductase (Plasmid) [Lactobacillus fermentum 3872] OS=Lactobacillus plantarum OX=1590 GN=AMBR_LLDLPDMO_03081 PE=4 SV=1 - [A0A508W7N5_LACPN]	20.9063	7.21	1	2	2	10	7.12026e+07	444	48.5002	6.12549
	A2	Sequence	# PSMs	# Proteins	# Protein Groups	Protein Group Accessions	Modifications	ΔCn	Area	XCorr	Charge	MH+ [Da]	ΔM [ppm]	RT [min]	# Missed Cleavages
	High	mPAAGVPKAqVIGnPR	7	1	1	A0A508W7N5	M1(Oxidation); Q10(Deamidated); N14(Deamidated)	0	9.39082e+07	2.52545	2	1623.87	8.90503	66.0675	1
	High	mPAAGVPKAqVIGNPR	2	1	1	A0A508W7N5	M1(Oxidation); Q10(Deamidated)	0	1.98571e+06	2.44851	2	1622.86	-5.37666	142.342	1
	High	RVFTSTDLLDKNSQTK	1	1	1	A0A508W7N5		0	4.8497e+07	2.0722	2	1852.95	-14.6388	84.7504	2
A0A199QEZ9	Uncharacterized protein OS=Lactobacillus plantarum OX=1590 GN=A0U96_09035 PE=4 SV=1 - [A0A199QEZ9_LACPN]	20.812	15.93	1	1	1	4	37484977	113	13.0373	4.729
	A2	Sequence	# PSMs	# Proteins	# Protein Groups	Protein Group Accessions	Modifications	ΔCn	Area	XCorr	Charge	MH+ [Da]	ΔM [ppm]	RT [min]	# Missed Cleavages
	High	ADFNQMDDADWAAGFDKK	4	1	1	A0A199QEZ9		0	37484977	5.34479	2	2044.9	14.1486	103.477	1
A0A2S3U5B7	DNA-formamidopyrimidine glycosylase OS=Lactobacillus plantarum subsp. plantarum OX=337330 GN=S101258_01801 PE=4 SV=1 - [A0A2S3U5B7_LACPN]	20.3902	9.93	6	1	1	16	1.69405e+07	141	16.3305	9.48096
	A2	Sequence	# PSMs	# Proteins	# Protein Groups	Protein Group Accessions	Modifications	ΔCn	Area	XCorr	Charge	MH+ [Da]	ΔM [ppm]	RT [min]	# Missed Cleavages
	High	LANqTIQTIDRRGK	16	6	1	A0A2S3U5B7	Q4(Deamidated)	0	1.69405e+07	2.21498	2	1614.9	3.85027	122.389	2
A0A0G9GPK3	Type I restriction enzyme R Protein OS=Lactobacillus plantarum OX=1590 GN=E3U93_01330 PE=3 SV=1 - [A0A0G9GPK3_LACPN]	20.3017	4.43	1	4	4	11	3.20203e+08	1061	122.377	6.12549
	A2	Sequence	# PSMs	# Proteins	# Protein Groups	Protein Group Accessions	Modifications	ΔCn	Area	XCorr	Charge	MH+ [Da]	ΔM [ppm]	RT [min]	# Missed Cleavages
	High	VFRqVqEKVnALR	1	1	1	A0A0G9GPK3	Q4(Deamidated); Q6(Deamidated); N10(Deamidated)	0	0	2.57853	2	1589.85	-8.13103	82.6779	2
	High	LKNKSnGIIVTSTQK	4	1	1	A0A0G9GPK3	N6(Deamidated)	0	1.59111e+07	2.56134	2	1631.91	-14.9987	97.2622	2
	High	NKSnGIIVTSTQK	2	1	1	A0A0G9GPK3	N4(Deamidated)	0	4.52884e+07	2.09909	2	1390.77	12.4797	85.5886	1
	High	LmNKALAIYANKDSANLSK	4	1	1	A0A0G9GPK3	M2(Oxidation)	0	899409277	2.0936	2	2081.14	14.7612	98.2122	2
T5JRD8	Short-chain dehydrogenase OS=Lactobacillus plantarum EGD-AQ4 OX=1382301 GN=N692_07935 PE=3 SV=1 - [T5JRD8_LACPN]	19.9748	6.27	1	1	1	12	1.05986e+08	303	32.8733	9.89111
	A2	Sequence	# PSMs	# Proteins	# Protein Groups	Protein Group Accessions	Modifications	ΔCn	Area	XCorr	Charge	MH+ [Da]	ΔM [ppm]	RT [min]	# Missed Cleavages
	High	ATALKLqAqGnVVYGAARR	2	1	1	T5JRD8	Q7(Deamidated); Q9(Deamidated); N11(Deamidated)	0	0	2.48737	2	1990.07	-0.739306	134.603	2
	High	ATALKLqAqGNVVYGAARR	10	1	1	T5JRD8	Q7(Deamidated); Q9(Deamidated)	0	1.05986e+08	2.21046	2	1989.06	-14.7286	131.062	2
A0A494RYS7	Ribokinase OS=Lactobacillus plantarum subsp. argentoratensis OX=271881 GN=rbsK2 PE=3 SV=1 - [A0A494RYS7_LACPN]	19.7921	5.88	1	1	1	8	3.07925e+07	306	31.7434	5.19873
	A2	Sequence	# PSMs	# Proteins	# Protein Groups	Protein Group Accessions	Modifications	ΔCn	Area	XCorr	Charge	MH+ [Da]	ΔM [ppm]	RT [min]	# Missed Cleavages
	High	ILIDGGTNQqVTAKDVER	8	1	1	A0A494RYS7	Q10(Deamidated)	0	3.07925e+07	4.45447	2	1958.03	7.71075	55.1407	1
A0A199QJ95	Uncharacterized protein OS=Lactobacillus plantarum OX=1590 GN=A0U96_13770 PE=4 SV=1 - [A0A199QJ95_LACPN]	19.4534	8.98	1	1	1	8	1.1284e+07	167	18.8605	8.77783
	A2	Sequence	# PSMs	# Proteins	# Protein Groups	Protein Group Accessions	Modifications	ΔCn	Area	XCorr	Charge	MH+ [Da]	ΔM [ppm]	RT [min]	# Missed Cleavages
	High	FDAVLAKSSSNPTIK	7	1	1	A0A199QJ95		0	8.36096e+06	2.44555	2	1577.84	-5.55771	92.3244	1
	High	FDAVLAKSSSnPTIK	1	1	1	A0A199QJ95	N11(Deamidated)	0.0194	1.1284e+07	2.01844	2	1578.86	14.1567	122.719	1
A0A199QGJ2	DUF1801 domain-containing protein OS=Lactobacillus plantarum OX=1590 GN=A0U96_07360 PE=4 SV=1 - [A0A199QGJ2_LACPN]	19.3401	13.04	1	1	1	10	6240779584	115	12.7619	8.93896
	A2	Sequence	# PSMs	# Proteins	# Protein Groups	Protein Group Accessions	Modifications	ΔCn	Area	XCorr	Charge	MH+ [Da]	ΔM [ppm]	RT [min]	# Missed Cleavages
	High	LNIqLnqPVPTELVK	10	1	1	A0A199QGJ2	Q4(Deamidated); N6(Deamidated); Q7(Deamidated)	0	6240779584	2.40434	2	1708.94	1.64049	117.937	0
T5JXZ6	Uncharacterized protein OS=Lactobacillus plantarum EGD-AQ4 OX=1382301 GN=N692_12485 PE=4 SV=1 - [T5JXZ6_LACPN]	19.2162	6.21	1	1	1	4	113212861	322	34.2517	9.5542
	A2	Sequence	# PSMs	# Proteins	# Protein Groups	Protein Group Accessions	Modifications	ΔCn	Area	XCorr	Charge	MH+ [Da]	ΔM [ppm]	RT [min]	# Missed Cleavages
	High	QVTAAQDELSTLSGITKANK	4	1	1	T5JXZ6		0	113212861	4.03539	3	2075.11	6.44832	86.6356	1
A0A1E3KQX4	DUF3324 domain-containing protein OS=Lactobacillus plantarum OX=1590 GN=LPJSA22_01237 PE=4 SV=1 - [A0A1E3KQX4_LACPN]	19.0483	7.67	1	2	2	7	7.39163e+07	339	38.0419	10.1987
	A2	Sequence	# PSMs	# Proteins	# Protein Groups	Protein Group Accessions	Modifications	ΔCn	Area	XCorr	Charge	MH+ [Da]	ΔM [ppm]	RT [min]	# Missed Cleavages
	High	FNLNKAISGKQAIK	5	1	1	A0A1E3KQX4		0	7.39163e+07	2.90675	2	1531.89	-4.70533	109.786	2
	High	FNLnKAISGKqAIK	1	1	1	A0A1E3KQX4	N4(Deamidated); Q11(Deamidated)	0	2.37769e+07	2.12708	2	1533.86	0.0663421	114.429	2
	High	IRSYITAANSNK	1	1	1	A0A1E3KQX4		0.0536	0	2.11767	2	1337.7	-11.6046	67.5228	1
A0A151G5X8	6-phospho-beta-glucosidase OS=Lactobacillus plantarum OX=1590 GN=AYO51_02065 PE=3 SV=1 - [A0A151G5X8_LACPN]	19.0298	4.56	8	1	1	7	62235136	461	52.7026	5.38916
	A2	Sequence	# PSMs	# Proteins	# Protein Groups	Protein Group Accessions	Modifications	ΔCn	Area	XCorr	Charge	MH+ [Da]	ΔM [ppm]	RT [min]	# Missed Cleavages
	High	VQRPDISPKSLQPWmPDIYFK	5	8	1	A0A151G5X8	M15(Oxidation)	0	62235136	2.95142	3	2561.3	-9.11413	55.307	1
	High	VQRPDISPKSLqPWmPDIYFK	2	8	1	A0A151G5X8	Q12(Deamidated); M15(Oxidation)	0	27354321	2.73373	3	2562.32	5.67907	56.1	1
A0A199QJ18	Cyclopropane-fatty-acyl-phospholipid synthase OS=Lactobacillus plantarum OX=1590 GN=A0U96_10775 PE=4 SV=1 - [A0A199QJ18_LACPN]	18.7442	13.85	8	3	3	6	4.35145e+07	397	45.2683	6.13818
	A2	Sequence	# PSMs	# Proteins	# Protein Groups	Protein Group Accessions	Modifications	ΔCn	Area	XCorr	Charge	MH+ [Da]	ΔM [ppm]	RT [min]	# Missed Cleavages
	High	VVGVTLSQEQYNLVAKR	3	2	1	A0A199QJ18		0	6.16849e+07	3.55304	3	1904.09	13.3834	79.4211	1
	High	ADGVALLHGITRqqGGATNGWLDK	1	5	1	A0A199QJ18	Q13(Deamidated); Q14(Deamidated)	0	25344037	2.62335	3	2480.23	-9.91305	64.6977	1
	High	VHHIIQKLNPqPGK	2	7	1	A0A199QJ18	Q11(Deamidated)	0	0	2.35926	2	1609.93	6.02652	23.4052	1
T5JSC8	Oligopeptidase PepB OS=Lactobacillus plantarum EGD-AQ4 OX=1382301 GN=N692_07025 PE=3 SV=1 - [T5JSC8_LACPN]	18.7228	7.62	4	2	3	6	4.40787e+06	604	67.7229	5.42725
	A2	Sequence	# PSMs	# Proteins	# Protein Groups	Protein Group Accessions	Modifications	ΔCn	Area	XCorr	Charge	MH+ [Da]	ΔM [ppm]	RT [min]	# Missed Cleavages
	High	TFGVLNNADFKFPTVK	3	1	1	T5JSC8		0	3.17558e+06	4.1739	2	1797.96	5.66716	124.859	1
	High	DPKmRAYVLnYYLDGFK	1	1	1	T5JSC8	M4(Oxidation); N10(Deamidated)	0	0	2.3445	2	2110.03	-1.0037	137.76	2
	High	DYRHLLDTVRLqK	1	4	1	T5JSC8	Q12(Deamidated)	0	2.84301e+06	2.15253	2	1657.92	8.28256	71.7461	2
	High	DPKmRAYVLNYYLDGFK	1	1	1	T5JSC8	M4(Oxidation)	0	7.20501e+06	2.11376	2	2109.03	-9.39334	120.487	2
A0A165MSZ3	Transcription termination factor Rho OS=Lactobacillus plantarum OX=1590 GN=rho PE=3 SV=1 - [A0A165MSZ3_LACPN]	18.7045	3.26	7	1	1	9	1.72025e+07	430	48.9448	9.5249
	A2	Sequence	# PSMs	# Proteins	# Protein Groups	Protein Group Accessions	Modifications	ΔCn	Area	XCorr	Charge	MH+ [Da]	ΔM [ppm]	RT [min]	# Missed Cleavages
	High	ELAERRVFPALDLK	9	7	1	A0A165MSZ3		0	1.72025e+07	2.08531	2	1656.93	-6.68995	65.3342	2
A0A291I9L3	Uncharacterized protein OS=Lactobacillus phage LpeD OX=2041210 GN=LpeD_136 PE=4 SV=1 - [A0A291I9L3_9CAUD]	18.2194	9.95	1	1	1	8	194609946	191	21.8379	9.1001
	A2	Sequence	# PSMs	# Proteins	# Protein Groups	Protein Group Accessions	Modifications	ΔCn	Area	XCorr	Charge	MH+ [Da]	ΔM [ppm]	RT [min]	# Missed Cleavages
	High	IEVSKPFKYKNTDISTVnK	8	1	1	A0A291I9L3	N18(Deamidated)	0	194609946	2.75412	3	2212.16	-13.2106	91.7995	2
A0A165YZG0	Uncharacterized protein OS=Lactobacillus plantarum OX=1590 GN=Nizo1839_0364 PE=4 SV=1 - [A0A165YZG0_LACPN]	17.8577	5.22	5	1	3	8	3.44457e+07	690	80.4567	8.83643
	A2	Sequence	# PSMs	# Proteins	# Protein Groups	Protein Group Accessions	Modifications	ΔCn	Area	XCorr	Charge	MH+ [Da]	ΔM [ppm]	RT [min]	# Missed Cleavages
	High	MLFnWKnSLLIK	4	12	2	A0A483DLI9;A0A165YZG0	N4(Deamidated); N7(Deamidated)	0	6.57274e+06	2.42091	2	1508.8	-12.095	120.427	1
	High	nSLLIKHAIGEDVAqK	2	1	1	A0A165YZG0	N1(Deamidated); Q15(Deamidated)	0	2.3081e+07	2.34916	2	1737.92	-9.73062	108.367	1
	High	HNWAASVNQVLEQK	2	5	2	A0A165YZG0;A0A0R2GCE9		0	73683294	2.21854	2	1623.81	-6.35365	39.502	0
A0A1W6NV29	Peptide ABC transporter substrate-binding protein OS=Lactobacillus plantarum OX=1590 GN=BIZ32_14610 PE=4 SV=1 - [A0A1W6NV29_LACPN]	17.5171	6.48	5	2	2	11	6.17423e+07	540	59.686	9.65674
	A2	Sequence	# PSMs	# Proteins	# Protein Groups	Protein Group Accessions	Modifications	ΔCn	Area	XCorr	Charge	MH+ [Da]	ΔM [ppm]	RT [min]	# Missed Cleavages
	High	QALNLVLNKKTLTK	2	5	1	A0A1W6NV29		0	1.96102e+07	2.38179	2	1583.96	-14.5332	105.383	2
	High	LVSDDTTVAKnIDQFVQAAVK	9	1	1	A0A1W6NV29	N11(Deamidated)	0	1.03875e+08	2.11833	2	2263.19	2.57173	135.463	1
A0A151G5I8	Uncharacterized protein OS=Lactobacillus plantarum OX=1590 GN=AYO51_01705 PE=4 SV=1 - [A0A151G5I8_LACPN]	17.3693	12.26	2	2	2	12	2.74537e+09	212	24.9709	7.32764
	A2	Sequence	# PSMs	# Proteins	# Protein Groups	Protein Group Accessions	Modifications	ΔCn	Area	XCorr	Charge	MH+ [Da]	ΔM [ppm]	RT [min]	# Missed Cleavages
	High	ISKNQQSKIK	3	2	1	A0A151G5I8		0	129236097	2.46823	2	1173.71	14.7281	64.1432	2
	High	QSIFTITFSPnPLDQK	9	2	1	A0A151G5I8	N11(Deamidated)	0	5.3615e+09	2.04384	2	1836.95	8.65871	84.1038	0
A0A151G2U1	Hydrolase OS=Lactobacillus plantarum OX=1590 GN=AYO51_08990 PE=4 SV=1 - [A0A151G2U1_LACPN]	17.3638	9.09	7	2	2	9	41441759	253	27.906	11.063
	A2	Sequence	# PSMs	# Proteins	# Protein Groups	Protein Group Accessions	Modifications	ΔCn	Area	XCorr	Charge	MH+ [Da]	ΔM [ppm]	RT [min]	# Missed Cleavages
	High	FVTIGSTYPGLTTqqLNR	7	7	1	A0A151G2U1	Q14(Deamidated); Q15(Deamidated)	0	41441759	2.30553	2	1998.03	4.19385	99.3248	0
	High	FVTIGSTYPGLTTqqLnR	1	7	1	A0A151G2U1	Q14(Deamidated); Q15(Deamidated); N17(Deamidated)	0	0	2.1247	2	1999.01	1.8677	99.0325	0
	High	AqINKFVTIGSTYPGLTTqQLNR	1	7	1	A0A151G2U1	Q2(Deamidated); Q19(Deamidated)	0	0	2.03194	2	2552.32	-5.19922	127.824	1
A0A2K9VCK4	Uncharacterized protein OS=Lactobacillus phage Bacchae OX=2079429 PE=4 SV=1 - [A0A2K9VCK4_9CAUD]	17.2757	18.31	3	1	1	6	7.39163e+07	71	8.24822	5.99854
	A2	Sequence	# PSMs	# Proteins	# Protein Groups	Protein Group Accessions	Modifications	ΔCn	Area	XCorr	Charge	MH+ [Da]	ΔM [ppm]	RT [min]	# Missed Cleavages
	High	mNLLKLATDKQLK	6	3	1	A0A2K9VCK4	M1(Oxidation)	0	7.39163e+07	3.16877	2	1531.88	-4.7573	90.4361	2
T5JTG4	Glucose-1-dehydrogenase OS=Lactobacillus plantarum EGD-AQ4 OX=1382301 GN=N692_03830 PE=4 SV=1 - [T5JTG4_LACPN]	17.1667	7.66	1	2	2	6	1.36282e+07	261	27.6559	5.30029
	A2	Sequence	# PSMs	# Proteins	# Protein Groups	Protein Group Accessions	Modifications	ΔCn	Area	XCorr	Charge	MH+ [Da]	ΔM [ppm]	RT [min]	# Missed Cleavages
	High	LFTQTIAMEYAKDNIR	3	1	1	T5JTG4		0	7.81585e+06	3.24895	3	1914	11.0318	103.804	1
	High	GSVKLFTQTIAMEYAKDNIR	2	1	1	T5JTG4		0	1.94406e+07	3.01147	3	2285.23	14.5941	128.981	2
	High	GSVKLFTQTIAMEYAKDnIR	1	1	1	T5JTG4	N18(Deamidated)	0.0346	0	2.50614	3	2286.21	12.2621	125.694	2
A0A483DJE4	DNA-directed RNA polymerase subunit beta' OS=Lactobacillus plantarum OX=1590 GN=rpoC PE=3 SV=1 - [A0A483DJE4_LACPN]	16.9126	4.12	9	3	3	7	8.89006e+06	1213	135.232	7.26904
	A2	Sequence	# PSMs	# Proteins	# Protein Groups	Protein Group Accessions	Modifications	ΔCn	Area	XCorr	Charge	MH+ [Da]	ΔM [ppm]	RT [min]	# Missed Cleavages
	High	MLQEAVDALIDNGR	1	9	1	A0A483DJE4		0	0	2.61839	2	1544.77	-4.08323	104.126	0
	High	IMELPILSnFR	1	9	1	A0A483DJE4	N9(Deamidated)	0	7.21216e+06	2.59609	2	1333.73	8.72953	130.662	0
	High	TVFDPKTHDEIVGNNVLIDEDLAHK	1	1	1	A0A483DJE4		0	0	2.52244	3	2819.43	3.19483	121.285	1
	High	IMELPILSNFR	4	9	1	A0A483DJE4		0	8.89006e+06	2.39144	2	1332.75	10.4816	131.03	0
T5JS56	GRAM_POS_ANCHORING domain-containing protein OS=Lactobacillus plantarum EGD-AQ4 OX=1382301 GN=N692_05365 PE=4 SV=1 - [T5JS56_LACPN]	16.7655	1.83	1	1	1	7	6.02725e+08	1093	117.121	4.43701
	A2	Sequence	# PSMs	# Proteins	# Protein Groups	Protein Group Accessions	Modifications	ΔCn	Area	XCorr	Charge	MH+ [Da]	ΔM [ppm]	RT [min]	# Missed Cleavages
	High	nVTSIKLGSKFDAALVqnFR	7	1	1	T5JS56	N1(Deamidated); Q17(Deamidated); N18(Deamidated)	0	6.02725e+08	2.75742	2	2211.17	4.14847	83.9531	2
A0A162HI65	Uncharacterized protein OS=Lactobacillus plantarum OX=1590 GN=Lp19_1204 PE=4 SV=1 - [A0A162HI65_LACPN]	16.613	6.05	1	5	5	9	4.97452e+07	991	106.48	7.81104
	A2	Sequence	# PSMs	# Proteins	# Protein Groups	Protein Group Accessions	Modifications	ΔCn	Area	XCorr	Charge	MH+ [Da]	ΔM [ppm]	RT [min]	# Missed Cleavages
	High	SNWYIDnTLDKAnK	2	1	1	A0A162HI65	N7(Deamidated); N13(Deamidated)	0	0	3.13551	2	1683.77	-11.5599	54.6287	1
	High	SnWYIDNTLDKANK	2	1	1	A0A162HI65	N2(Deamidated)	0	4.97452e+07	2.51566	2	1682.78	-13.521	55.079	1
	High	SNWYIDNTLDKANK	1	1	1	A0A162HI65		0	0	2.42408	2	1681.81	-6.55656	41.7749	1
	High	KNTDVNTAQQIVK	1	1	1	A0A162HI65		0	0	2.30797	2	1458.78	-10.3462	39.8028	1
	High	LDNTKKNTDVnTAqqIVK	1	1	1	A0A162HI65	N11(Deamidated); Q14(Deamidated); Q15(Deamidated)	0.04	0	2.16144	2	2033.06	9.633	121.814	2
	High	TKVAnSqAnVTKK	1	1	1	A0A162HI65	N5(Deamidated); Q7(Deamidated); N9(Deamidated)	0	0	2.04536	2	1391.73	-7.44886	41.8911	2
	High	MELTEFTADLLnqIR	1	1	1	A0A162HI65	N12(Deamidated); Q13(Deamidated)	0	0	2.02295	2	1795.89	5.57939	80.8377	0
A0A199QFQ6	Endolytic murein transglycosylase OS=Lactobacillus plantarum OX=1590 GN=mltG PE=3 SV=1 - [A0A199QFQ6_LACPN]	16.3428	11.47	8	2	3	5	3.74999e+07	401	44.6423	9.70068
	A2	Sequence	# PSMs	# Proteins	# Protein Groups	Protein Group Accessions	Modifications	ΔCn	Area	XCorr	Charge	MH+ [Da]	ΔM [ppm]	RT [min]	# Missed Cleavages
	High	LnLGYGPGPFnSPSLTSIK	2	8	1	A0A199QFQ6	N2(Deamidated); N11(Deamidated)	0	1.03814e+07	3.82572	2	1964	-2.396	110.49	0
	High	TNDELKPYYAqIK	2	1	1	A0A199QFQ6	Q11(Deamidated)	0.1862	8.30853e+07	3.41178	2	1583.8	4.24307	63.8425	0
	High	qTDFTSAKFLALMK	1	1	1	A0A199QFQ6	Q1(Deamidated)	0	1.90329e+07	2.08248	2	1601.83	3.93224	128.028	1
A0A0R2G388	p-ATPase superfamily P-type ATPase copper transporter OS=Lactobacillus plantarum OX=1590 GN=IV39_GL001306 PE=3 SV=1 - [A0A0R2G388_LACPN]	16.148	3.06	1	2	2	7	1.93676e+07	621	65.3048	6.13818
	A2	Sequence	# PSMs	# Proteins	# Protein Groups	Protein Group Accessions	Modifications	ΔCn	Area	XCorr	Charge	MH+ [Da]	ΔM [ppm]	RT [min]	# Missed Cleavages
	High	ASKVGDqTMLAqIGELVK	2	1	1	A0A0R2G388	Q7(Deamidated); Q12(Deamidated)	0	0	2.63432	2	1889.99	3.15204	120.512	1
	High	ASKVGDqTMLAQIGELVK	4	1	1	A0A0R2G388	Q7(Deamidated)	0	7.2594e+06	2.32441	2	1888.99	-9.70226	121.08	1
	High	VGDqTmLAqIGELVKK	1	1	1	A0A0R2G388	Q4(Deamidated); M6(Oxidation); Q9(Deamidated)	0	31475701	2.01279	2	1747.93	9.84253	98.0708	1
A0A450RSS6	Uncharacterized protein OS=Lactobacillus plantarum OX=1590 GN=LAP9434_03127 PE=4 SV=1 - [A0A450RSS6_LACPN]	16.0865	8.54	6	2	2	8	40041037	398	45.1121	9.74463
	A2	Sequence	# PSMs	# Proteins	# Protein Groups	Protein Group Accessions	Modifications	ΔCn	Area	XCorr	Charge	MH+ [Da]	ΔM [ppm]	RT [min]	# Missed Cleavages
	High	INIIDSSFLALcISNGqqnKELIKR	2	4	1	A0A450RSS6	C12(Carbamidomethyl); Q17(Deamidated); Q18(Deamidated); N19(Deamidated)	0	0	3.09224	3	2877.48	-7.63002	136.678	2
	High	NNLLFLTnK	4	3	1	A0A450RSS6	N8(Deamidated)	0	40041037	2.18681	2	1077.59	-3.29223	71.0066	0
	High	NnLLFLTnK	2	3	1	A0A450RSS6	N2(Deamidated); N8(Deamidated)	0	0	2.07399	2	1078.59	14.9254	71.0779	0
A0A5F0Y0U8	Glycosyl hydrolase family 70 OS=Lactobacillus plantarum OX=1590 GN=E2P76_16155 PE=4 SV=1 - [A0A5F0Y0U8_LACPN]	15.8401	4.38	1	2	3	9	5.67393e+07	890	98.3567	5.47803
	A2	Sequence	# PSMs	# Proteins	# Protein Groups	Protein Group Accessions	Modifications	ΔCn	Area	XCorr	Charge	MH+ [Da]	ΔM [ppm]	RT [min]	# Missed Cleavages
	High	QYAQYNVPAqYAILLSNK	5	7	2	A0A1Z2RUH2;A0A5F0Y0U8	Q10(Deamidated)	0	1.2725e+08	2.90072	3	2085.06	-1.3262	114.727	0
	High	YVIEQSIAKnK	2	1	1	A0A5F0Y0U8	N10(Deamidated)	0	1.27164e+07	2.419	2	1293.71	3.25942	32.1129	1
	High	KNLINQmIIK	2	1	1	A0A5F0Y0U8	M7(Oxidation)	0	30251538	2.16666	2	1230.73	7.64395	49.5903	1
A0A199QFW8	Malonyl CoA-acyl carrier protein transacylase OS=Lactobacillus plantarum OX=1590 GN=A0U96_01115 PE=3 SV=1 - [A0A199QFW8_LACPN]	15.7832	4.52	1	1	1	6	82445894	310	33.2251	5.46533
	A2	Sequence	# PSMs	# Proteins	# Protein Groups	Protein Group Accessions	Modifications	ΔCn	Area	XCorr	Charge	MH+ [Da]	ΔM [ppm]	RT [min]	# Missed Cleavages
	High	AGLqHPGKMVAALK	6	1	1	A0A199QFW8	Q4(Deamidated)	0	82445894	3.02602	2	1421.8	6.07135	34.3292	1
A0A165WLM9	Cell surface protein OS=Lactobacillus plantarum OX=1590 GN=Nizo1839_1863 PE=4 SV=1 - [A0A165WLM9_LACPN]	15.6847	9.77	3	1	2	9	1.97034e+07	348	38.4273	9.979
	A2	Sequence	# PSMs	# Proteins	# Protein Groups	Protein Group Accessions	Modifications	ΔCn	Area	XCorr	Charge	MH+ [Da]	ΔM [ppm]	RT [min]	# Missed Cleavages
	High	GVnInqKYSYALAVK	1	11	2	A0A151G3U1;A0A165WLM9	N3(Deamidated); N5(Deamidated); Q6(Deamidated)	0	0	2.23636	2	1670.88	9.31766	109.817	1
	High	LLTTFTnDSGqIAYTqTAK	2	2	1	A0A165WLM9	N7(Deamidated); Q11(Deamidated); Q16(Deamidated)	0	1.97034e+07	2.16064	2	2076.03	13.5295	80.8398	0
	High	LLTTFTnDSGqIAYTQTAK	6	2	1	A0A165WLM9	N7(Deamidated); Q11(Deamidated)	0	1.10999e+07	2.12351	2	2075.04	12.5393	81.3159	0
T5JT50	Uncharacterized protein OS=Lactobacillus plantarum EGD-AQ4 OX=1382301 GN=N692_04210 PE=4 SV=1 - [T5JT50_LACPN]	15.6625	18.64	2	2	3	7	1.62246e+08	279	29.4397	6.55127
	A2	Sequence	# PSMs	# Proteins	# Protein Groups	Protein Group Accessions	Modifications	ΔCn	Area	XCorr	Charge	MH+ [Da]	ΔM [ppm]	RT [min]	# Missed Cleavages
	High	LASGDVTVIDTQAADRGMSFqVLTAAR	1	1	1	T5JT50	Q21(Deamidated)	0	0	2.59332	3	2794.42	5.8574	114.156	1
	High	LLqqVVPqADLLVAR	5	1	1	T5JT50	Q3(Deamidated); Q4(Deamidated); Q8(Deamidated)	0	14572443	2.31103	2	1665.94	0.914728	55.4062	0
	High	LAGVVTNLIK	1	3	2	A0A494S325;T5JT50		0	309919982	2.21042	2	1027.65	-4.05111	59.8267	0
A0A151G2E8	Holin OS=Lactobacillus plantarum OX=1590 GN=AYO51_17300 PE=4 SV=1 - [A0A151G2E8_LACPN]	15.3993	25.29	1	1	1	8	2.09538e+07	87	9.85435	7.23975
	A2	Sequence	# PSMs	# Proteins	# Protein Groups	Protein Group Accessions	Modifications	ΔCn	Area	XCorr	Charge	MH+ [Da]	ΔM [ppm]	RT [min]	# Missed Cleavages
	High	mPQLDDTTKLLmSIQKDVAATK	2	1	1	A0A151G2E8	M1(Oxidation); M12(Oxidation)	0	2.09538e+07	2.45639	2	2479.25	-12.606	59.0648	2
	High	mPqLDDTTKLLmSIQKDVAATK	6	1	1	A0A151G2E8	M1(Oxidation); Q3(Deamidated); M12(Oxidation)	0	1.01286e+07	2.28026	2	2480.24	-10.9797	59.8828	2
A0A387DNR6	Glycine/betaine ABC transporter OS=Lactobacillus plantarum OX=1590 GN=CFI62_15670 PE=4 SV=1 - [A0A387DNR6_LACPN]	15.3629	4.26	2	1	1	7	2.96544e+07	305	33.8511	10.0522
	A2	Sequence	# PSMs	# Proteins	# Protein Groups	Protein Group Accessions	Modifications	ΔCn	Area	XCorr	Charge	MH+ [Da]	ΔM [ppm]	RT [min]	# Missed Cleavages
	High	NLKGAKTGLAVPK	7	2	1	A0A387DNR6		0	2.96544e+07	2.33471	2	1296.79	-8.01594	55.9349	2
A0A5F0Y9W5	Helix-turn-helix domain-containing protein OS=Lactobacillus plantarum OX=1590 GN=E2P76_04570 PE=4 SV=1 - [A0A5F0Y9W5_LACPN]	15.3475	10	3	2	2	7	1.1686e+08	290	31.3492	9.5249
	A2	Sequence	# PSMs	# Proteins	# Protein Groups	Protein Group Accessions	Modifications	ΔCn	Area	XCorr	Charge	MH+ [Da]	ΔM [ppm]	RT [min]	# Missed Cleavages
	High	SSSKASSAKQqTIK	5	1	1	A0A5F0Y9W5	Q11(Deamidated)	0	224334074	2.9339	2	1451.78	6.39021	49.7381	2
	High	SSSKASSAKqqTIK	1	1	1	A0A5F0Y9W5	Q10(Deamidated); Q11(Deamidated)	0	0	2.09587	2	1452.77	12.7668	49.8612	2
	High	TAKGLTIDDLQqITK	1	9	1	A0A5F0Y9W5	Q12(Deamidated)	0.0097	9.38543e+06	2.03892	2	1645.88	-13.1792	85.6503	1
T5K0G0	Uncharacterized protein OS=Lactobacillus plantarum EGD-AQ4 OX=1382301 GN=N692_02170 PE=4 SV=1 - [T5K0G0_LACPN]	15.0241	14.63	1	1	1	7	46708024	123	14.9805	9.36377
	A2	Sequence	# PSMs	# Proteins	# Protein Groups	Protein Group Accessions	Modifications	ΔCn	Area	XCorr	Charge	MH+ [Da]	ΔM [ppm]	RT [min]	# Missed Cleavages
	High	ETTAVTnMRATLqELKnK	7	1	1	T5K0G0	N7(Deamidated); Q13(Deamidated); N17(Deamidated)	0	46708024	2.07559	2	2051.03	-2.54407	133.045	2
A0A0G9F8V3	Chaperone protein ClpB OS=Lactobacillus plantarum OX=1590 GN=clpB PE=3 SV=1 - [A0A0G9F8V3_LACPN]	14.8369	7.15	9	3	3	6	4.35726e+06	867	96.511	5.35107
	A2	Sequence	# PSMs	# Proteins	# Protein Groups	Protein Group Accessions	Modifications	ΔCn	Area	XCorr	Charge	MH+ [Da]	ΔM [ppm]	RT [min]	# Missed Cleavages
	High	ALGDDYLATDTLALALMDQTGDQLTK	1	6	1	A0A0G9F8V3		0	0	3.61888	3	2753.39	13.69	142.89	0
	High	RHQEIGVPHLFKFLTQPGELVR	1	8	1	A0A0G9F8V3		0	5.87152e+06	2.6263	3	2601.44	-0.528838	117.296	2
	High	QLMRLEVEEAALKK	4	6	1	A0A0G9F8V3		0	2.84301e+06	2.15799	2	1657.92	-8.87267	96.6178	2
A0A2S3U3G7	4-carboxymuconolactone decarboxylase OS=Lactobacillus plantarum subsp. plantarum OX=337330 GN=S101258_02391 PE=4 SV=1 - [A0A2S3U3G7_LACPN]	14.7243	13.21	5	1	1	7	158396774	106	11.6869	6.52197
	A2	Sequence	# PSMs	# Proteins	# Protein Groups	Protein Group Accessions	Modifications	ΔCn	Area	XCorr	Charge	MH+ [Da]	ΔM [ppm]	RT [min]	# Missed Cleavages
	High	mTVKQTAGRDnLGK	5	5	1	A0A2S3U3G7	M1(Oxidation); N11(Deamidated)	0	27353186	2.25327	2	1535.76	-13.1064	52.6697	2
	High	mTVKQTAGRDNLGK	2	5	1	A0A2S3U3G7	M1(Oxidation)	0	158396774	2.1359	2	1534.8	1.44497	46.8915	2
A0A484I350	Uncharacterized protein OS=Lactobacillus plantarum OX=1590 GN=LAP9492_03150 PE=4 SV=1 - [A0A484I350_LACPN]	14.6852	9.42	1	1	1	13	28063863	191	21.1039	8.83643
	A2	Sequence	# PSMs	# Proteins	# Protein Groups	Protein Group Accessions	Modifications	ΔCn	Area	XCorr	Charge	MH+ [Da]	ΔM [ppm]	RT [min]	# Missed Cleavages
	High	AGDILYAKVInQALQVAK	13	1	1	A0A484I350	N11(Deamidated)	0	28063863	2.04267	2	1916.11	13.137	129.096	1
A0A5F0YA48	Bifunctional glutamate--cysteine ligase GshA/glutathione synthetase GshB OS=Lactobacillus plantarum OX=1590 GN=gshAB PE=3 SV=1 - [A0A5F0YA48_LACPN]	14.5242	2.53	1	1	1	7	1.62338e+07	751	82.9932	7.26904
	A2	Sequence	# PSMs	# Proteins	# Protein Groups	Protein Group Accessions	Modifications	ΔCn	Area	XCorr	Charge	MH+ [Da]	ΔM [ppm]	RT [min]	# Missed Cleavages
	High	TLSAQIAmQADLLAWALER	3	1	1	A0A5F0YA48	M8(Oxidation)	0	1.62338e+07	2.51894	2	2117.1	-4.87251	129.576	0
	High	TLSAQIAmqADLLAWALER	4	1	1	A0A5F0YA48	M8(Oxidation); Q9(Deamidated)	0	4.18143e+06	2.29304	2	2118.08	-2.85651	130.552	0
A0A508WBB2	MarR family transcriptional regulator (Plasmid) [Lactobacillus backii] OS=Lactobacillus plantarum OX=1590 GN=AMBR_LLDLPDMO_03232 PE=4 SV=1 - [A0A508WBB2_LACPN]	14.4037	20.69	1	2	2	12	1.42193e+08	145	16.5867	9.62744
	A2	Sequence	# PSMs	# Proteins	# Protein Groups	Protein Group Accessions	Modifications	ΔCn	Area	XCorr	Charge	MH+ [Da]	ΔM [ppm]	RT [min]	# Missed Cleavages
	High	IqFESLATLQAIQK	4	1	1	A0A508WBB2	Q2(Deamidated)	0	62302393	2.7997	2	1590.9	14.5081	84.7342	0
	High	LTLTInGqETVQKSVR	2	1	1	A0A508WBB2	N6(Deamidated); Q8(Deamidated)	0	0	2.3453	2	1788.97	0.215405	75.1911	1
	High	LTLTINGQETVqKSVR	6	1	1	A0A508WBB2	Q12(Deamidated)	0	2.22084e+08	2.09806	2	1787.99	2.74563	75.142	1
A0A512F138	Uncharacterized protein OS=Lactobacillus plantarum subsp. argentoratensis OX=271881 GN=LPL03_28130 PE=4 SV=1 - [A0A512F138_LACPN]	14.1252	18.32	1	1	1	6	14836400	131	14.5104	8.1626
	A2	Sequence	# PSMs	# Proteins	# Protein Groups	Protein Group Accessions	Modifications	ΔCn	Area	XCorr	Charge	MH+ [Da]	ΔM [ppm]	RT [min]	# Missed Cleavages
	High	GVSLDAVSPAAVAIAEEKLNQLPR	4	1	1	A0A512F138		0	14836400	3.16904	2	2448.32	-9.69326	135.465	1
	High	GVSLDAVSPAAVAIAEEKLnQLPR	2	1	1	A0A512F138	N20(Deamidated)	0	0	2.68826	3	2449.32	-5.58608	137.251	1
T5JXX7	Peptidase S12 OS=Lactobacillus plantarum EGD-AQ4 OX=1382301 GN=N692_10235 PE=4 SV=1 - [T5JXX7_LACPN]	14.0886	4.35	1	2	2	6	5.49988e+07	391	43.5266	9.77393
	A2	Sequence	# PSMs	# Proteins	# Protein Groups	Protein Group Accessions	Modifications	ΔCn	Area	XCorr	Charge	MH+ [Da]	ΔM [ppm]	RT [min]	# Missed Cleavages
	High	SmTAVGIMQLVKAGK	2	1	1	T5JXX7	M2(Oxidation)	0	5.02991e+06	3.66128	2	1549.86	8.83267	114.636	1
	High	SMTAVGIMQLVKAGK	2	1	1	T5JXX7		0	2.37769e+07	3.27946	2	1533.86	9.11129	114.544	1
	High	SMTAVGImqLVKAGKIK	2	1	1	T5JXX7	M8(Oxidation); Q9(Deamidated)	0	86220722	2.3153	2	1791.99	-7.67106	92.8757	2
A0A0L7Y4Z5	Glutamyl-tRNA(Gln) amidotransferase subunit A OS=Lactobacillus plantarum OX=1590 GN=gatA PE=3 SV=1 - [A0A0L7Y4Z5_LACPN]	13.9709	11.09	8	1	2	3	17774018	487	52.0701	5.14795
	A2	Sequence	# PSMs	# Proteins	# Protein Groups	Protein Group Accessions	Modifications	ΔCn	Area	XCorr	Charge	MH+ [Da]	ΔM [ppm]	RT [min]	# Missed Cleavages
	High	VPGGSSGGSAVAVASGqVPVALGSDTGGSIR	2	7	2	A0A0L7Y4Z5;T5JQQ1	Q17(Deamidated)	0	0	5.79079	2	2698.36	-0.392257	84.6149	0
	High	qTVPDFTAGLTGDIKGmKIGLPK	1	6	1	A0A0L7Y4Z5	Q1(Deamidated); M17(Oxidation)	0	17774018	2.77832	3	2404.3	6.84118	130.341	2
A0A508VS06	Riboflavin biosynthesis protein OS=Lactobacillus plantarum OX=1590 GN=AMBR_LLDLPDMO_02483 PE=3 SV=1 - [A0A508VS06_LACPN]	13.8008	4.82	8	1	1	6	1.64297e+08	332	36.6947	6.771
	A2	Sequence	# PSMs	# Proteins	# Protein Groups	Protein Group Accessions	Modifications	ΔCn	Area	XCorr	Charge	MH+ [Da]	ΔM [ppm]	RT [min]	# Missed Cleavages
	High	GEIKFAGADALVAqLK	1	8	1	A0A508VS06	Q14(Deamidated)	0	5.95275e+06	2.40274	2	1631.88	-13.664	26.6804	1
	High	GEIKFAGADALVAQLK	5	8	1	A0A508VS06		0	1.64297e+08	2.39556	2	1630.93	6.9903	53.4227	1
T5JTD1	GTP-binding protein OS=Lactobacillus plantarum EGD-AQ4 OX=1382301 GN=N692_06690 PE=4 SV=1 - [T5JTD1_LACPN]	13.6978	8.33	6	2	3	7	4.71472e+08	612	68.4389	5.26221
	A2	Sequence	# PSMs	# Proteins	# Protein Groups	Protein Group Accessions	Modifications	ΔCn	Area	XCorr	Charge	MH+ [Da]	ΔM [ppm]	RT [min]	# Missed Cleavages
	High	QEHTMKPIFDTIIK	1	1	1	T5JTD1		0	1.621e+07	2.78858	2	1700.92	10.7763	77.7694	0
	High	AMDTNAIEKERGITILSK	1	5	1	T5JTD1		0.1525	8.82769e+07	2.50208	3	1990.05	-6.73958	90.4117	2
	High	NMESTGnnqTRLTFLAPSR	5	6	1	T5JTD1	N7(Deamidated); N8(Deamidated); Q9(Deamidated)	0	1.30993e+09	2.20019	2	2139.98	-5.93856	114.758	1
T5K0D7	Universal stress protein UspA OS=Lactobacillus plantarum EGD-AQ4 OX=1382301 GN=N692_01970 PE=4 SV=1 - [T5K0D7_LACPN]	13.5636	6.67	7	1	1	5	1.18601e+07	165	18.2932	4.56396
	A2	Sequence	# PSMs	# Proteins	# Protein Groups	Protein Group Accessions	Modifications	ΔCn	Area	XCorr	Charge	MH+ [Da]	ΔM [ppm]	RT [min]	# Missed Cleavages
	High	AQNIDLIVIGR	5	7	1	T5K0D7		0	1.18601e+07	3.32744	2	1211.71	2.84525	72.9178	0
T5JK80	GTP pyrophosphokinase OS=Lactobacillus plantarum EGD-AQ4 OX=1382301 GN=N692_10165 PE=3 SV=1 - [T5JK80_LACPN]	13.551	5.7	11	3	3	6	1.86543e+07	755	86.2793	7.41553
	A2	Sequence	# PSMs	# Proteins	# Protein Groups	Protein Group Accessions	Modifications	ΔCn	Area	XCorr	Charge	MH+ [Da]	ΔM [ppm]	RT [min]	# Missed Cleavages
	High	QPTWTAQDVLDMVQK	4	6	1	T5JK80		0	3.91701e+07	2.46953	2	1759.88	6.39531	123.553	0
	High	VINNHTKFLTnVnGK	1	11	1	T5JK80	N11(Deamidated); N13(Deamidated)	0	7231851	2.20423	2	1700.89	-4.74805	90.572	1
	High	nLEHLqRIVDSLK	1	1	1	T5JK80	N1(Deamidated); Q6(Deamidated)	0	9.56081e+06	2.02075	2	1566.85	-1.1577	119.377	1
A0A0G9FH67	Aminotransferase OS=Lactobacillus plantarum OX=1590 GN=AVR82_12235 PE=3 SV=1 - [A0A0G9FH67_LACPN]	13.5301	7.52	5	2	2	5	9.95475e+07	399	43.4621	5.07178
	A2	Sequence	# PSMs	# Proteins	# Protein Groups	Protein Group Accessions	Modifications	ΔCn	Area	XCorr	Charge	MH+ [Da]	ΔM [ppm]	RT [min]	# Missed Cleavages
	High	IGYAAGPQTIMAK	4	5	1	A0A0G9FH67		0	1.49798e+07	3.25676	2	1320.69	-2.63015	42.1199	0
	High	VMqVqPSATLKISATAK	1	5	1	A0A0G9FH67	Q3(Deamidated); Q5(Deamidated)	0.0558	184115210	2.20469	2	1774.96	-1.4677	73.7082	1
T5JW92	Aminotransferase OS=Lactobacillus plantarum EGD-AQ4 OX=1382301 GN=N692_01930 PE=3 SV=1 - [T5JW92_LACPN]	13.4551	6.23	1	1	1	3	5.65842e+06	401	43.5541	5.14795
	A2	Sequence	# PSMs	# Proteins	# Protein Groups	Protein Group Accessions	Modifications	ΔCn	Area	XCorr	Charge	MH+ [Da]	ΔM [ppm]	RT [min]	# Missed Cleavages
	High	QAAIDSIQNGKASFYTPATGLPALK	3	1	1	T5JW92		0	5.65842e+06	4.65235	2	2562.39	14.9226	113.718	1
A0A151G950	Tape measure protein OS=Lactobacillus plantarum OX=1590 GN=AYO51_07710 PE=4 SV=1 - [A0A151G950_LACPN]	13.3884	2.87	1	1	2	6	1.93347e+07	1358	148.326	9.42236
	A2	Sequence	# PSMs	# Proteins	# Protein Groups	Protein Group Accessions	Modifications	ΔCn	Area	XCorr	Charge	MH+ [Da]	ΔM [ppm]	RT [min]	# Missed Cleavages
	High	DASKSVGGLASGLKALAnnnAAIK	5	1	1	A0A151G950	N18(Deamidated); N19(Deamidated); N20(Deamidated)	0	1.24023e+07	2.18618	2	2273.18	-8.88142	67.121	2
	High	KPELLDDLAAKLRQK	1	5	5	A0A494RXQ3;A0A410LX07;A0A151G950;A0A1S0RV10;F9UQU9		0.0519	2.62672e+07	2.01146	2	1738.01	-7.4317	96.8713	2
T5JUN9	2,5-diketo-D-gluconic acid reductase OS=Lactobacillus plantarum EGD-AQ4 OX=1382301 GN=N692_12440 PE=4 SV=1 - [T5JUN9_LACPN]	13.3541	6.99	1	1	1	4	1.2725e+08	286	31.7081	5.40186
	A2	Sequence	# PSMs	# Proteins	# Protein Groups	Protein Group Accessions	Modifications	ΔCn	Area	XCorr	Charge	MH+ [Da]	ΔM [ppm]	RT [min]	# Missed Cleavages
	High	VIDGFHGVAGLANDPDKVNF	4	1	1	T5JUN9		0	1.2725e+08	3.53732	3	2085.07	14.9203	113.957	1
A0A199QEJ3	2,5-diketo-D-gluconic acid reductase OS=Lactobacillus plantarum OX=1590 GN=A0U96_07940 PE=4 SV=1 - [A0A199QEJ3_LACPN]	13.3329	16.96	1	2	2	11	5.92174e+07	283	32.0063	5.03369
	A2	Sequence	# PSMs	# Proteins	# Protein Groups	Protein Group Accessions	Modifications	ΔCn	Area	XCorr	Charge	MH+ [Da]	ΔM [ppm]	RT [min]	# Missed Cleavages
	High	mQTIKLNNGVAVPVLGFGTFqITDPQEAEMAVR	2	1	1	A0A199QEJ3	M1(Oxidation); Q21(Deamidated)	0	0	2.67551	3	3591.82	-0.595463	110.006	1
	High	nNIFSNPILTKIGDK	9	1	1	A0A199QEJ3	N1(Deamidated)	0	5.92174e+07	2.13731	2	1674.89	-8.8987	71.7848	1
A0A199QK44	HTH_11 domain-containing protein OS=Lactobacillus plantarum OX=1590 GN=A0U96_09250 PE=4 SV=1 - [A0A199QK44_LACPN]	13.2695	6.13	1	1	1	10	69402891	310	35.9025	7.12256
	A2	Sequence	# PSMs	# Proteins	# Protein Groups	Protein Group Accessions	Modifications	ΔCn	Area	XCorr	Charge	MH+ [Da]	ΔM [ppm]	RT [min]	# Missed Cleavages
	High	ITHVGnAnVnLNSQAIEAK	10	1	1	A0A199QK44	N6(Deamidated); N8(Deamidated); N10(Deamidated)	0	69402891	3.13727	2	1996.01	8.11246	94.1594	0
F9UL48	Non-ribosomal peptide synthetase NpsA OS=Lactobacillus plantarum (strain ATCC BAA-793 / NCIMB 8826 / WCFS1) OX=220668 GN=npsA PE=3 SV=1 - [F9UL48_LACPL]	13.2607	1.13	3	4	4	7	4.36506e+07	5289	602.221	6.59521
	A2	Sequence	# PSMs	# Proteins	# Protein Groups	Protein Group Accessions	Modifications	ΔCn	Area	XCorr	Charge	MH+ [Da]	ΔM [ppm]	RT [min]	# Missed Cleavages
	High	QYQLTYGELNIRAnK	2	2	1	F9UL48	N14(Deamidated)	0	0	2.5378	2	1811.91	-10.3358	107.099	1
	High	GFRIELGEIESAMLRVPGVK	1	2	1	F9UL48		0	0	2.51566	3	2201.18	-14.5876	108.343	2
	High	QVLALALGKEGSK	2	2	1	F9UL48		0	55537361	2.14885	2	1313.77	-9.34276	23.3627	1
	High	SLANLFEEqVLR	1	2	1	F9UL48	Q9(Deamidated)	0.0734	1.03149e+07	2.01751	2	1419.73	-10.1718	21.2496	0
	High	QYQLTYGELNIRANK	1	2	1	F9UL48		0	6.50995e+07	2.00044	2	1810.95	1.52627	135.893	1
T5JQQ1	Glutamyl-tRNA(Gln) amidotransferase subunit A OS=Lactobacillus plantarum EGD-AQ4 OX=1382301 GN=gatA PE=3 SV=1 - [T5JQQ1_LACPN]	13.2027	10.88	3	1	2	3	3.17165e+06	487	52.0392	5.09717
	A2	Sequence	# PSMs	# Proteins	# Protein Groups	Protein Group Accessions	Modifications	ΔCn	Area	XCorr	Charge	MH+ [Da]	ΔM [ppm]	RT [min]	# Missed Cleavages
	High	VPGGSSGGSAVAVASGqVPVALGSDTGGSIR	2	7	2	A0A0L7Y4Z5;T5JQQ1	Q17(Deamidated)	0	0	5.79079	2	2698.36	-0.392257	84.6149	0
	High	DNAAALNmIAGnDVHDTTSSQK	1	1	1	T5JQQ1	M8(Oxidation); N12(Deamidated)	0.1299	3.17165e+06	2.01018	2	2290.04	4.75019	144.199	0
A0A450RNM1	N6_N4_Mtase domain-containing protein OS=Lactobacillus plantarum OX=1590 GN=LAP9434_01662 PE=4 SV=1 - [A0A450RNM1_LACPN]	13.004	2.23	1	1	1	10	3.19716e+08	582	67.4416	5.98584
	A2	Sequence	# PSMs	# Proteins	# Protein Groups	Protein Group Accessions	Modifications	ΔCn	Area	XCorr	Charge	MH+ [Da]	ΔM [ppm]	RT [min]	# Missed Cleavages
	High	mqNINNDLSLnLK	8	1	1	A0A450RNM1	M1(Oxidation); Q2(Deamidated); N11(Deamidated)	0	3.19716e+08	2.07076	2	1534.74	-1.5578	76.1058	0
	High	mqNINnDLSLnLK	2	1	1	A0A450RNM1	M1(Oxidation); Q2(Deamidated); N6(Deamidated); N11(Deamidated)	0	0	2.04374	2	1535.71	-9.51029	72.0421	0
A0A5F0Y5K6	Glycerol-3-phosphate dehydrogenase [NAD(P)+] OS=Lactobacillus plantarum OX=1590 GN=gpsA PE=3 SV=1 - [A0A5F0Y5K6_LACPN]	12.9874	7.69	7	2	2	7	2.68975e+07	338	36.5091	5.51611
	A2	Sequence	# PSMs	# Proteins	# Protein Groups	Protein Group Accessions	Modifications	ΔCn	Area	XCorr	Charge	MH+ [Da]	ΔM [ppm]	RT [min]	# Missed Cleavages
	High	KVAqQVTAVLAK	4	1	1	A0A5F0Y5K6	Q4(Deamidated)	0	39391220	3.41756	2	1256.76	0.71534	47.3403	1
	High	LSQVLAEEIPAELR	2	7	1	A0A5F0Y5K6		0	1.44037e+07	2.49975	2	1567.85	-14.8028	65.7727	0
	High	LSqVLAEEIPAELR	1	7	1	A0A5F0Y5K6	Q3(Deamidated)	0	0	2.05309	2	1568.85	1.15288	65.7364	0
A0A165PQ77	Phage tail length tape-measure protein OS=Lactobacillus plantarum OX=1590 GN=Nizo2891_2529 PE=4 SV=1 - [A0A165PQ77_LACPN]	12.9427	4.1	3	4	4	6	4.35795e+07	1803	193.368	9.70068
	A2	Sequence	# PSMs	# Proteins	# Protein Groups	Protein Group Accessions	Modifications	ΔCn	Area	XCorr	Charge	MH+ [Da]	ΔM [ppm]	RT [min]	# Missed Cleavages
	High	AAVFKAIFGATGmQAAQILAVNNK	1	3	1	A0A165PQ77	M13(Oxidation)	0	0	2.54476	3	2450.33	1.90886	81.1429	1
	High	YALNEPGENSLLK	3	1	1	A0A165PQ77		0	1.07324e+07	2.1654	2	1447.73	-7.04533	26.182	0
	High	LEAEGKqAEAGKAK	1	3	1	A0A165PQ77	Q7(Deamidated)	0	100424416	2.06705	2	1430.77	13.954	53.7779	2
	High	SIATAASVGVAGVTAASVAGAKK	1	1	1	A0A165PQ77		0	1.95817e+07	2.0012	2	1987.13	7.3628	129.295	1
A0A165P5K0	Phage tail length tape-measure protein OS=Lactobacillus plantarum OX=1590 GN=Nizo2802_0483 PE=4 SV=1 - [A0A165P5K0_LACPN]	12.9155	3.37	6	1	3	6	3.14282e+07	1514	159.555	9.81787
	A2	Sequence	# PSMs	# Proteins	# Protein Groups	Protein Group Accessions	Modifications	ΔCn	Area	XCorr	Charge	MH+ [Da]	ΔM [ppm]	RT [min]	# Missed Cleavages
	High	ALAQAFGRENQAAANALVKAGSK	3	8	2	A0A165P5K0;A0A2P0ZLF1		0	64473900	2.36359	2	2286.26	10.7056	109.876	2
	High	VKTNAQAEVNK	2	2	1	A0A165P5K0		0	5793717	2.12745	2	1201.66	5.81592	74.4927	1
	High	MSSNAAAMVGVAAVqTK	1	7	2	A0A165P5K0;A0A2P0ZLF1	Q15(Deamidated)	0	2.40171e+07	2.03914	2	1636.81	6.85202	66.4692	0
A0A1A6EX80	ArsR family transcriptional regulator OS=Lactobacillus plantarum OX=1590 GN=AMBR_LLDLPDMO_01350 PE=4 SV=1 - [A0A1A6EX80_LACPN]	12.8935	17.01	10	1	2	6	1.8688e+07	194	21.9653	6.11279
	A2	Sequence	# PSMs	# Proteins	# Protein Groups	Protein Group Accessions	Modifications	ΔCn	Area	XCorr	Charge	MH+ [Da]	ΔM [ppm]	RT [min]	# Missed Cleavages
	High	mPKNTLAQFAKLMVDPK	4	2	1	A0A1A6EX80	M1(Oxidation)	0	1.8688e+07	2.23357	2	1948.06	8.03729	75.5675	2
	High	MQDADLLTIVNQVQVK	1	11	2	A0A0R2GBV5;A0A1A6EX80		0	0	2.2046	2	1814.96	-6.43696	126.204	0
	High	MQDADLLTIVnQVQVK	1	11	2	A0A0R2GBV5;A0A1A6EX80	N11(Deamidated)	0	0	2.09614	2	1815.95	-3.41246	127.056	0
A0A410LWL8	Uncharacterized protein OS=Lactobacillus plantarum OX=1590 GN=EQJ86_05530 PE=4 SV=1 - [A0A410LWL8_LACPN]	12.8918	12.18	1	2	2	11	4.40139e+08	312	34.903	5.41455
	A2	Sequence	# PSMs	# Proteins	# Protein Groups	Protein Group Accessions	Modifications	ΔCn	Area	XCorr	Charge	MH+ [Da]	ΔM [ppm]	RT [min]	# Missed Cleavages
	High	GqTPmIEqKAGAQSVVVNATGnAK	9	1	1	A0A410LWL8	Q2(Deamidated); M5(Oxidation); Q8(Deamidated); N22(Deamidated)	0	8.65347e+08	2.57209	3	2418.19	2.71457	58.6936	1
	High	FNDQDAqRLNVRLK	2	1	1	A0A410LWL8	Q7(Deamidated)	0	14931247	2.04287	2	1717.9	-0.976425	125.445	2
T5JSH2	Membrane protein OS=Lactobacillus plantarum EGD-AQ4 OX=1382301 GN=N692_02665 PE=4 SV=1 - [T5JSH2_LACPN]	12.8711	3.49	12	2	3	6	2.14586e+07	1291	134.331	9.08545
	A2	Sequence	# PSMs	# Proteins	# Protein Groups	Protein Group Accessions	Modifications	ΔCn	Area	XCorr	Charge	MH+ [Da]	ΔM [ppm]	RT [min]	# Missed Cleavages
	High	VITDTGVSRVnKSIR	2	21	2	T5JSH2;A0A165YB61	N11(Deamidated)	0	0	2.33393	2	1645.94	9.51012	76.402	2
	High	LqIGSqSITEGLLK	2	1	1	T5JSH2	Q2(Deamidated); Q6(Deamidated)	0	3.82105e+07	2.20235	2	1488.82	1.69902	120.055	0
	High	VITDTGVSRVNKSIR	1	21	2	T5JSH2;A0A165YB61		0	0	2.15653	2	1644.94	0.318288	76.3648	2
	High	DGSGQVTTGLITLQGK	1	1	1	T5JSH2		0	4.70673e+06	2.04512	2	1574.83	-6.94619	44.6671	0
A0A151G3Q5	ATPase OS=Lactobacillus plantarum OX=1590 GN=AYO51_09680 PE=4 SV=1 - [A0A151G3Q5_LACPN]	12.8477	7.06	2	2	2	8	5.61639e+07	255	28.1849	9.0415
	A2	Sequence	# PSMs	# Proteins	# Protein Groups	Protein Group Accessions	Modifications	ΔCn	Area	XCorr	Charge	MH+ [Da]	ΔM [ppm]	RT [min]	# Missed Cleavages
	High	mRKSIVISFANqK	3	2	1	A0A151G3Q5	M1(Oxidation); Q12(Deamidated)	0	11420763	2.09423	2	1538.83	-3.97751	33.2554	2
	High	MRKSIVISFANqK	4	2	1	A0A151G3Q5	Q12(Deamidated)	0	5.61639e+07	2.09253	2	1522.83	-5.11399	72.9479	2
	High	SIVISFANQKGGVGK	1	2	1	A0A151G3Q5		0	0	2.00782	2	1504.84	-4.35853	66.6878	1
A0A508VLN0	Bifunctional protein: transcriptional antiterminator, BglG family PTS system, EIIA component [Lactobacillus plantarum WCFS1] OS=Lactobacillus plantarum OX=1590 GN=AMBR_LLDLPDMO_02065 PE=4 SV=1 - [A0A508VLN0_LACPN]	12.8162	7.09	2	3	3	6	2.96195e+07	705	79.9366	6.81494
	A2	Sequence	# PSMs	# Proteins	# Protein Groups	Protein Group Accessions	Modifications	ΔCn	Area	XCorr	Charge	MH+ [Da]	ΔM [ppm]	RT [min]	# Missed Cleavages
	High	KELGEnRIELVGTK	1	2	1	A0A508VLN0	N6(Deamidated)	0	4.06236e+07	2.24334	2	1586.89	11.0179	140.025	2
	High	qLLDARKVSEVESVIAEGEK	4	2	1	A0A508VLN0	Q1(Deamidated)	0	1.86154e+07	2.21671	2	2201.15	-7.55316	105.111	2
	High	LYVKDLINGKDGEPDK	1	2	1	A0A508VLN0		0	0	2.02824	2	1803.94	-5.01482	143.716	2
A0A151G3H2	Capsid protein OS=Lactobacillus plantarum OX=1590 GN=AYO51_11680 PE=4 SV=1 - [A0A151G3H2_LACPN]	12.8119	8.78	4	2	2	7	1.37098e+08	410	45.391	5.10986
	A2	Sequence	# PSMs	# Proteins	# Protein Groups	Protein Group Accessions	Modifications	ΔCn	Area	XCorr	Charge	MH+ [Da]	ΔM [ppm]	RT [min]	# Missed Cleavages
	High	EnASLLTTnIGAGAFEKDQTKIR	1	4	1	A0A151G3H2	N2(Deamidated); N9(Deamidated)	0	155102289	2.5232	3	2479.24	-9.44583	56.4102	2
	High	EnASLLTTnIGAGAFEKDqTKIR	4	4	1	A0A151G3H2	N2(Deamidated); N9(Deamidated); Q19(Deamidated)	0	6.23053e+06	2.14809	2	2480.22	-14.6075	60.6031	2
	High	NTKIIEAmNnVPK	2	1	1	A0A151G3H2	M8(Oxidation); N10(Deamidated)	0	1.19094e+08	2.03105	2	1488.78	4.35935	56.0878	1
A0A508V4S5	LytR family transcriptional regulator [Lactobacillus plantarum subsp. plantarum] OS=Lactobacillus plantarum OX=1590 GN=AMBR_LLDLPDMO_00272 PE=4 SV=1 - [A0A508V4S5_LACPN]	12.7433	8.9	7	1	1	5		337	37.0124	9.72998
	A2	Sequence	# PSMs	# Proteins	# Protein Groups	Protein Group Accessions	Modifications	ΔCn	Area	XCorr	Charge	MH+ [Da]	ΔM [ppm]	RT [min]	# Missed Cleavages
	High	DSLAEmVGDQDTnVQKLnAAYNIGGSKMAK	2	7	1	A0A508V4S5	M6(Oxidation); N13(Deamidated); N18(Deamidated)	0	0	2.61158	3	3186.48	-4.89133	128.92	2
	High	DSLAEmVGDqDTNVqKLNAAYnIGGSKMAK	3	7	1	A0A508V4S5	M6(Oxidation); Q10(Deamidated); Q15(Deamidated); N22(Deamidated)	0	0	2.59016	3	3187.48	1.42692	121.819	2
A0A199QAZ5	ATP-dependent exonuclease (Fragment) OS=Lactobacillus plantarum OX=1590 GN=A0U96_15445 PE=4 SV=1 - [A0A199QAZ5_LACPN]	12.6951	3.06	1	1	1	13	2.54093e+08	490	56.7221	7.7085
	A2	Sequence	# PSMs	# Proteins	# Protein Groups	Protein Group Accessions	Modifications	ΔCn	Area	XCorr	Charge	MH+ [Da]	ΔM [ppm]	RT [min]	# Missed Cleavages
	High	mAYQGQNQLEDLLKK	3	1	1	A0A199QAZ5	M1(Oxidation)	0	2.54093e+08	2.10938	2	1794.91	3.55256	117.42	1
	High	mAYQGQNqLEDLLKK	10	1	1	A0A199QAZ5	M1(Oxidation); Q8(Deamidated)	0	2.42319e+07	2.01164	2	1795.9	8.37256	122.393	1
A0A199QEX6	Short-chain dehydrogenase OS=Lactobacillus plantarum OX=1590 GN=A0U96_09105 PE=4 SV=1 - [A0A199QEX6_LACPN]	12.6709	23	8	3	3	5	2.42298e+08	213	22.8957	5.21143
	A2	Sequence	# PSMs	# Proteins	# Protein Groups	Protein Group Accessions	Modifications	ΔCn	Area	XCorr	Charge	MH+ [Da]	ΔM [ppm]	RT [min]	# Missed Cleavages
	High	TRTqLDYTILqPGTLInDAGTGK	3	1	1	A0A199QEX6	Q4(Deamidated); Q11(Deamidated); N17(Deamidated)	0	0	2.80026	3	2479.24	-7.63921	57.8076	1
	High	LVAQGDQVYAGIR	1	8	1	A0A199QEX6		0	471181665	2.68861	2	1389.77	13.7249	38.2401	0
	High	VTVNPDVGGEITR	1	6	1	A0A199QEX6		0	13413634	2.07198	2	1356.71	-0.271185	34.5366	0
A0A0R2GFP1	Uncharacterized protein OS=Lactobacillus plantarum OX=1590 GN=IV39_GL000979 PE=4 SV=1 - [A0A0R2GFP1_LACPN]	12.6502	24.19	1	1	1	6	1.04614e+07	62	7.07549	8.5874
	A2	Sequence	# PSMs	# Proteins	# Protein Groups	Protein Group Accessions	Modifications	ΔCn	Area	XCorr	Charge	MH+ [Da]	ΔM [ppm]	RT [min]	# Missed Cleavages
	High	MELDKNGNYLLIATK	2	1	1	A0A0R2GFP1		0	1.04614e+07	2.82062	2	1722.9	-5.7203	139.749	1
	High	MELDKnGNYLLIATK	3	1	1	A0A0R2GFP1	N6(Deamidated)	0	0	2.42063	2	1723.89	-0.0563167	139.219	1
	High	MELDKnGnYLLIATK	1	1	1	A0A0R2GFP1	N6(Deamidated); N8(Deamidated)	0.1447	0	2.01122	2	1724.89	6.94576	132.227	1
A0A165Q457	Uncharacterized protein OS=Lactobacillus plantarum OX=1590 GN=Nizo2891_1793 PE=4 SV=1 - [A0A165Q457_LACPN]	12.6214	4.95	1	2	2	6	3.33958e+07	283	32.3627	7.57666
	A2	Sequence	# PSMs	# Proteins	# Protein Groups	Protein Group Accessions	Modifications	ΔCn	Area	XCorr	Charge	MH+ [Da]	ΔM [ppm]	RT [min]	# Missed Cleavages
	High	mINEnTLNTLLKWK	2	1	1	A0A165Q457	M1(Oxidation); N5(Deamidated)	0.122	1.18875e+07	2.15693	2	1734.91	0.721593	104.386	1
	High	MINEnTLnTLLK	3	1	1	A0A165Q457	N5(Deamidated); N8(Deamidated)	0	5.4904e+07	2.12523	2	1405.73	3.58847	102.072	0
	High	mINEnTLnTLLKWK	1	1	1	A0A165Q457	M1(Oxidation); N5(Deamidated); N8(Deamidated)	0.0639	0	2.04584	2	1735.91	10.2103	116.851	1
A0A1S0RV10	Tape measure protein OS=Lactobacillus plantarum OX=1590 GN=AVR82_08260 PE=4 SV=1 - [A0A1S0RV10_LACPN]	12.5955	4.11	1	1	4	6	5.39597e+07	1411	153.531	9.30518
	A2	Sequence	# PSMs	# Proteins	# Protein Groups	Protein Group Accessions	Modifications	ΔCn	Area	XCorr	Charge	MH+ [Da]	ΔM [ppm]	RT [min]	# Missed Cleavages
	High	EMLNSTKKTLEVSDGK	3	3	2	A0A450RKW8;A0A1S0RV10		0	6.28509e+06	2.13454	2	1779.91	-2.03624	122.56	2
	High	FREFVnGLInTIK	1	1	1	A0A1S0RV10	N6(Deamidated); N10(Deamidated)	0.1043	2.66285e+07	2.06305	2	1552.85	10.7956	83.492	1
	High	SqALmGIVmAPVLK	1	1	1	A0A1S0RV10	Q2(Deamidated); M5(Oxidation); M9(Oxidation)	0.0804	1.08983e+08	2.06077	2	1490.8	4.19388	58.1484	0
	High	KPELLDDLAAKLRQK	1	5	5	A0A494RXQ3;A0A410LX07;A0A151G950;A0A1S0RV10;F9UQU9		0.0519	2.62672e+07	2.01146	2	1738.01	-7.4317	96.8713	2
A0A1I9RYU8	Linoleate 10-hydratase OS=Lactobacillus reuteri OX=1598 PE=4 SV=1 - [A0A1I9RYU8_LACRE]	12.4753	2.88	1	1	1	5	4.70749e+07	590	67.6639	6.12549
	A2	Sequence	# PSMs	# Proteins	# Protein Groups	Protein Group Accessions	Modifications	ΔCn	Area	XCorr	Charge	MH+ [Da]	ΔM [ppm]	RT [min]	# Missed Cleavages
	High	GSANLAFIGNFAESPTR	5	1	1	A0A1I9RYU8		0	4.70749e+07	2.88593	2	1751.86	-5.8234	126.111	0
A0A199QF24	ATP-dependent helicase/nuclease subunit A OS=Lactobacillus plantarum OX=1590 GN=addA PE=3 SV=1 - [A0A199QF24_LACPN]	12.3315	1.92	1	1	1	8	186668175	1249	140.835	5.24951
	A2	Sequence	# PSMs	# Proteins	# Protein Groups	Protein Group Accessions	Modifications	ΔCn	Area	XCorr	Charge	MH+ [Da]	ΔM [ppm]	RT [min]	# Missed Cleavages
	High	QAQKVASDADLVPKTLEVLATAQK	2	1	1	A0A199QF24		0.0391	186668175	2.70085	2	2524.39	-3.76401	96.4703	2
	High	qAQKVASDADLVPKTLEVLATAQK	6	1	1	A0A199QF24	Q1(Deamidated)	0	4.44077e+06	2.47697	2	2525.4	5.95039	96.6736	2
A0A162ER85	Protein export cytoplasm protein SecA ATPaseRNA helicase OS=Lactobacillus plantarum OX=1590 GN=Lp19_1183 PE=4 SV=1 - [A0A162ER85_LACPN]	11.9351	4.22	1	1	1	4	224334074	308	34.1448	8.57275
	A2	Sequence	# PSMs	# Proteins	# Protein Groups	Protein Group Accessions	Modifications	ΔCn	Area	XCorr	Charge	MH+ [Da]	ΔM [ppm]	RT [min]	# Missed Cleavages
	High	YNLVTLSNTGLEK	4	1	1	A0A162ER85		0	224334074	3.1409	2	1451.78	1.69141	49.4127	0
F9UT26	2,5 diketo-D-gluconic acid-like reductase,NADP dependent (Promiscuous) OS=Lactobacillus plantarum (strain ATCC BAA-793 / NCIMB 8826 / WCFS1) OX=220668 GN=lp_0221 PE=4 SV=1 - [F9UT26_LACPL]	11.855	6.88	1	1	1	6	1.69554e+07	276	31.2139	6.06201
	A2	Sequence	# PSMs	# Proteins	# Protein Groups	Protein Group Accessions	Modifications	ΔCn	Area	XCorr	Charge	MH+ [Da]	ΔM [ppm]	RT [min]	# Missed Cleavages
	High	LLDTAFNYEnEGAVGKAVR	6	1	1	F9UT26	N10(Deamidated)	0	1.69554e+07	3.42245	2	2068.06	11.3613	88.8345	1
T5JW73	Leucine--tRNA ligase OS=Lactobacillus plantarum EGD-AQ4 OX=1382301 GN=leuS PE=3 SV=1 - [T5JW73_LACPN]	11.8244	5.07	8	3	3	7	5.74383e+07	808	92.5865	5.5542
	A2	Sequence	# PSMs	# Proteins	# Protein Groups	Protein Group Accessions	Modifications	ΔCn	Area	XCorr	Charge	MH+ [Da]	ΔM [ppm]	RT [min]	# Missed Cleavages
	High	TGVFTGSYGINPVnGEK	4	8	1	T5JW73	N14(Deamidated)	0	1.32845e+08	2.63892	2	1740.85	5.36621	64.8485	0
	High	DFEFAKK	2	1	1	T5JW73		0	2.17236e+07	2.1517	2	884.449	-2.35851	26.6646	1
	High	LVEDTVEVVLQVNGKVR	1	1	1	T5JW73		0	17746519	2.0122	2	1897.09	6.67286	88.3232	1
A0A199QJT2	NAD-dependent dehydratase OS=Lactobacillus plantarum OX=1590 GN=A0U96_07735 PE=4 SV=1 - [A0A199QJT2_LACPN]	11.7668	11.8	14	1	2	5	43021272	339	36.4112	9.86182
	A2	Sequence	# PSMs	# Proteins	# Protein Groups	Protein Group Accessions	Modifications	ΔCn	Area	XCorr	Charge	MH+ [Da]	ΔM [ppm]	RT [min]	# Missed Cleavages
	High	VLAPVSSQLRESNLMMRINHDVSTQK	1	1	1	A0A199QJT2		0	0	2.93484	3	2953.5	-11.1587	74.1944	2
	High	qLLTAGYPVRATLR	4	15	2	A0A151G5Q7;A0A199QJT2	Q1(Deamidated)	0	43021272	2.45083	2	1559.88	-5.97237	85.2789	1
A0A165X5N4	Cardiolipin synthase OS=Lactobacillus plantarum OX=1590 GN=Nizo1839_1580 PE=3 SV=1 - [A0A165X5N4_LACPN]	11.7535	4.56	8	1	1	6	1.24023e+07	482	55.4499	9.27588
	A2	Sequence	# PSMs	# Proteins	# Protein Groups	Protein Group Accessions	Modifications	ΔCn	Area	XCorr	Charge	MH+ [Da]	ΔM [ppm]	RT [min]	# Missed Cleavages
	High	VKGnTSLQIVSSGPDSDAQQIK	5	8	1	A0A165X5N4	N4(Deamidated)	0	1.24023e+07	2.46009	2	2273.18	9.06988	67.5013	1
	High	VKGnTSLqIVSSGPDSDAQQIK	1	8	1	A0A165X5N4	N4(Deamidated); Q8(Deamidated)	0	0	2.27926	2	2274.17	9.0091	67.2431	1
A0A165RVQ5	Uncharacterized protein OS=Lactobacillus plantarum OX=1590 GN=Lp19_1202 PE=4 SV=1 - [A0A165RVQ5_LACPN]	11.6473	3.17	4	2	2	5	19053879	757	83.1798	8.06006
	A2	Sequence	# PSMs	# Proteins	# Protein Groups	Protein Group Accessions	Modifications	ΔCn	Area	XCorr	Charge	MH+ [Da]	ΔM [ppm]	RT [min]	# Missed Cleavages
	High	LEYYGTDHIQYR	4	4	1	A0A165RVQ5		0	19053879	2.77206	2	1557.74	7.41282	25.5745	0
	High	LEYYGTNHVQYR	1	1	1	A0A165RVQ5		0	0	2.07253	2	1542.74	0.940959	29.4247	0
T5JT00	NADH oxidase OS=Lactobacillus plantarum EGD-AQ4 OX=1382301 GN=N692_07300 PE=4 SV=1 - [T5JT00_LACPN]	11.6419	5.78	1	2	2	4	3.32209e+07	450	49.4118	5.49072
	A2	Sequence	# PSMs	# Proteins	# Protein Groups	Protein Group Accessions	Modifications	ΔCn	Area	XCorr	Charge	MH+ [Da]	ΔM [ppm]	RT [min]	# Missed Cleavages
	High	MALNQMVKGFSDDGK	3	1	1	T5JT00		0	2.71549e+07	3.74478	2	1640.79	9.57036	87.6385	1
	High	VEKDFVDHGIK	1	1	1	T5JT00		0	39286932	2.34226	2	1286.67	-0.374444	19.3692	1
A0A2S3U8T1	1-deoxy-D-xylulose-5-phosphate synthase OS=Lactobacillus plantarum subsp. plantarum OX=337330 GN=S101258_00529 PE=3 SV=1 - [A0A2S3U8T1_LACPN]	11.6398	3.94	1	1	1	8	987081858	406	44.5379	6.11279
	A2	Sequence	# PSMs	# Proteins	# Protein Groups	Protein Group Accessions	Modifications	ΔCn	Area	XCorr	Charge	MH+ [Da]	ΔM [ppm]	RT [min]	# Missed Cleavages
	High	SWLPVAALTqAIQLIK	7	1	1	A0A2S3U8T1	Q10(Deamidated)	0	5.84279e+08	2.40499	2	1753.01	-9.18653	73.7506	0
	High	SWLPVAALTQAIQLIK	1	1	1	A0A2S3U8T1		0	987081858	2.3286	2	1752.02	-13.159	68.7571	0
A0A199QF63	UvrABC system protein A OS=Lactobacillus plantarum OX=1590 GN=uvrA PE=3 SV=1 - [A0A199QF63_LACPN]	11.5454	4.63	1	3	3	6	9.51893e+06	951	104.847	7.12256
	A2	Sequence	# PSMs	# Proteins	# Protein Groups	Protein Group Accessions	Modifications	ΔCn	Area	XCorr	Charge	MH+ [Da]	ΔM [ppm]	RT [min]	# Missed Cleavages
	High	NIADVLKMTASEAVK	1	1	1	A0A199QF63		0	9.51893e+06	2.98999	2	1589.87	9.85791	116.368	1
	High	mKLASELHKqqAGK	1	1	1	A0A199QF63	M1(Oxidation); Q10(Deamidated); Q11(Deamidated)	0	0	2.22006	2	1586.82	-3.01404	139.178	2
	High	nIADVLKMTASEAVK	1	1	1	A0A199QF63	N1(Deamidated)	0	0	2.15183	2	1590.85	5.39682	106.31	1
	High	FIPLPESRRPGNGKK	1	1	1	A0A199QF63		0.0367	0	2.09622	2	1695.97	1.2887	78.1387	2
	High	mKLASELHKqQAGK	2	1	1	A0A199QF63	M1(Oxidation); Q10(Deamidated)	0	0	2.08734	2	1585.83	-2.08766	140.467	2
A0A2K9VCR7	Tail protein OS=Lactobacillus phage Bacchae OX=2079429 PE=4 SV=1 - [A0A2K9VCR7_9CAUD]	11.3333	3.34	5	3	3	7	2.70116e+07	1378	144.288	9.89111
	A2	Sequence	# PSMs	# Proteins	# Protein Groups	Protein Group Accessions	Modifications	ΔCn	Area	XCorr	Charge	MH+ [Da]	ΔM [ppm]	RT [min]	# Missed Cleavages
	High	KEEVDVNFKSnLK	2	2	1	A0A2K9VCR7	N11(Deamidated)	0	4.27077e+07	2.65152	2	1550.81	1.29982	52.2896	2
	High	AGSNVISKATGAVKGVK	1	3	1	A0A2K9VCR7		0	31496321	2.21119	2	1586.91	-6.68498	108.572	2
	High	nVLNSEISTLKSSIDK	4	5	1	A0A2K9VCR7	N1(Deamidated)	0	6.83074e+06	2.00361	2	1748.93	4.02112	39.6182	1
A0A162GGJ4	Phage portal protein OS=Lactobacillus plantarum OX=1590 GN=Nizo1839_0123 PE=4 SV=1 - [A0A162GGJ4_LACPN]	11.2568	12.55	10	3	3	6	8.51796e+07	502	56.0213	5.03369
	A2	Sequence	# PSMs	# Proteins	# Protein Groups	Protein Group Accessions	Modifications	ΔCn	Area	XCorr	Charge	MH+ [Da]	ΔM [ppm]	RT [min]	# Missed Cleavages
	High	VmTnHAKYITDMITGFTTGNPVSISPANGKDIK	1	7	1	A0A162GGJ4	M2(Oxidation); N4(Deamidated)	0	14211308	3.04144	4	3538.78	5.57851	126.566	2
	High	nLEMAAKLDRADEK	3	10	1	A0A162GGJ4	N1(Deamidated)	0	196695418	2.06191	2	1604.8	0.850542	138.456	2
	High	GIRqRLQLmQnILAFK	2	6	1	A0A162GGJ4	Q4(Deamidated); M9(Oxidation); N11(Deamidated)	0	4.46321e+07	2.03322	2	1947.06	-10.098	134.955	2
A0A162DTV9	Chromosome partitioning protein ParB OS=Lactobacillus plantarum OX=1590 GN=Nizo1839_1513 PE=3 SV=1 - [A0A162DTV9_LACPN]	11.134	16.25	10	3	3	5	9.3444e+07	283	31.5399	9.0415
	A2	Sequence	# PSMs	# Proteins	# Protein Groups	Protein Group Accessions	Modifications	ΔCn	Area	XCorr	Charge	MH+ [Da]	ΔM [ppm]	RT [min]	# Missed Cleavages
	High	KSIKMVTDAGLPVK	2	9	1	A0A162DTV9		0	0	2.42988	2	1486.87	1.40055	32.173	2
	High	HGRALLNLAVDQQAAVLK	2	2	1	A0A162DTV9		0	0	2.29753	2	1917.1	0.0644944	128.267	1
	High	ELGKSQSLVANKLR	1	9	1	A0A162DTV9		0	9.3444e+07	2.0665	2	1542.89	-2.29666	29.6381	2
A0A165PM18	Putative transcriptional regulator OS=Lactobacillus plantarum OX=1590 GN=Nizo2891_2775 PE=4 SV=1 - [A0A165PM18_LACPN]	11.1337	12.28	1	1	1	5	1.73443e+08	114	12.9318	9.78857
	A2	Sequence	# PSMs	# Proteins	# Protein Groups	Protein Group Accessions	Modifications	ΔCn	Area	XCorr	Charge	MH+ [Da]	ΔM [ppm]	RT [min]	# Missed Cleavages
	High	LTKqEEILSqqLAK	4	1	1	A0A165PM18	Q4(Deamidated); Q10(Deamidated); Q11(Deamidated)	0	2.69136e+07	2.09973	2	1631.86	-10.9536	91.998	1
	High	LTKQEEILSqqLAK	1	1	1	A0A165PM18	Q10(Deamidated); Q11(Deamidated)	0.0335	1.73443e+08	2.02381	2	1630.88	-4.29412	85.4884	1
F9UQU4	Prophage P2a protein 53 OS=Lactobacillus plantarum (strain ATCC BAA-793 / NCIMB 8826 / WCFS1) OX=220668 GN=lp_2404 PE=4 SV=1 - [F9UQU4_LACPL]	11.1265	5.53	1	1	1	5	10971900	380	39.4913	5.07178
	A2	Sequence	# PSMs	# Proteins	# Protein Groups	Protein Group Accessions	Modifications	ΔCn	Area	XCorr	Charge	MH+ [Da]	ΔM [ppm]	RT [min]	# Missed Cleavages
	High	GDTGTVDnAGLTTAPAFVELK	4	1	1	F9UQU4	N8(Deamidated)	0	10490671	2.32796	2	2078.06	13.0114	105.963	0
	High	GDTGTVDNAGLTTAPAFVELK	1	1	1	F9UQU4		0	10971900	2.04913	2	2077.06	9.55366	98.4448	0
A0A165YB61	VWFA domain-containing protein OS=Lactobacillus plantarum OX=1590 GN=Nizo1839_0827 PE=4 SV=1 - [A0A165YB61_LACPN]	11.0734	5.02	20	2	3	5	15385286	1235	128.426	9.26123
	A2	Sequence	# PSMs	# Proteins	# Protein Groups	Protein Group Accessions	Modifications	ΔCn	Area	XCorr	Charge	MH+ [Da]	ΔM [ppm]	RT [min]	# Missed Cleavages
	High	LSTGSQTLTNGINTAQGGVSqLLVGSNK	1	9	1	A0A165YB61	Q21(Deamidated)	0.0194	0	2.52789	3	2746.45	11.1083	141.77	0
	High	VITDTGVSRVnKSIR	2	21	2	T5JSH2;A0A165YB61	N11(Deamidated)	0	0	2.33393	2	1645.94	9.51012	76.402	2
	High	VITDTGVSRVNKSIR	1	21	2	T5JSH2;A0A165YB61		0	0	2.15653	2	1644.94	0.318288	76.3648	2
	High	TGTISDATGRLEDGSQKVK	1	1	1	A0A165YB61		0	15385286	2.01521	2	1963.02	3.24971	108.963	2
A0A165MEI4	Mobile element protein OS=Lactobacillus plantarum OX=1590 GN=Nizo2802_2959 PE=4 SV=1 - [A0A165MEI4_LACPN]	11.0218	4.21	5	1	2	5	4.74441e+07	903	94.4083	5.8208
	A2	Sequence	# PSMs	# Proteins	# Protein Groups	Protein Group Accessions	Modifications	ΔCn	Area	XCorr	Charge	MH+ [Da]	ΔM [ppm]	RT [min]	# Missed Cleavages
	High	AKLANAEAALKAGQQALANK	4	2	1	A0A165MEI4		0	7.10086e+07	2.52643	2	1981.14	8.53074	114.893	2
	High	KVYLDSLTHADANLAAAK	1	6	2	A0A165MEI4;A0A410M0G6		0	2.38797e+07	2.03154	2	1901.04	12.7581	81.3713	1
A0A199QIS5	Glutamine ABC transporter substrate-binding protein OS=Lactobacillus plantarum OX=1590 GN=A0U96_10080 PE=4 SV=1 - [A0A199QIS5_LACPN]	11.0195	22.66	8	4	4	4	3.10574e+07	278	29.868	9.65674
	A2	Sequence	# PSMs	# Proteins	# Protein Groups	Protein Group Accessions	Modifications	ΔCn	Area	XCorr	Charge	MH+ [Da]	ΔM [ppm]	RT [min]	# Missed Cleavages
	High	NGNIDAIIATMTITPER	1	8	1	A0A199QIS5		0	0	4.33161	2	1829.95	1.53604	126.449	0
	High	QVDFTNSYFDAGQSLLVK	1	5	1	A0A199QIS5		0	0	2.31215	2	2032.01	4.73281	144.58	0
	High	LFGLMDVKDGKIK	1	1	1	A0A199QIS5		0	1.56425e+07	2.27959	2	1463.82	-6.66596	83.6985	2
	High	VLGVTGAnSVENIKK	1	7	1	A0A199QIS5	N8(Deamidated)	0	4.64723e+07	2.09612	2	1529.86	3.28052	41.9662	1
A0A5F0YAK8	2,3,4,5-tetrahydropyridine-2,6-dicarboxylate N-acetyltransferase OS=Lactobacillus plantarum OX=1590 GN=dapD PE=3 SV=1 - [A0A5F0YAK8_LACPN]	11.012	6.78	1	1	1	6	3.00537e+08	236	24.479	5.47803
	A2	Sequence	# PSMs	# Proteins	# Protein Groups	Protein Group Accessions	Modifications	ΔCn	Area	XCorr	Charge	MH+ [Da]	ΔM [ppm]	RT [min]	# Missed Cleavages
	High	ANAANIEDYKLEnDAR	6	1	1	A0A5F0YAK8	N13(Deamidated)	0	3.00537e+08	2.92516	2	1807.86	7.75033	52.111	1
A0A483DLI9	Nickase (Fragment) OS=Lactobacillus plantarum OX=1590 GN=BV299_15135 PE=4 SV=1 - [A0A483DLI9_LACPN]	11.0043	3.58	6	1	2	6	4.44748e+06	614	71.803	8.80713
	A2	Sequence	# PSMs	# Proteins	# Protein Groups	Protein Group Accessions	Modifications	ΔCn	Area	XCorr	Charge	MH+ [Da]	ΔM [ppm]	RT [min]	# Missed Cleavages
	High	MLFnWKnSLLIK	4	12	2	A0A483DLI9;A0A165YZG0	N4(Deamidated); N7(Deamidated)	0	6.57274e+06	2.42091	2	1508.8	-12.095	120.427	1
	High	QIEmVqTRLK	2	4	1	A0A483DLI9	M4(Oxidation); Q6(Deamidated)	0	2.32223e+06	2.0826	2	1262.68	1.87918	144.323	1
A0A387DQS1	Uncharacterized protein OS=Lactobacillus plantarum OX=1590 GN=CFI62_04540 PE=4 SV=1 - [A0A387DQS1_LACPN]	11.0005	5.71	1	1	1	5	82002850	210	22.7721	4.4624
	A2	Sequence	# PSMs	# Proteins	# Protein Groups	Protein Group Accessions	Modifications	ΔCn	Area	XCorr	Charge	MH+ [Da]	ΔM [ppm]	RT [min]	# Missed Cleavages
	High	EYDRISFATKNK	5	1	1	A0A387DQS1		0	82002850	2.5011	2	1471.77	7.91654	39.8668	2
A0A2S3U608	Pyruvate kinase OS=Lactobacillus plantarum subsp. plantarum OX=337330 GN=S101258_01555 PE=3 SV=1 - [A0A2S3U608_LACPN]	10.9921	10.07	4	4	4	5	6.95624e+07	586	62.8274	5.13525
	A2	Sequence	# PSMs	# Proteins	# Protein Groups	Protein Group Accessions	Modifications	ΔCn	Area	XCorr	Charge	MH+ [Da]	ΔM [ppm]	RT [min]	# Missed Cleavages
	High	FGLDHEINYIAASFVR	1	4	1	A0A2S3U608		0	0	2.59574	2	1851.96	10.0239	134.344	0
	High	TSVTETIGIAIAR	1	4	1	A0A2S3U608		0	8.99073e+07	2.15234	2	1331.77	12.7453	78.7086	0
	High	AVIATSAQEAIDK	1	3	1	A0A2S3U608		0	2.63737e+07	2.11539	2	1316.72	8.00691	29.8913	0
	High	DATSVIADGqLITVDSR	2	1	1	A0A2S3U608	Q10(Deamidated)	0	92406151	2.06641	2	1761.89	4.18935	92.0109	0
T5JD50	Glutathione synthetase OS=Lactobacillus plantarum EGD-AQ4 OX=1382301 GN=N692_09180 PE=3 SV=1 - [T5JD50_LACPN]	10.9813	3.74	3	2	2	5	1477407648	749	82.8371	6.90283
	A2	Sequence	# PSMs	# Proteins	# Protein Groups	Protein Group Accessions	Modifications	ΔCn	Area	XCorr	Charge	MH+ [Da]	ΔM [ppm]	RT [min]	# Missed Cleavages
	High	QKQLLSVNDFDGPVR	1	3	1	T5JD50		0	0	2.42065	2	1715.92	9.27676	83.4496	1
	High	nAIYLKVAqGFVR	4	1	1	T5JD50	N1(Deamidated); Q9(Deamidated)	0	1477407648	2.278	2	1480.82	2.67995	97.9795	1
A0A165PXH2	N-acetylmuramoyl-L-alanine amidase OS=Lactobacillus plantarum OX=1590 GN=Nizo2891_2218 PE=4 SV=1 - [A0A165PXH2_LACPN]	10.9551	4.83	2	1	1	5	1.90975e+07	290	33.0408	10.1548
	A2	Sequence	# PSMs	# Proteins	# Protein Groups	Protein Group Accessions	Modifications	ΔCn	Area	XCorr	Charge	MH+ [Da]	ΔM [ppm]	RT [min]	# Missed Cleavages
	High	DLSTLInnKIPFWK	5	2	1	A0A165PXH2	N7(Deamidated); N8(Deamidated)	0	1.90975e+07	2.40818	2	1690.9	-1.47129	73.0335	1
T5JWC6	Lysine--tRNA ligase OS=Lactobacillus plantarum EGD-AQ4 OX=1382301 GN=lysS PE=3 SV=1 - [T5JWC6_LACPN]	10.9512	8.82	2	3	3	6	2.78449e+07	499	57.5667	5.26221
	A2	Sequence	# PSMs	# Proteins	# Protein Groups	Protein Group Accessions	Modifications	ΔCn	Area	XCorr	Charge	MH+ [Da]	ΔM [ppm]	RT [min]	# Missed Cleavages
	High	FHGLQNVEQIYR	2	6	1	T5JWC6		0	0	2.45155	2	1503.79	10.7018	49.2656	0
	High	FHGLqNVEQIYR	2	6	1	T5JWC6	Q5(Deamidated)	0	1.29822e+07	2.21905	2	1504.77	11.7446	49.3997	0
	High	FERTDLAqDLqDKYGEmDK	1	2	1	T5JWC6	Q8(Deamidated); Q11(Deamidated); M17(Oxidation)	0	0	2.14255	2	2320.05	11.1345	49.6182	2
	High	KDVVGEDTYHIFK	1	5	1	T5JWC6		0.0409	4.27077e+07	2.10685	2	1550.8	8.16594	52.377	1
A0A1S0RQU3	SAM-dependent methyltransferase OS=Lactobacillus plantarum OX=1590 GN=AVR82_03135 PE=4 SV=1 - [A0A1S0RQU3_LACPN]	10.9368	5.98	1	1	1	8	16344263	234	25.8546	8.63135
	A2	Sequence	# PSMs	# Proteins	# Protein Groups	Protein Group Accessions	Modifications	ΔCn	Area	XCorr	Charge	MH+ [Da]	ΔM [ppm]	RT [min]	# Missed Cleavages
	High	YKIMETIVDNIqLK	8	1	1	A0A1S0RQU3	Q12(Deamidated)	0	16344263	2.0629	2	1708.92	1.39095	131.366	1
A0A199QFR8	DhaL domain-containing protein OS=Lactobacillus plantarum OX=1590 GN=A0U96_00910 PE=4 SV=1 - [A0A199QFR8_LACPN]	10.9113	7.04	11	2	2	3	4.41217e+07	568	60.7084	4.61475
	A2	Sequence	# PSMs	# Proteins	# Protein Groups	Protein Group Accessions	Modifications	ΔCn	Area	XCorr	Charge	MH+ [Da]	ΔM [ppm]	RT [min]	# Missed Cleavages
	High	AVNDSGAKQALVLPNNK	2	3	1	A0A199QFR8		0	6.56933e+07	4.61733	2	1738.96	8.72658	36.5449	1
	High	GLGVTDIIAGGqTmnPSTADIVK	1	11	1	A0A199QFR8	Q12(Deamidated); M14(Oxidation); N15(Deamidated)	0	22550154	2.36907	2	2276.15	9.05897	112.335	0
A0A450RSV2	Glycosyltransferase EpsF OS=Lactobacillus plantarum OX=1590 GN=epsF_2 PE=4 SV=1 - [A0A450RSV2_LACPN]	10.9017	8.79	1	2	2	5	3.61173e+07	364	40.9218	9.51025
	A2	Sequence	# PSMs	# Proteins	# Protein Groups	Protein Group Accessions	Modifications	ΔCn	Area	XCorr	Charge	MH+ [Da]	ΔM [ppm]	RT [min]	# Missed Cleavages
	High	FNDRKnDAITVK	4	1	1	A0A450RSV2	N6(Deamidated)	0	3.61173e+07	2.44201	2	1421.76	12.4084	48.1903	2
	High	NVKMFSLDERPKEIAGmILK	1	1	1	A0A450RSV2	M17(Oxidation)	0	0	2.01165	2	2335.28	13.44	121.618	2
A0A483DDU8	Uncharacterized protein OS=Lactobacillus plantarum OX=1590 GN=BV299_14105 PE=4 SV=1 - [A0A483DDU8_LACPN]	10.8857	10.47	1	3	3	6	75852211	363	41.8899	8.17725
	A2	Sequence	# PSMs	# Proteins	# Protein Groups	Protein Group Accessions	Modifications	ΔCn	Area	XCorr	Charge	MH+ [Da]	ΔM [ppm]	RT [min]	# Missed Cleavages
	High	AINSIDnIKK	2	1	1	A0A483DDU8	N7(Deamidated)	0	0	2.36819	2	1116.63	2.23733	23.1567	1
	High	MMNVDLEKTLEIKK	2	1	1	A0A483DDU8		0.0691	75852211	2.29107	2	1691.89	-12.4035	54.8041	2
	High	mmnVDLEKTLEIKK	1	1	1	A0A483DDU8	M1(Oxidation); M2(Oxidation); N3(Deamidated)	0	7798723	2.15075	2	1724.88	-3.30201	31.3824	2
	High	mIVLnNGQKPMSIR	1	1	1	A0A483DDU8	M1(Oxidation); N5(Deamidated)	0	0	2.01449	2	1617.85	0.188079	100.535	0
F9UNJ7	ABC transporter, permease protein OS=Lactobacillus plantarum (strain ATCC BAA-793 / NCIMB 8826 / WCFS1) OX=220668 GN=lp_1456 PE=4 SV=1 - [F9UNJ7_LACPL]	10.8834	3.74	1	1	1	6	4.04746e+07	401	46.4424	10.2427
	A2	Sequence	# PSMs	# Proteins	# Protein Groups	Protein Group Accessions	Modifications	ΔCn	Area	XCorr	Charge	MH+ [Da]	ΔM [ppm]	RT [min]	# Missed Cleavages
	High	mNELFqTRLqQHLRR	6	1	1	F9UNJ7	M1(Oxidation); Q6(Deamidated); Q10(Deamidated)	0	4.04746e+07	2.32954	2	1988	-7.93575	82.3835	2
A0A508VA99	Gp58 domain-containing protein OS=Lactobacillus plantarum OX=1590 GN=AMBR_LLDLPDMO_01724 PE=4 SV=1 - [A0A508VA99_LACPN]	10.8618	2.89	1	2	2	5	4.11392e+07	1313	143.666	5.17334
	A2	Sequence	# PSMs	# Proteins	# Protein Groups	Protein Group Accessions	Modifications	ΔCn	Area	XCorr	Charge	MH+ [Da]	ΔM [ppm]	RT [min]	# Missed Cleavages
	High	DGVINAINISPEGTSIYGNK	3	1	1	A0A508VA99		0	1.95385e+07	2.1985	2	2062.07	9.70961	118.898	0
	High	LqAGSMLIAmnSTLqTLK	2	2	1	A0A508VA99	Q2(Deamidated); M10(Oxidation); N11(Deamidated); Q15(Deamidated)	0	6.27398e+07	2.09156	2	1938.98	2.84418	131.742	0
T5JZP9	Membrane protein OS=Lactobacillus plantarum EGD-AQ4 OX=1382301 GN=N692_00390 PE=4 SV=1 - [T5JZP9_LACPN]	10.8379	3.25	1	2	2	5	6.42475e+07	830	91.5472	5.93506
	A2	Sequence	# PSMs	# Proteins	# Protein Groups	Protein Group Accessions	Modifications	ΔCn	Area	XCorr	Charge	MH+ [Da]	ΔM [ppm]	RT [min]	# Missed Cleavages
	High	YHLLNEQVKTAKQR	2	1	1	T5JZP9		0	115636817	2.41601	2	1727.94	-8.08569	68.2617	2
	High	MqIKRLDIAGFGK	3	1	1	T5JZP9	Q2(Deamidated)	0	12858266	2.13886	2	1477.82	1.31511	126.317	2
A0A151G5Q7	NAD-dependent dehydratase OS=Lactobacillus plantarum OX=1590 GN=AYO51_05030 PE=4 SV=1 - [A0A151G5Q7_LACPN]	10.8363	7.67	14	1	2	5	66061491	339	36.3381	9.33447
	A2	Sequence	# PSMs	# Proteins	# Protein Groups	Protein Group Accessions	Modifications	ΔCn	Area	XCorr	Charge	MH+ [Da]	ΔM [ppm]	RT [min]	# Missed Cleavages
	High	qLLTAGYPVRATLR	4	15	2	A0A151G5Q7;A0A199QJT2	Q1(Deamidated)	0	43021272	2.45083	2	1559.88	-5.97237	85.2789	1
	High	LTFVALDLTQDK	1	1	1	A0A151G5Q7		0	89101710	2.00432	2	1363.74	-2.73637	55.4512	0
A0A0R2G4J7	ABC superfamily ATP binding cassette transporter, ABC protein OS=Lactobacillus plantarum OX=1590 GN=IV39_GL001235 PE=4 SV=1 - [A0A0R2G4J7_LACPN]	10.8354	9.17	2	1	1	5	2.23062e+08	218	23.8835	9.5249
	A2	Sequence	# PSMs	# Proteins	# Protein Groups	Protein Group Accessions	Modifications	ΔCn	Area	XCorr	Charge	MH+ [Da]	ΔM [ppm]	RT [min]	# Missed Cleavages
	High	MSDALAYGNRLVmVQDGQIK	4	2	1	A0A0R2G4J7	M13(Oxidation)	0	2.23062e+08	2.22976	2	2225.1	-3.57584	88.4148	1
	High	mSDALAYGNRLVmVQDGQIK	1	2	1	A0A0R2G4J7	M1(Oxidation); M13(Oxidation)	0	4.9261e+06	2.01907	2	2241.13	13.534	89.4453	1
A0A2S3U2I6	Calcium-transporting ATPase OS=Lactobacillus plantarum subsp. plantarum OX=337330 GN=S101258_02801 PE=4 SV=1 - [A0A2S3U2I6_LACPN]	10.791	2.42	16	1	1	5	432675987	909	99.1339	4.90674
	A2	Sequence	# PSMs	# Proteins	# Protein Groups	Protein Group Accessions	Modifications	ΔCn	Area	XCorr	Charge	MH+ [Da]	ΔM [ppm]	RT [min]	# Missed Cleavages
	High	IFYLFnLRNDHPVISKYFFQNK	5	16	1	A0A2S3U2I6	N6(Deamidated)	0	432675987	2.29173	2	2804.41	-14.9255	70.3915	2
A0A2S3U7T5	Uncharacterized protein OS=Lactobacillus plantarum subsp. plantarum OX=337330 GN=S101258_00903 PE=4 SV=1 - [A0A2S3U7T5_LACPN]	10.7788	10.39	1	1	1	5	8.97184e+06	154	17.0243	5.45264
	A2	Sequence	# PSMs	# Proteins	# Protein Groups	Protein Group Accessions	Modifications	ΔCn	Area	XCorr	Charge	MH+ [Da]	ΔM [ppm]	RT [min]	# Missed Cleavages
	High	HFGLIETGEDPLNLGR	5	1	1	A0A2S3U7T5		0	8.97184e+06	2.34491	2	1767.88	-11.53	116.291	0
A0A165MUA5	Type I restriction enzyme R Protein OS=Lactobacillus plantarum OX=1590 GN=Nizo2802_2544 PE=3 SV=1 - [A0A165MUA5_LACPN]	10.778	2.94	4	2	2	8	3.57991e+07	1055	120.24	7.06396
	A2	Sequence	# PSMs	# Proteins	# Protein Groups	Protein Group Accessions	Modifications	ΔCn	Area	XCorr	Charge	MH+ [Da]	ΔM [ppm]	RT [min]	# Missed Cleavages
	High	LQNRELKqEGQIVTFR	4	4	1	A0A165MUA5	Q8(Deamidated)	0	2.70935e+07	2.3396	2	1960.05	-3.82685	140.33	2
	High	LQNRELKQEGQIVTFR	2	4	1	A0A165MUA5		0	4.18463e+07	2.2185	2	1959.07	-3.45123	142.211	2
	High	LqqNDGKVLVTSIqK	1	4	1	A0A165MUA5	Q2(Deamidated); Q3(Deamidated); Q14(Deamidated)	0	1.06978e+07	2.11046	2	1673.88	-8.75227	61.9688	1
	High	LQQNDGKVLVTSIqK	1	4	1	A0A165MUA5	Q14(Deamidated)	0	2.9752e+07	2.04474	2	1671.93	4.2422	118.15	1
A0A168FFG6	Putative amino acid ligase found clustered withan amidotransferase OS=Lactobacillus plantarum OX=1590 GN=Nizo1839_0159 PE=4 SV=1 - [A0A168FFG6_LACPN]	10.7523	3.35	7	1	1	5	3.80582e+07	448	49.7025	7.54736
	A2	Sequence	# PSMs	# Proteins	# Protein Groups	Protein Group Accessions	Modifications	ΔCn	Area	XCorr	Charge	MH+ [Da]	ΔM [ppm]	RT [min]	# Missed Cleavages
	High	QVYVVATYTAMLQLR	1	7	1	A0A168FFG6		0	3.80582e+07	2.30907	2	1755.93	-10.7325	60.9737	0
	High	QVYVVATYTAMLqLR	4	7	1	A0A168FFG6	Q13(Deamidated)	0	1.2798e+07	2.24363	2	1756.92	-8.36828	63.4832	0
A0A162HIR8	Fumarate reductase flavoprotein subunit OS=Lactobacillus plantarum OX=1590 GN=Lp19_0719 PE=4 SV=1 - [A0A162HIR8_LACPN]	10.7445	6.29	9	3	3	6	6.87798e+07	763	83.2808	5.38916
	A2	Sequence	# PSMs	# Proteins	# Protein Groups	Protein Group Accessions	Modifications	ΔCn	Area	XCorr	Charge	MH+ [Da]	ΔM [ppm]	RT [min]	# Missed Cleavages
	High	LRGVIAAQKDqTVNIK	2	5	1	A0A162HIR8	Q11(Deamidated)	0	30429265	2.3654	2	1755.03	8.68259	113.95	2
	High	DKPVMIVGTSLGIQGTVR	2	9	1	A0A162HIR8		0	6.1704e+07	2.17441	2	1871.02	-13.289	48.9462	0
	High	AFAAAGGqImLDTR	2	9	1	A0A162HIR8	Q8(Deamidated); M10(Oxidation)	0	1.14206e+08	2.09562	2	1438.71	10.5559	142.265	0
A0A199QK96	Uncharacterized protein OS=Lactobacillus plantarum OX=1590 GN=A0U96_03200 PE=4 SV=1 - [A0A199QK96_LACPN]	10.7358	1.77	1	1	1	5	7.22628e+07	679	76.4945	10.7407
	A2	Sequence	# PSMs	# Proteins	# Protein Groups	Protein Group Accessions	Modifications	ΔCn	Area	XCorr	Charge	MH+ [Da]	ΔM [ppm]	RT [min]	# Missed Cleavages
	High	GVVTISLIKGER	5	1	1	A0A199QK96		0	7.22628e+07	2.17429	2	1271.77	1.63549	103.678	1
A0A450RKW8	Uncharacterized protein OS=Lactobacillus plantarum OX=1590 GN=LAP9434_00673 PE=4 SV=1 - [A0A450RKW8_LACPN]	10.6979	3.59	2	1	3	5	1.76158e+07	1337	144.282	8.80713
	A2	Sequence	# PSMs	# Proteins	# Protein Groups	Protein Group Accessions	Modifications	ΔCn	Area	XCorr	Charge	MH+ [Da]	ΔM [ppm]	RT [min]	# Missed Cleavages
	High	mVqqVLKLGMAVVSALWK	1	2	2	A0A410LX07;A0A450RKW8	M1(Oxidation); Q3(Deamidated); Q4(Deamidated)	0	0	2.23376	2	2019.11	2.18437	103.88	1
	High	EMLNSTKKTLEVSDGK	3	3	2	A0A450RKW8;A0A1S0RV10		0	6.28509e+06	2.13454	2	1779.91	-2.03624	122.56	2
	High	QLAAALDmSQSQLK	1	2	1	A0A450RKW8	M8(Oxidation)	0	2.89466e+07	2.00398	2	1519.78	-1.64348	35.1824	0
A0A508WAY0	Oleate hydratase (Plasmid) [Lactobacillus plantarum] OS=Lactobacillus plantarum OX=1590 GN=AMBR_LLDLPDMO_03211 PE=4 SV=1 - [A0A508WAY0_LACPN]	10.6761	2.88	1	3	3	6	3.13119e+07	590	67.315	5.09717
	A2	Sequence	# PSMs	# Proteins	# Protein Groups	Protein Group Accessions	Modifications	ΔCn	Area	XCorr	Charge	MH+ [Da]	ΔM [ppm]	RT [min]	# Missed Cleavages
	High	LTDSDLPIPGFVKNK	1	1	1	A0A508WAY0		0	0	2.30884	2	1643.88	-13.703	133.497	1
	High	QKLTDSDLPIPGFVKnK	4	1	1	A0A508WAY0	N16(Deamidated)	0	3.13119e+07	2.11129	2	1901.04	0.48324	80.8876	2
	High	QKLTDSDLPIPGFVK	1	1	1	A0A508WAY0		0.1092	0	2.03743	2	1657.91	-4.9139	135.448	1
A0A165MAI6	Uncharacterized protein OS=Lactobacillus plantarum OX=1590 GN=Nizo1839_2248 PE=4 SV=1 - [A0A165MAI6_LACPN]	10.6408	45.76	5	1	1	4	2.17663e+07	59	6.50722	10.6235
	A2	Sequence	# PSMs	# Proteins	# Protein Groups	Protein Group Accessions	Modifications	ΔCn	Area	XCorr	Charge	MH+ [Da]	ΔM [ppm]	RT [min]	# Missed Cleavages
	High	YHAEAQMGQAAENAGVTTSVIRAMGLK	4	5	1	A0A165MAI6		0	2.17663e+07	2.73666	3	2804.4	7.13142	77.1229	1
A0A494RYB4	Rod shape-determining protein OS=Lactobacillus plantarum subsp. argentoratensis OX=271881 GN=mreB1 PE=4 SV=1 - [A0A494RYB4_LACPN]	10.6384	6.59	3	1	1	4	5.67791e+07	334	35.1233	4.91943
	A2	Sequence	# PSMs	# Proteins	# Protein Groups	Protein Group Accessions	Modifications	ΔCn	Area	XCorr	Charge	MH+ [Da]	ΔM [ppm]	RT [min]	# Missed Cleavages
	High	VPVFIAnEPLDcVAVGTGESLK	4	3	1	A0A494RYB4	N7(Deamidated); C12(Carbamidomethyl)	0	5.67791e+07	3.13588	2	2316.15	-12.2508	120.731	0
A0A2P0ZLF1	Tail length tape-measure protein OS=Lactobacillus phage PM411 OX=2079298 PE=4 SV=1 - [A0A2P0ZLF1_9CAUD]	10.6276	3.63	6	1	3	5	4.30115e+07	1514	159.867	9.83252
	A2	Sequence	# PSMs	# Proteins	# Protein Groups	Protein Group Accessions	Modifications	ΔCn	Area	XCorr	Charge	MH+ [Da]	ΔM [ppm]	RT [min]	# Missed Cleavages
	High	ALAQAFGRENQAAANALVKAGSK	3	8	2	A0A165P5K0;A0A2P0ZLF1		0	64473900	2.36359	2	2286.26	10.7056	109.876	2
	High	KWnnLTPQmKTVmAK	1	2	1	A0A2P0ZLF1	N3(Deamidated); N4(Deamidated); M9(Oxidation); M13(Oxidation)	0	4.05436e+07	2.07507	2	1823.92	10.2456	59.5321	2
	High	MSSNAAAMVGVAAVqTK	1	7	2	A0A165P5K0;A0A2P0ZLF1	Q15(Deamidated)	0	2.40171e+07	2.03914	2	1636.81	6.85202	66.4692	0
A0A1S0RZE3	TetR/AcrR family transcriptional regulator OS=Lactobacillus plantarum OX=1590 GN=AVR82_16635 PE=4 SV=1 - [A0A1S0RZE3_LACPN]	10.5748	7.65	1	1	1	5	235144593	183	21.654	8.79248
	A2	Sequence	# PSMs	# Proteins	# Protein Groups	Protein Group Accessions	Modifications	ΔCn	Area	XCorr	Charge	MH+ [Da]	ΔM [ppm]	RT [min]	# Missed Cleavages
	High	LFFDFWKGnmnqLK	5	1	1	A0A1S0RZE3	N9(Deamidated); M10(Oxidation); N11(Deamidated); Q12(Deamidated)	0	235144593	2.24349	2	1806.84	1.30778	69.3333	1
T5JSR4	AraC family transcriptional regulator OS=Lactobacillus plantarum EGD-AQ4 OX=1382301 GN=N692_05885 PE=4 SV=1 - [T5JSR4_LACPN]	10.5385	3.55	1	1	1	7	1.54673e+07	338	38.7995	7.29834
	A2	Sequence	# PSMs	# Proteins	# Protein Groups	Protein Group Accessions	Modifications	ΔCn	Area	XCorr	Charge	MH+ [Da]	ΔM [ppm]	RT [min]	# Missed Cleavages
	High	TKVAQLKnLLNQ	2	1	1	T5JSR4	N8(Deamidated)	0.0132	4200997	2.24646	2	1370.79	-5.54217	80.6743	2
	High	TKVAqLKNLLNq	5	1	1	T5JSR4	Q5(Deamidated); Q12(Deamidated)	0	1.54673e+07	2.02333	2	1371.78	-1.27207	77.0455	2
T5JSX6	Alpha-mannosidase OS=Lactobacillus plantarum EGD-AQ4 OX=1382301 GN=N692_13790 PE=4 SV=1 - [T5JSX6_LACPN]	10.5011	2.11	1	1	1	5		900	101.461	5.38916
	A2	Sequence	# PSMs	# Proteins	# Protein Groups	Protein Group Accessions	Modifications	ΔCn	Area	XCorr	Charge	MH+ [Da]	ΔM [ppm]	RT [min]	# Missed Cleavages
	High	SqEVARFVTHDALmTLTAK	5	1	1	T5JSX6	Q2(Deamidated); M14(Oxidation)	0	0	2.1562	2	2135.06	-8.16864	98.723	1
A0A483DM07	Dihydroxyacetone kinase subunit DhaK OS=Lactobacillus plantarum OX=1590 GN=BV299_14600 PE=4 SV=1 - [A0A483DM07_LACPN]	10.3952	3.83	2	1	1	5	4690148040	339	35.9505	5.32568
	A2	Sequence	# PSMs	# Proteins	# Protein Groups	Protein Group Accessions	Modifications	ΔCn	Area	XCorr	Charge	MH+ [Da]	ΔM [ppm]	RT [min]	# Missed Cleavages
	High	EVDqGAGVLmIVK	5	2	1	A0A483DM07	Q4(Deamidated); M10(Oxidation)	0	4690148040	2.05335	2	1375.72	6.27118	59.7204	0
A0A165NWI2	GMP reductase OS=Lactobacillus plantarum OX=1590 GN=DM37_09170 PE=4 SV=1 - [A0A165NWI2_LACPN]	10.3037	9.4	9	2	2	4	28140897	383	39.8804	5.90967
	A2	Sequence	# PSMs	# Proteins	# Protein Groups	Protein Group Accessions	Modifications	ΔCn	Area	XCorr	Charge	MH+ [Da]	ΔM [ppm]	RT [min]	# Missed Cleavages
	High	IVAGVGVPqLTAVYDSASVAR	3	8	1	A0A165NWI2	Q9(Deamidated)	0	1787742	3.11198	2	2074.15	13.6396	114.576	0
	High	nLSIEAqAEEVKKIK	1	9	1	A0A165NWI2	N1(Deamidated); Q7(Deamidated)	0	54494052	2.1897	2	1701.92	-3.5532	75.1317	2
A0A165X9N8	Ribosomal-protein-L7p-serine acetyltransferase OS=Lactobacillus plantarum OX=1590 GN=Nizo1839_1446 PE=4 SV=1 - [A0A165X9N8_LACPN]	10.222	7.07	1	1	1	4	3.94514e+07	184	20.9797	5.2749
	A2	Sequence	# PSMs	# Proteins	# Protein Groups	Protein Group Accessions	Modifications	ΔCn	Area	XCorr	Charge	MH+ [Da]	ΔM [ppm]	RT [min]	# Missed Cleavages
	High	VILGADVANKASR	4	1	1	A0A165X9N8		0	3.94514e+07	3.33032	2	1313.75	-1.53514	30.6449	1
A0A0R2GCE9	Nickase OS=Lactobacillus plantarum OX=1590 GN=IV39_GL002094 PE=4 SV=1 - [A0A0R2GCE9_LACPN]	10.2159	4.2	2	1	2	4	4.03698e+07	690	80.9094	8.99756
	A2	Sequence	# PSMs	# Proteins	# Protein Groups	Protein Group Accessions	Modifications	ΔCn	Area	XCorr	Charge	MH+ [Da]	ΔM [ppm]	RT [min]	# Missed Cleavages
	High	ANPTIKNSQIEKIQK	2	1	1	A0A0R2GCE9		0	7.05639e+06	3.17898	2	1711.98	2.97085	71.5085	2
	High	HNWAASVNQVLEQK	2	5	2	A0A165YZG0;A0A0R2GCE9		0	73683294	2.21854	2	1623.81	-6.35365	39.502	0
A0A2S3U2K5	CRISPR-associated endonuclease Cas9 OS=Lactobacillus plantarum subsp. plantarum OX=337330 GN=csn1 PE=4 SV=1 - [A0A2S3U2K5_LACPN]	10.0392	1.55	2	1	1	4	34888224	967	111.019	9.56885
	A2	Sequence	# PSMs	# Proteins	# Protein Groups	Protein Group Accessions	Modifications	ΔCn	Area	XCorr	Charge	MH+ [Da]	ΔM [ppm]	RT [min]	# Missed Cleavages
	High	RVTAKnIqDnLVAAR	4	2	1	A0A2S3U2K5	N6(Deamidated); Q8(Deamidated); N10(Deamidated)	0	34888224	2.57824	2	1671.91	6.86562	65.9829	2
A0A0M4CRK9	Glycine betaine carnitine choline ABC transporter ATP-binding protein OS=Lactobacillus plantarum OX=1590 GN=AMBR_LLDLPDMO_00874 PE=4 SV=1 - [A0A0M4CRK9_LACPN]	9.95581	8.63	6	1	2	4	1.32292e+07	394	43.9557	5.16064
	A2	Sequence	# PSMs	# Proteins	# Protein Groups	Protein Group Accessions	Modifications	ΔCn	Area	XCorr	Charge	MH+ [Da]	ΔM [ppm]	RT [min]	# Missed Cleavages
	High	IVIMDGGDIMqVDTPDGILR	2	5	1	A0A0M4CRK9	Q11(Deamidated)	0	1.32292e+07	3.01578	2	2159.07	-0.948186	130.556	0
	High	MLSQTSGTIKLNGK	2	6	2	A0A0M4CRK9;T5JVY6		0	0	2.1582	2	1477.81	2.4006	120.326	1
Q5ULK3	Orf111 OS=Lactobacillus virus LP65 OX=298338 GN=orf111 PE=4 SV=1 - [Q5ULK3_9CAUD]	9.94258	7.19	1	1	1	9	36914538	278	30.0581	4.83057
	A2	Sequence	# PSMs	# Proteins	# Protein Groups	Protein Group Accessions	Modifications	ΔCn	Area	XCorr	Charge	MH+ [Da]	ΔM [ppm]	RT [min]	# Missed Cleavages
	High	NENnPnVIESVLVTGVAVTK	5	1	1	Q5ULK3	N4(Deamidated); N6(Deamidated)	0	36914538	2.48683	2	2099.06	-11.5317	80.3055	0
	High	NEnnPnVIESVLVTGVAVTK	4	1	1	Q5ULK3	N3(Deamidated); N4(Deamidated); N6(Deamidated)	0	0	2.22483	2	2100.06	-4.38	80.5049	0
A0A162EGB1	Transposase OS=Lactobacillus plantarum OX=1590 GN=Nizo2891_2657 PE=4 SV=1 - [A0A162EGB1_LACPN]	9.89706	12.61	1	1	1	7	125611817	119	14.2227	10.5063
	A2	Sequence	# PSMs	# Proteins	# Protein Groups	Protein Group Accessions	Modifications	ΔCn	Area	XCorr	Charge	MH+ [Da]	ΔM [ppm]	RT [min]	# Missed Cleavages
	High	IVSSnIHGAqAILLR	1	1	1	A0A162EGB1	N5(Deamidated); Q10(Deamidated)	0	0	2.38025	2	1593.89	-2.01112	32.0192	0
	High	IVSSNIHGAqAILLR	6	1	1	A0A162EGB1	Q10(Deamidated)	0	125611817	2.36947	2	1592.89	-14.5759	26.8204	0
T5JRY6	HAD family hydrolase OS=Lactobacillus plantarum EGD-AQ4 OX=1382301 GN=N692_05195 PE=4 SV=1 - [T5JRY6_LACPN]	9.85661	4.53	1	1	1	3	5.41914e+07	265	29.1399	4.89404
	A2	Sequence	# PSMs	# Proteins	# Protein Groups	Protein Group Accessions	Modifications	ΔCn	Area	XCorr	Charge	MH+ [Da]	ΔM [ppm]	RT [min]	# Missed Cleavages
	High	KDLQPLFEQAQR	3	1	1	T5JRY6		0	5.41914e+07	3.59043	2	1472.8	6.81058	58.271	1
T5JUZ3	HAD family hydrolase OS=Lactobacillus plantarum EGD-AQ4 OX=1382301 GN=N692_11810 PE=4 SV=1 - [T5JUZ3_LACPN]	9.76537	5.49	1	1	1	5		255	28.7626	7.88428
	A2	Sequence	# PSMs	# Proteins	# Protein Groups	Protein Group Accessions	Modifications	ΔCn	Area	XCorr	Charge	MH+ [Da]	ΔM [ppm]	RT [min]	# Missed Cleavages
	High	TVAPSSVqAIqQLK	5	1	1	T5JUZ3	Q8(Deamidated); Q11(Deamidated)	0	0	2.49106	2	1471.8	0.101466	46.1757	0
A0A0G9F7Y4	Uncharacterized protein OS=Lactobacillus plantarum OX=1590 GN=DQQ11_12075 PE=4 SV=1 - [A0A0G9F7Y4_LACPN]	9.7498	14.48	5	1	2	5	2.41594e+07	221	23.1918	9.89111
	A2	Sequence	# PSMs	# Proteins	# Protein Groups	Protein Group Accessions	Modifications	ΔCn	Area	XCorr	Charge	MH+ [Da]	ΔM [ppm]	RT [min]	# Missed Cleavages
	High	TTLNSGTAATVQGTMGK	1	5	2	A0A0G9F7Y4;D7V7M7		0	0	2.78745	2	1637.8	-10.0983	26.4586	0
	High	qVAKVQGQQANTVIK	4	5	1	A0A0G9F7Y4	Q1(Deamidated)	0	2.41594e+07	2.32664	2	1612.91	7.19839	107.159	1
A0A162EEP6	Oxidoreductase OS=Lactobacillus plantarum OX=1590 GN=Nizo2802_0089 PE=4 SV=1 - [A0A162EEP6_LACPN]	9.63215	6.9	6	1	1	8	1.30874e+08	290	31.6036	9.67139
	A2	Sequence	# PSMs	# Proteins	# Protein Groups	Protein Group Accessions	Modifications	ΔCn	Area	XCorr	Charge	MH+ [Da]	ΔM [ppm]	RT [min]	# Missed Cleavages
	High	QILGWVPVqPDLLTDISSSR	8	6	1	A0A162EEP6	Q9(Deamidated)	0	1.30874e+08	2.49919	2	2225.18	-1.92243	84.3475	0
A0A0R2G6Z8	Acetate kinase OS=Lactobacillus plantarum OX=1590 GN=ackA PE=3 SV=1 - [A0A0R2G6Z8_LACPN]	9.60386	5.82	9	1	1	4	3.69693e+06	395	42.8662	5.43994
	A2	Sequence	# PSMs	# Proteins	# Protein Groups	Protein Group Accessions	Modifications	ΔCn	Area	XCorr	Charge	MH+ [Da]	ΔM [ppm]	RT [min]	# Missed Cleavages
	High	VVAGGETFKQAVEVTPAVLEAIK	3	9	1	A0A0R2G6Z8		0	3.69693e+06	2.84164	2	2356.32	4.53009	114.282	1
	High	VVAGGETFKqAVEVTPAVLEAIK	1	9	1	A0A0R2G6Z8	Q10(Deamidated)	0.0573	0	2.13586	2	2357.32	10.2731	114.385	1
A0A1W6NTU0	Asparagine synthase (Glutamine-hydrolyzing) OS=Lactobacillus plantarum OX=1590 GN=BIZ32_12515 PE=4 SV=1 - [A0A1W6NTU0_LACPN]	9.55237	2.16	1	1	1	8	4.00477e+09	647	74.5687	6.81494
	A2	Sequence	# PSMs	# Proteins	# Protein Groups	Protein Group Accessions	Modifications	ΔCn	Area	XCorr	Charge	MH+ [Da]	ΔM [ppm]	RT [min]	# Missed Cleavages
	High	MVISRnNLSVGVNR	8	1	1	A0A1W6NTU0	N6(Deamidated)	0	4.00477e+09	2.93674	2	1559.85	10.6467	100.757	1
A0A0R2GQR3	Cytosine-specific methyltransferase OS=Lactobacillus plantarum OX=1590 GN=IV39_GL001988 PE=3 SV=1 - [A0A0R2GQR3_LACPN]	9.54904	6.73	1	2	2	4	2.91564e+07	416	47.5407	9.23193
	A2	Sequence	# PSMs	# Proteins	# Protein Groups	Protein Group Accessions	Modifications	ΔCn	Area	XCorr	Charge	MH+ [Da]	ΔM [ppm]	RT [min]	# Missed Cleavages
	High	YHPKFFVFENVKGLK	2	1	1	A0A0R2GQR3		0	2.91564e+07	2.67011	2	1852.99	-12.5877	131.056	2
	High	YHPKFFVFEnVKGLK	1	1	1	A0A0R2GQR3	N10(Deamidated)	0	0	2.45827	2	1853.98	-7.18579	132.486	2
	High	KDLLScVDDRILR	1	1	1	A0A0R2GQR3	C6(Carbamidomethyl)	0.0098	0	2.03202	2	1602.87	1.24569	71.0834	2
A0A162GK49	DNA topoisomerase (ATP-hydrolyzing) OS=Lactobacillus plantarum OX=1590 GN=Lp19_0906 PE=3 SV=1 - [A0A162GK49_LACPN]	9.53618	6.96	15	4	4	5	1.31709e+07	776	85.9659	5.31299
	A2	Sequence	# PSMs	# Proteins	# Protein Groups	Protein Group Accessions	Modifications	ΔCn	Area	XCorr	Charge	MH+ [Da]	ΔM [ppm]	RT [min]	# Missed Cleavages
	High	GIPVInLLGVnSGEK	1	15	1	A0A162GK49	N6(Deamidated); N11(Deamidated)	0	10173175	2.67121	2	1511.83	-3.33875	108.56	0
	High	IIVTELPYmVnK	1	15	1	A0A162GK49	M9(Oxidation); N11(Deamidated)	0	1.27449e+07	2.49549	2	1436.78	6.51633	90.4769	0
	High	RTPVqEFANIRSNGLK	2	15	1	A0A162GK49	Q5(Deamidated)	0	4991615	2.29015	2	1830.96	-10.9634	113.317	2
	High	FNIATVSQTGR	1	15	1	A0A162GK49		0	1.65946e+07	2.07933	2	1193.63	4.60678	34.7963	0
A0A0R2G685	Prophage Lp3 protein 14, terminase small subunit OS=Lactobacillus plantarum OX=1590 GN=IV39_GL000513 PE=4 SV=1 - [A0A0R2G685_LACPN]	9.53521	9.38	1	2	2	5	3.07788e+07	160	18.1274	9.21729
	A2	Sequence	# PSMs	# Proteins	# Protein Groups	Protein Group Accessions	Modifications	ΔCn	Area	XCorr	Charge	MH+ [Da]	ΔM [ppm]	RT [min]	# Missed Cleavages
	High	MEVLImVnSGKSKLK	1	1	1	A0A0R2G685	M6(Oxidation); N8(Deamidated)	0	0	2.97336	2	1693.94	12.3138	81.4639	2
	High	MEVLIMVnSGKSK	1	1	1	A0A0R2G685	N8(Deamidated)	0	5.45625e+07	2.10553	2	1436.76	8.91378	94.932	1
	High	MEVLImVNSGKSKLK	3	1	1	A0A0R2G685	M6(Oxidation)	0	6995180	2.04831	2	1692.94	2.30265	81.5669	2
A0A494RZV6	Aryl-sulfate sulfotransferase OS=Lactobacillus plantarum subsp. argentoratensis OX=271881 GN=astA PE=4 SV=1 - [A0A494RZV6_LACPN]	9.48604	7.77	11	3	3	6	9.35773e+07	579	64.6051	10.0376
	A2	Sequence	# PSMs	# Proteins	# Protein Groups	Protein Group Accessions	Modifications	ΔCn	Area	XCorr	Charge	MH+ [Da]	ΔM [ppm]	RT [min]	# Missed Cleavages
	High	AQSGETATLKKAVANK	1	1	1	A0A494RZV6		0	0	2.52972	2	1616.9	4.88422	111.207	2
	High	NSLNVmIFnnnVAVGTTK	4	9	1	A0A494RZV6	M6(Oxidation); N9(Deamidated); N10(Deamidated); N11(Deamidated)	0	68018001	2.52049	2	1954.94	-0.962077	98.432	0
	High	VInmKnILPAK	1	11	1	A0A494RZV6	N3(Deamidated); M4(Oxidation); N6(Deamidated)	0	119136506	2.0078	2	1258.7	-8.85803	49.2042	1
A0A1E3KWE8	Transcriptional regulator LsrR OS=Lactobacillus plantarum OX=1590 GN=LPJSA22_02380 PE=4 SV=1 - [A0A1E3KWE8_LACPN]	9.46925	4.43	2	1	1	5	170125504	316	35.1826	8.6167
	A2	Sequence	# PSMs	# Proteins	# Protein Groups	Protein Group Accessions	Modifications	ΔCn	Area	XCorr	Charge	MH+ [Da]	ΔM [ppm]	RT [min]	# Missed Cleavages
	High	MLKQARqLGIVEIK	5	2	1	A0A1E3KWE8	Q7(Deamidated)	0	170125504	2.40664	2	1627.98	12.5978	94.7445	2
A0A0R2G6M1	Cell surface protein OS=Lactobacillus plantarum OX=1590 GN=AVR82_06055 PE=4 SV=1 - [A0A0R2G6M1_LACPN]	9.38608	5.49	19	2	3	4	1.38843e+07	1112	118.348	7.07861
	A2	Sequence	# PSMs	# Proteins	# Protein Groups	Protein Group Accessions	Modifications	ΔCn	Area	XCorr	Charge	MH+ [Da]	ΔM [ppm]	RT [min]	# Missed Cleavages
	High	QARLYDQTLTSQQVSQLNVEAQVGK	1	18	1	A0A0R2G6M1		0	4017393	2.57783	3	2804.42	-13.008	89.7306	1
	High	QARLYDQTLTSQqVSQLNVEAQVGK	1	18	1	A0A0R2G6M1	Q13(Deamidated)	0	10023201	2.55524	3	2805.43	-1.64917	79.7436	1
	High	TASLYLDGQLVQQVAMPGDLK	1	20	2	A0A494RZ55;A0A0R2G6M1		0	0	2.25016	2	2247.15	-7.73974	131.727	0
	High	IASGHIYGLnVHARK	1	3	1	A0A0R2G6M1	N10(Deamidated)	0	1.77454e+07	2.00285	2	1636.91	12.3266	81.619	1
T5K0D1	Asparagine--tRNA ligase OS=Lactobacillus plantarum EGD-AQ4 OX=1382301 GN=asnC PE=3 SV=1 - [T5K0D1_LACPN]	9.3415	3.7	1	1	1	3	8.20269e+06	432	49.8061	5.18604
	A2	Sequence	# PSMs	# Proteins	# Protein Groups	Protein Group Accessions	Modifications	ΔCn	Area	XCorr	Charge	MH+ [Da]	ΔM [ppm]	RT [min]	# Missed Cleavages
	High	KAGLNPDDYAWYLDLR	2	1	1	T5K0D1		0	8.20269e+06	3.58823	2	1909.97	10.8767	130.869	1
	High	KAGLnPDDYAWYLDLR	1	1	1	T5K0D1	N5(Deamidated)	0	0	3.23814	2	1910.95	8.951	131.694	1
A0A1E3KMI1	Transposase InsI for insertion sequence element IS30A OS=Lactobacillus plantarum OX=1590 GN=LPJSA22_03332 PE=4 SV=1 - [A0A1E3KMI1_LACPN]	9.30541	3.66	3	2	2	5	4.54951e+07	328	38.9493	9.53955
	A2	Sequence	# PSMs	# Proteins	# Protein Groups	Protein Group Accessions	Modifications	ΔCn	Area	XCorr	Charge	MH+ [Da]	ΔM [ppm]	RT [min]	# Missed Cleavages
	High	KVVQKDLqEINK	2	3	1	A0A1E3KMI1	Q8(Deamidated)	0	7.53213e+07	2.78547	2	1442.84	9.60981	35.0772	2
	High	VVqKDLqEINK	2	3	1	A0A1E3KMI1	Q3(Deamidated); Q7(Deamidated)	0	10077750	2.12238	2	1315.7	-10.2503	51.6939	1
	High	VVQKDLqEINK	1	3	1	A0A1E3KMI1	Q7(Deamidated)	0	1.56689e+07	2.0264	2	1314.72	-1.80318	55.7652	1
T5JRW3	N-acetylmuramic acid 6-phosphate etherase OS=Lactobacillus plantarum EGD-AQ4 OX=1382301 GN=murQ PE=3 SV=1 - [T5JRW3_LACPN]	9.23263	11.11	6	2	2	5	35897007	297	31.0221	6.06201
	A2	Sequence	# PSMs	# Proteins	# Protein Groups	Protein Group Accessions	Modifications	ΔCn	Area	XCorr	Charge	MH+ [Da]	ΔM [ppm]	RT [min]	# Missed Cleavages
	High	nPASnHLDEMSVLAIAR	1	1	1	T5JRW3	N1(Deamidated); N5(Deamidated)	0.0405	0	2.36592	2	1839.87	-13.4472	74.7876	0
	High	nPASNHLDEMSVLAIAR	2	1	1	T5JRW3	N1(Deamidated)	0	1.8106e+07	2.31483	2	1838.88	-13.0521	67.8228	0
	High	MVLnMLSTISmVKIGK	1	6	1	T5JRW3	N4(Deamidated); M11(Oxidation)	0	0	2.29574	2	1781.95	-4.53654	119.471	1
	High	NPASNHLDEMSVLAIAR	1	1	1	T5JRW3		0.1274	35897007	2.25612	2	1837.9	-14.45	68.9076	0
A0A508WEM9	PTS system, beta-glucosides-specific EIIBC component [Lactobacillus plantarum ZJ316] OS=Lactobacillus plantarum OX=1590 GN=AMBR_LLDLPDMO_00811 PE=4 SV=1 - [A0A508WEM9_LACPN]	9.18389	3.11	8	1	1	4	1.37814e+07	483	51.4973	9.08545
	A2	Sequence	# PSMs	# Proteins	# Protein Groups	Protein Group Accessions	Modifications	ΔCn	Area	XCorr	Charge	MH+ [Da]	ΔM [ppm]	RT [min]	# Missed Cleavages
	High	EKLTFKSAGNMILNK	1	8	1	A0A508WEM9		0.1549	0	2.5079	2	1693.94	7.68019	81.4639	2
	High	EKLTFKSAGNmILNK	3	8	1	A0A508WEM9	M11(Oxidation)	0	1.37814e+07	2.31276	2	1709.93	0.659117	133.425	2
T5JDL4	CRISPR-associated endonuclease Cas9 OS=Lactobacillus plantarum EGD-AQ4 OX=1382301 GN=cas9 PE=3 SV=1 - [T5JDL4_LACPN]	9.15137	4.55	1	3	4	5	18195359	1362	157.16	9.39307
	A2	Sequence	# PSMs	# Proteins	# Protein Groups	Protein Group Accessions	Modifications	ΔCn	Area	XCorr	Charge	MH+ [Da]	ΔM [ppm]	RT [min]	# Missed Cleavages
	High	QLqRYFPLHLSR	2	1	1	T5JDL4	Q3(Deamidated)	0	0	2.61747	2	1558.84	-7.43466	45.0121	1
	High	mnVVTLTEVDAAVVK	1	1	1	T5JDL4	M1(Oxidation); N2(Deamidated)	0	0	2.25983	2	1605.86	13.8407	32.1708	0
	High	GTAKEIVSEKVqHELNEK	1	1	1	T5JDL4	Q12(Deamidated)	0	0	2.22176	2	2040.05	-6.83548	122.211	2
	High	SLIYqRFMVLNELNNmR	1	1	1	T5JDL4	Q5(Deamidated); M16(Oxidation)	0.0376	18195359	2.0523	2	2158.09	4.05614	123.359	1
A0A165UUR7	ThrE domain-containing protein OS=Lactobacillus plantarum OX=1590 GN=Nizo1839_2940 PE=4 SV=1 - [A0A165UUR7_LACPN]	9.11282	6	5	1	1	4	6.70077e+07	250	26.6339	5.30029
	A2	Sequence	# PSMs	# Proteins	# Protein Groups	Protein Group Accessions	Modifications	ΔCn	Area	XCorr	Charge	MH+ [Da]	ΔM [ppm]	RT [min]	# Missed Cleavages
	High	GMDLEKVDQVNSLSR	2	5	1	A0A165UUR7		0	6.70077e+07	2.44726	2	1690.82	-13.4333	25.6552	1
	High	GMDLEKVDqVnSLSR	1	5	1	A0A165UUR7	Q9(Deamidated); N11(Deamidated)	0	0	2.3036	2	1692.8	-4.26793	36.1482	1
	High	GMDLEKVDqVNSLSR	1	5	1	A0A165UUR7	Q9(Deamidated)	0	0	2.23745	2	1691.82	-4.19399	25.3833	1
T5JZD7	Transcriptional regulator OS=Lactobacillus plantarum EGD-AQ4 OX=1382301 GN=N692_02530 PE=3 SV=1 - [T5JZD7_LACPN]	9.11161	38.46	2	2	2	4	215146984	91	9.62921	9.75928
	A2	Sequence	# PSMs	# Proteins	# Protein Groups	Protein Group Accessions	Modifications	ΔCn	Area	XCorr	Charge	MH+ [Da]	ΔM [ppm]	RT [min]	# Missed Cleavages
	High	AELVNnVAAATnLTK	1	2	1	T5JZD7	N6(Deamidated); N12(Deamidated)	0	0	2.58981	2	1530.78	-12.5069	52.6275	0
	High	KDATAAVDAVFASIqETLAK	1	1	1	T5JZD7	Q15(Deamidated)	0.0902	0	2.22424	2	2050.08	2.60668	82.5072	1
	High	AELVNNVAAATNLTK	2	2	1	T5JZD7		0	215146984	2.15044	2	1528.84	3.45565	51.7065	0
A0A1S0RZN3	Uncharacterized protein OS=Lactobacillus plantarum OX=1590 GN=AVR82_17030 PE=4 SV=1 - [A0A1S0RZN3_LACPN]	9.1039	3.21	2	2	2	4	80967389	873	92.6714	4.89404
	A2	Sequence	# PSMs	# Proteins	# Protein Groups	Protein Group Accessions	Modifications	ΔCn	Area	XCorr	Charge	MH+ [Da]	ΔM [ppm]	RT [min]	# Missed Cleavages
	High	KVDGLTGKTAALPDPTK	3	1	1	A0A1S0RZN3		0	8343493	2.43175	2	1711.95	-3.88632	74.8857	2
	High	EVPPmPDPTVK	1	2	1	A0A1S0RZN3	M5(Oxidation)	0	153591285	2.13734	2	1225.62	8.62635	36.2325	0
A0A387DTY3	Cell wall hydrolase OS=Lactobacillus plantarum OX=1590 GN=CFI62_11155 PE=4 SV=1 - [A0A387DTY3_LACPN]	9.09069	3.57	1	1	1	4	2.28424e+06	785	82.1073	9.1001
	A2	Sequence	# PSMs	# Proteins	# Protein Groups	Protein Group Accessions	Modifications	ΔCn	Area	XCorr	Charge	MH+ [Da]	ΔM [ppm]	RT [min]	# Missed Cleavages
	High	ASVVGEYnPGKTVYYnGTVQAEGYTWLR	2	1	1	A0A387DTY3	N8(Deamidated); N16(Deamidated)	0	0	4.5805	3	3124.54	14.8229	130.108	1
	High	ASVVGEYNPGKTVYYnGTVQAEGYTWLR	2	1	1	A0A387DTY3	N16(Deamidated)	0	2.28424e+06	4.51018	3	3123.54	11.5471	137.725	1
A0A0G9FEF6	2,5-diketo-D-gluconate reductase [Lactobacillus plantarum ZJ316] OS=Lactobacillus plantarum OX=1590 GN=AMBR_LLDLPDMO_02657 PE=4 SV=1 - [A0A0G9FEF6_LACPN]	9.08848	5.24	5	1	1	3	3.30489e+07	286	31.6661	5.66846
	A2	Sequence	# PSMs	# Proteins	# Protein Groups	Protein Group Accessions	Modifications	ΔCn	Area	XCorr	Charge	MH+ [Da]	ΔM [ppm]	RT [min]	# Missed Cleavages
	High	HDILSEAYSPLGTGK	3	5	1	A0A0G9FEF6		0	3.30489e+07	3.05797	2	1587.81	7.88447	58.8681	0
A0A165RAM7	Ribose operon repressor OS=Lactobacillus plantarum OX=1590 GN=Lp19_2604 PE=4 SV=1 - [A0A165RAM7_LACPN]	9.07586	4.76	1	1	1	7	97632173	294	33.2814	6.7124
	A2	Sequence	# PSMs	# Proteins	# Protein Groups	Protein Group Accessions	Modifications	ΔCn	Area	XCorr	Charge	MH+ [Da]	ΔM [ppm]	RT [min]	# Missed Cleavages
	High	GEqSSQDRLIGVKK	7	1	1	A0A165RAM7	Q3(Deamidated)	0	97632173	2.04929	2	1545.8	-14.3061	91.3363	2
T5JXW0	Peptide methionine sulfoxide reductase MsrA OS=Lactobacillus plantarum EGD-AQ4 OX=1382301 GN=msrA PE=3 SV=1 - [T5JXW0_LACPN]	9.06145	9.09	1	1	1	4	1.72638e+08	176	19.7715	4.89404
	A2	Sequence	# PSMs	# Proteins	# Protein Groups	Protein Group Accessions	Modifications	ΔCn	Area	XCorr	Charge	MH+ [Da]	ΔM [ppm]	RT [min]	# Missed Cleavages
	High	GDnYRPVIFVnSPEQR	4	1	1	T5JXW0	N3(Deamidated); N11(Deamidated)	0	1.72638e+08	2.07642	2	1892.91	-2.92807	54.4589	0
A0A0M4SK78	ABC transporter permease OS=Lactobacillus plantarum OX=1590 GN=AVR82_06795 PE=4 SV=1 - [A0A0M4SK78_LACPN]	8.99595	9.01	9	3	3	7	5.59652e+08	355	38.0237	9.87646
	A2	Sequence	# PSMs	# Proteins	# Protein Groups	Protein Group Accessions	Modifications	ΔCn	Area	XCorr	Charge	MH+ [Da]	ΔM [ppm]	RT [min]	# Missed Cleavages
	High	InGKnQLLISAGLK	3	9	1	A0A0M4SK78	N2(Deamidated); N5(Deamidated)	0	1.83635e+07	2.16382	2	1470.84	-11.5257	89.9318	1
	High	TqHHGNmQRLSIATFIEK	2	6	1	A0A0M4SK78	Q2(Deamidated); M7(Oxidation)	0	0	2.07691	2	2128.06	1.19996	56.758	1
	High	nQLLISAGLK	2	9	1	A0A0M4SK78	N1(Deamidated)	0	1.10094e+09	2.02926	2	1057.62	-4.33448	43.0841	0
T5JQC0	Aminopeptidase OS=Lactobacillus plantarum EGD-AQ4 OX=1382301 GN=N692_15550 PE=3 SV=1 - [T5JQC0_LACPN]	8.99443	4.62	19	3	3	4	4.22714e+07	844	93.816	4.80518
	A2	Sequence	# PSMs	# Proteins	# Protein Groups	Protein Group Accessions	Modifications	ΔCn	Area	XCorr	Charge	MH+ [Da]	ΔM [ppm]	RT [min]	# Missed Cleavages
	High	LNVGNNSHFIVK	1	19	1	T5JQC0		0	50622492	2.36712	2	1341.72	-4.41832	23.8395	0
	High	TKSGVTIGVFGTKAHK	1	19	1	T5JQC0		0.1379	0	2.24889	2	1630.92	-3.02668	96.3883	2
	High	DKTVTLGDYAK	2	1	1	T5JQC0		0	3.39203e+07	2.19774	2	1210.63	-1.04635	43.2325	1
A0A494S4H8	Metal ABC transporter permease OS=Lactobacillus plantarum subsp. argentoratensis OX=271881 GN=LPL03_25100 PE=3 SV=1 - [A0A494S4H8_LACPN]	8.97758	12.27	1	1	1	3	62631801	220	23.6137	5.87158
	A2	Sequence	# PSMs	# Proteins	# Protein Groups	Protein Group Accessions	Modifications	ΔCn	Area	XCorr	Charge	MH+ [Da]	ΔM [ppm]	RT [min]	# Missed Cleavages
	High	LYYYSnPLFAPHPLInSVAGFIINAIR	2	1	1	A0A494S4H8	N6(Deamidated); N16(Deamidated)	0	0	3.21053	3	3065.64	8.18842	97.3202	0
	High	LYYYSNPLFAPHPLINSVAGFIINAIR	1	1	1	A0A494S4H8		0	62631801	2.51215	3	3063.67	8.55698	95.801	0
A0A5F0Y6I7	DNA polymerase III subunit gamma/tau OS=Lactobacillus plantarum OX=1590 GN=dnaX PE=3 SV=1 - [A0A5F0Y6I7_LACPN]	8.95861	6.73	11	2	2	4	7.13778e+07	565	62.712	5.2876
	A2	Sequence	# PSMs	# Proteins	# Protein Groups	Protein Group Accessions	Modifications	ΔCn	Area	XCorr	Charge	MH+ [Da]	ΔM [ppm]	RT [min]	# Missed Cleavages
	High	SqGGTVTKPAPAKPRSSnGPVVK	1	1	1	A0A5F0Y6I7	Q2(Deamidated); N18(Deamidated)	0	2.41166e+07	2.34734	2	2265.25	11.8205	101.55	1
	High	FDEIVGQQMITQTLK	3	13	1	A0A5F0Y6I7		0	1.18639e+08	2.18314	2	1750.9	-0.845049	109.32	0
A0A199QF77	Two-component sensor histidine kinase OS=Lactobacillus plantarum OX=1590 GN=A0U96_06880 PE=4 SV=1 - [A0A199QF77_LACPN]	8.94377	2.8	13	1	1	4	61342216	464	52.3337	6.75635
	A2	Sequence	# PSMs	# Proteins	# Protein Groups	Protein Group Accessions	Modifications	ΔCn	Area	XCorr	Charge	MH+ [Da]	ΔM [ppm]	RT [min]	# Missed Cleavages
	High	LIDLIqDVLSLSR	4	13	1	A0A199QF77	Q6(Deamidated)	0	61342216	2.66581	3	1485.85	-0.265462	49.427	0
A0A165R4V8	Protein DltD OS=Lactobacillus plantarum OX=1590 GN=Lp19_3370 PE=3 SV=1 - [A0A165R4V8_LACPN]	8.93934	6.59	4	2	2	4	44763286	425	48.6492	9.72998
	A2	Sequence	# PSMs	# Proteins	# Protein Groups	Protein Group Accessions	Modifications	ΔCn	Area	XCorr	Charge	MH+ [Da]	ΔM [ppm]	RT [min]	# Missed Cleavages
	High	KAAVSLSAnVLK	2	5	1	A0A165R4V8	N9(Deamidated)	0	44763286	2.37529	2	1201.7	-9.44022	52.9117	1
	High	LPATYNFNqLnqLAGK	2	4	1	A0A165R4V8	Q9(Deamidated); N11(Deamidated); Q12(Deamidated)	0.0476	0	2.20301	2	1794.91	9.99593	136.296	0
A0A484I3K3	Heptaprenyl diphosphate synthase component 2 OS=Lactobacillus plantarum OX=1590 GN=hepT_1 PE=3 SV=1 - [A0A484I3K3_LACPN]	8.91661	5.56	6	1	1	4	3.369e+07	306	34.2706	6.03662
	A2	Sequence	# PSMs	# Proteins	# Protein Groups	Protein Group Accessions	Modifications	ΔCn	Area	XCorr	Charge	MH+ [Da]	ΔM [ppm]	RT [min]	# Missed Cleavages
	High	LVINAGGVVqAQELATK	3	6	1	A0A484I3K3	Q10(Deamidated)	0	8343493	2.22998	2	1711.95	-6.52228	74.9661	0
	High	LVINAGGVVQAQELATK	1	6	1	A0A484I3K3		0	3.369e+07	2.02321	2	1710.97	-4.02469	70.1814	0
A0A199QMB6	DNA polymerase III subunit delta OS=Lactobacillus plantarum OX=1590 GN=A0U96_08155 PE=4 SV=1 - [A0A199QMB6_LACPN]	8.87803	3.99	1	2	2	4		351	39.5939	6.90283
	A2	Sequence	# PSMs	# Proteins	# Protein Groups	Protein Group Accessions	Modifications	ΔCn	Area	XCorr	Charge	MH+ [Da]	ΔM [ppm]	RT [min]	# Missed Cleavages
	High	mIVINAQQALKSIR	2	1	1	A0A199QMB6	M1(Oxidation)	0	0	2.27535	2	1600.93	3.00589	98.2585	1
	High	MIVInAQQALK	2	1	1	A0A199QMB6	N5(Deamidated)	0	0	2.09097	2	1229.7	7.76003	71.0384	0
A0A483DDF5	Uncharacterized protein OS=Lactobacillus plantarum OX=1590 GN=BV299_15010 PE=4 SV=1 - [A0A483DDF5_LACPN]	8.87502	13.64	3	1	3	5	3.90949e+07	374	42.4821	8.98291
	A2	Sequence	# PSMs	# Proteins	# Protein Groups	Protein Group Accessions	Modifications	ΔCn	Area	XCorr	Charge	MH+ [Da]	ΔM [ppm]	RT [min]	# Missed Cleavages
	High	TqKqLQAFAKQNPK	3	1	1	A0A483DDF5	Q2(Deamidated); Q4(Deamidated)	0	97943806	2.42911	2	1631.85	-14.1648	91.5053	2
	High	LSAQDLNKSYqGLqLqVK	1	1	1	A0A483DDF5	Q11(Deamidated); Q14(Deamidated); Q16(Deamidated)	0.1429	5096052	2.10254	2	2036.06	2.83543	65.0234	1
	High	YIPVFDISQTSGEPVLSAK	1	4	2	A0A162EYC9;A0A483DDF5		0	1.42448e+07	2.07741	2	2051.08	7.02101	81.7165	0
A0A5F0XVK9	GramPos_pilinD1 domain-containing protein OS=Lactobacillus plantarum OX=1590 GN=E2P76_16480 PE=4 SV=1 - [A0A5F0XVK9_LACPN]	8.85298	13.53	1	1	2	4	1.66765e+07	266	29.6148	6.44287
	A2	Sequence	# PSMs	# Proteins	# Protein Groups	Protein Group Accessions	Modifications	ΔCn	Area	XCorr	Charge	MH+ [Da]	ΔM [ppm]	RT [min]	# Missed Cleavages
	High	LSIADRAAKLNADQLK	3	1	1	A0A5F0XVK9		0	1.23992e+07	2.36412	2	1726.97	-6.48828	70.3111	2
	High	HSLFLYnSEIFYAFTqDILR	1	1	1	A0A5F0XVK9	N7(Deamidated); Q16(Deamidated)	0.2876	2.09538e+07	2.17814	2	2479.22	1.47384	59.2459	0
A0A2S3U165	Histidine kinase OS=Lactobacillus plantarum subsp. plantarum OX=337330 GN=vicK PE=4 SV=1 - [A0A2S3U165_LACPN]	8.8364	3.31	18	1	3	5	11970614	1059	119.716	9.0708
	A2	Sequence	# PSMs	# Proteins	# Protein Groups	Protein Group Accessions	Modifications	ΔCn	Area	XCorr	Charge	MH+ [Da]	ΔM [ppm]	RT [min]	# Missed Cleavages
	High	mIRMInELLSLSR	2	11	1	A0A2S3U165	M1(Oxidation); N6(Deamidated)	0	0	2.34895	2	1592.83	-13.8269	56.214	1
	High	KDDNPAKYYTIK	1	11	1	A0A2S3U165		0	0	2.31306	2	1455.74	-5.54193	65.7288	2
	High	nLSLTNQLKK	1	9	2	A0A2S3U165;A0A165MZL9	N1(Deamidated)	0	1.08755e+07	2.08917	2	1159.67	-1.80576	82.3321	1
	High	mIRmINELLSLSR	1	11	1	A0A2S3U165	M1(Oxidation); M4(Oxidation)	0	1.30657e+07	2.08522	2	1607.88	10.1199	112.047	1
T5JNG7	Uncharacterized protein OS=Lactobacillus plantarum EGD-AQ4 OX=1382301 GN=N692_08920 PE=4 SV=1 - [T5JNG7_LACPN]	8.83388	33.96	1	1	1	7	94619518	53	5.99919	9.83252
	A2	Sequence	# PSMs	# Proteins	# Protein Groups	Protein Group Accessions	Modifications	ΔCn	Area	XCorr	Charge	MH+ [Da]	ΔM [ppm]	RT [min]	# Missed Cleavages
	High	mnSKcAGqISRInQLPIR	7	1	1	T5JNG7	M1(Oxidation); N2(Deamidated); C5(Carbamidomethyl); Q8(Deamidated); N13(Deamidated)	0	94619518	2.04052	2	2105.03	-8.11341	87.4022	2
A0A199QGE9	Cyclic-di-AMP phosphodiesterase OS=Lactobacillus plantarum OX=1590 GN=A0U96_11905 PE=3 SV=1 - [A0A199QGE9_LACPN]	8.81758	5.22	8	2	2	4	6.24215e+08	670	75.8518	4.83057
	A2	Sequence	# PSMs	# Proteins	# Protein Groups	Protein Group Accessions	Modifications	ΔCn	Area	XCorr	Charge	MH+ [Da]	ΔM [ppm]	RT [min]	# Missed Cleavages
	High	GGDqVVVKAEDGPARFYGGK	3	1	1	A0A199QGE9	Q4(Deamidated)	0	1.21183e+09	2.41084	2	2051.04	8.20225	57.5046	2
	High	QPDmDAVGAcLGIRR	1	8	1	A0A199QGE9	M4(Oxidation); C10(Carbamidomethyl)	0	36599889	2.01556	2	1674.8	-0.752144	69.2797	1
A0A0R2G2T5	Phage repressor protein/antirepressor Ant OS=Lactobacillus plantarum OX=1590 GN=DQQ11_08805 PE=4 SV=1 - [A0A0R2G2T5_LACPN]	8.81441	5.6	3	1	1	3	6.56933e+07	250	28.4536	9.1001
	A2	Sequence	# PSMs	# Proteins	# Protein Groups	Protein Group Accessions	Modifications	ΔCn	Area	XCorr	Charge	MH+ [Da]	ΔM [ppm]	RT [min]	# Missed Cleavages
	High	FNRWVTHNVLPSIR	3	3	1	A0A0R2G2T5		0	6.56933e+07	2.94102	2	1738.97	13.588	36.7661	1
A0A1S0RV00	Phage head morphogenesis protein OS=Lactobacillus plantarum OX=1590 GN=AVR82_08210 PE=4 SV=1 - [A0A1S0RV00_LACPN]	8.81241	13.06	1	2	3	4	8.08289e+06	314	35.3332	7.51807
	A2	Sequence	# PSMs	# Proteins	# Protein Groups	Protein Group Accessions	Modifications	ΔCn	Area	XCorr	Charge	MH+ [Da]	ΔM [ppm]	RT [min]	# Missed Cleavages
	High	qSANREEEqVLATLLNNLPYKTnLDVAR	1	1	1	A0A1S0RV00	Q1(Deamidated); Q9(Deamidated); N23(Deamidated)	0	3930085	2.59693	3	3202.61	-3.00598	133.084	2
[truncated: 4,861 more rows]

## Sheet: Supplementary Table S3
Supplementary Table S3 : Significant differentially expressed proteins (DEPs) of Lactobacillus plantarum strain 6-1 in the presence of propionic acid.
[truncated: 132 more rows]

[truncated: 5 more sheets: Supplementary Table S4, Supplementary Table S5, Supplementary Table S6, Supplementary Table S7, Supplementary Table S8]
